# Supplementary material for: Discovery of a non-canonical prototype long-chain monoacylglycerol lipase through a structure-based endogenous reaction intermediate complex
Source: Nat Commun. 2023 Nov 27;14:7649. doi: 10.1038/s41467-023-43354-4 (PMC10682391; doi:10.1038/s41467-023-43354-4)
Supplement: Supplementary file 4 — Supplementary Data 1 [file 41467_2023_43354_MOESM4_ESM.xlsx]

## Sheet: Sheet1
Supplementary Data 1: Sequences producing significant alignments with Tth (UNIPROT code: I9KU82)
A search against the UniProtKB50 protein sequence data base revealed the top scoring 1000 sequence families with a minimal threshold score of 70 and an E value of 7 x 10-and archaeal phyla, to the extent organisms of origin were unambiguously determined.
	Score	E Value	Phylum
UR50:UniRef50_G2MWQ3 Alpha/beta hydrolase fold containing protein ...	513	0	Clostridia
UR50:UniRef50_A0A1I5TFW2 Hydrolase_4 domain-containing protein n=1...	266	5e-87	Clostridia
UR50:UniRef50_A0A1M6CI71 Peptidase_S9 domain-containing protein n=...	263	2e-85	Firmicutes
UR50:UniRef50_A0A1W1X6Q3 Hydrolase_4 domain-containing protein n=5...	245	2e-78	Clostridia
UR50:UniRef50_UPI000B980ED8alpha/beta fold hydrolase n=1 Tax=Petr...	229	2e-72	Clostridia
UR50:UniRef50_A0A177ZKP7Alpha/beta hydrolase n=17 Tax=Firmicutes ...	228	7e-72	Firmicutes
UR50:UniRef50_A0A355RZC9Alpha/beta hydrolase n=1 Tax=Clostridiace...	223	4e-70	Clostridia
UR50:UniRef50_A0A0C2UJT1 Peptidase_S9 domain-containing protein n=...	221	6e-69	Cohnella
UR50:UniRef50_T0BRH7 Hydrolase_4 domain-containing protein n=40 Ta...	216	5e-67	Firmicutes
UR50:UniRef50_A0A353N5E8Alpha/beta hydrolase n=6 Tax=Firmicutes T...	216	6e-67	Firmicutes
UR50:UniRef50_A0A0A8X650Alpha/beta superfamily hydrolase n=3 Tax=...	214	2e-66	Firmicutes
UR50:UniRef50_A0A660RIT6Alpha/beta hydrolase n=4 Tax=Thermotogae ...	209	2e-64	Thermotogae
UR50:UniRef50_A0A660TFB6Alpha/beta hydrolase n=2 Tax=Spirochaetes...	209	3e-64	Spirochaetes
UR50:UniRef50_A0A285CSW9 Hydrolase_4 domain-containing protein n=5...	208	5e-64	Firmicutes
UR50:UniRef50_UPI000A26B42Dalpha/beta hydrolase n=1 Tax=Clostridi...	205	1e-62	Clostridia
UR50:UniRef50_A0A6N7M3G8Alpha/beta fold hydrolase n=3 Tax=root Ta...	201	3e-61
UR50:UniRef50_D1CF13 Dienelactone hydrolase n=1 Tax=Thermobaculum ...	200	6e-61	Chloroflexi
UR50:UniRef50_A0A1M6M0X5 Hydrolase_4 domain-containing protein n=7...	200	6e-61
UR50:UniRef50_A0A1G6GNU3 Hydrolase_4 domain-containing protein n=3...	200	8e-61	Firmicutes
UR50:UniRef50_A0A1I2SBI9 Hydrolase_4 domain-containing protein n=4...	197	7e-60	Firmicutes
UR50:UniRef50_A0A173U362 Acetoin dehydrogenase E2 subunit dihydrol...	194	2e-58	Firmicutes
UR50:UniRef50_A0A101IKX3 Hydrolase of the alpha/beta superfamily-l...	193	3e-58	Parcubacteria
UR50:UniRef50_H8XW45 Carboxylesterase n=8 Tax=Bacteria TaxID=2 Rep...	192	5e-58
UR50:UniRef50_C7N773 Peptidase_S9 domain-containing protein n=29 T...	187	1e-55	Actinobacteria
UR50:UniRef50_A0A7C2XQZ5Alpha/beta fold hydrolase n=5 Tax=root Ta...	185	4e-55
UR50:UniRef50_UPI0004788E77alpha/beta hydrolase n=1 Tax=Alicyclob...	183	4e-54	Firmicutes
UR50:UniRef50_A0A0S7X983 Peptidase_S9 domain-containing protein n=...	182	9e-54	Planctomycetes
UR50:UniRef50_A0A7C3MWS3Alpha/beta fold hydrolase n=1 Tax=Firmicu...	181	1e-53	Firmicutes
UR50:UniRef50_A0A2V9K2M2Alpha/beta hydrolase n=8 Tax=Acidobacteri...	180	4e-53	Acidobacteria
UR50:UniRef50_A0A350X132Alpha/beta hydrolase n=1 Tax=Firmicutes b...	179	7e-53	Firmicutes
UR50:UniRef50_A0A1F7FLL2 Hydrolase_4 domain-containing protein n=1...	178	3e-52
UR50:UniRef50_A0A7C6UT48Alpha/beta fold hydrolase n=1 Tax=Firmicu...	177	5e-52	Firmicutes
UR50:UniRef50_A0A0L8F3E0 Hydrolase_4 domain-containing protein n=2...	176	8e-52	Clostridia
UR50:UniRef50_B8E2K8 Dienelactone hydrolase n=8 Tax=Dictyoglomus T...	177	8e-52	Firmicutes
UR50:UniRef50_X1B567 Peptidase_S9 domain-containing protein n=1 Ta...	173	7e-51
UR50:UniRef50_A0A3Q9HNM1 Peptidase_S9 domain-containing protein n=...	174	1e-50	Firmicutes
UR50:UniRef50_A0A1W9SG40 Peptidase_S9 domain-containing protein n=...	174	2e-50
UR50:UniRef50_A0A1F9X5K1 Peptidase_S9 domain-containing protein n=...	173	3e-50	Elusimicrobia
UR50:UniRef50_A0A1G9X0F9 Hydrolase_4 domain-containing protein n=3...	172	7e-50	Firmicutes
UR50:UniRef50_A0A660R9K6Alpha/beta hydrolase n=1 Tax=Thermotoga s...	172	7e-50	Thermotoga
UR50:UniRef50_B9E0E1 AB hydrolase-1 domain-containing protein n=6 ...	172	7e-50	Clostridia
UR50:UniRef50_A0A1T4P9G4 Peptidase_S9 domain-containing protein n=...	171	1e-49	Firmicutes
UR50:UniRef50_A0A1H8CGU1 AB hydrolase-1 domain-containing protein ...	171	2e-49	Firmicutes
UR50:UniRef50_A0A386H4I4Alpha/beta hydrolase n=2 Tax=unclassified...	171	2e-49	Clostridia
UR50:UniRef50_D7RU28 Ferulic acid esterase n=2 Tax=Lactobacillus b...	170	3e-49	Firmicutes
UR50:UniRef50_A0A1V6BNQ8 Non-heme bromoperoxidase BPO-A1 n=1 Tax=T...	169	9e-49	Tenericutes
UR50:UniRef50_A0A0G2ZFB4 Peptidase_S9 domain-containing protein n=...	165	2e-47	Thermotogae
UR50:UniRef50_A0A143WVC9 Putative aminoacrylate hydrolase RutD n=2...	162	2e-46	Clostridia
UR50:UniRef50_A0A7C6N4Z9Alpha/beta fold hydrolase n=1 Tax=Acholep...	162	2e-46	Firmicutes
UR50:UniRef50_A0A7C5K5D5Alpha/beta fold hydrolase n=2 Tax=Verruco...	163	3e-46	Verrucomicrobia
UR50:UniRef50_B1BZ56 Hydrolase_4 domain-containing protein n=54 Ta...	162	3e-46	Firmicutes
UR50:UniRef50_A0A3D6D8K7Alpha/beta hydrolase n=14 Tax=Thermotogae...	162	4e-46	Thermotogae
UR50:UniRef50_A0A7C5IFR0Alpha/beta hydrolase n=1 Tax=bacterium Ta...	162	6e-46
UR50:UniRef50_A0A3M2F2U0Alpha/beta fold hydrolase n=1 Tax=Candida...	163	1e-45
UR50:UniRef50_A0A0S8HFA0 Peptidase_S9 domain-containing protein n=...	161	1e-45	Planctomycetes
UR50:UniRef50_A0A2H5WXV4 2-succinyl-6-hydroxy-2, 4-cyclohexadiene-...	160	2e-45
UR50:UniRef50_A0A6J4MJQ0 Peptidase_S9 domain-containing protein n=...	159	7e-45	Chloroflexi
UR50:UniRef50_A0A1F5UGK4 Uncharacterized protein n=1 Tax=Candidatu...	157	2e-44
UR50:UniRef50_A0A1V4QWG9 Peptidase_S9 domain-containing protein n=...	157	2e-44
UR50:UniRef50_A0A7C1E965Alpha/beta fold hydrolase (Fragment) n=1 ...	159	4e-44	Firmicutes
UR50:UniRef50_A0A1Y4GAT0 Peptidase_S9 domain-containing protein n=...	156	9e-44	Synergistetes
UR50:UniRef50_A0A399FFE0 Esterase EstD n=1 Tax=Meiothermus granati...	156	1e-43	Deinococcus
UR50:UniRef50_A0A1G9G1K1 Hydrolase_4 domain-containing protein n=1...	155	2e-43	Actinobacteria
UR50:UniRef50_A0A496ABF8Alpha/beta hydrolase n=7 Tax=Candidatus P...	155	4e-43
UR50:UniRef50_C9Z377 AB hydrolase-1 domain-containing protein n=30...	153	1e-42	Actinobacteria
UR50:UniRef50_A0A2H5V4E2 2-succinyl-6-hydroxy-2, 4-cyclohexadiene-...	151	4e-42
UR50:UniRef50_UPI000C1BB749alpha/beta fold hydrolase n=1 Tax=Mini...	150	2e-41	Miniphocibacter
UR50:UniRef50_A0A1H6TBQ8 Hydrolase_4 domain-containing protein n=5...	149	4e-41	Deinococcus
UR50:UniRef50_A0A1F9XBG6 Peptidase_S9 domain-containing protein n=...	149	4e-41	Elusimicrobia
UR50:UniRef50_C0CTE6 Hydrolase_4 domain-containing protein n=5 Tax...	147	3e-40	Actinobacteria
UR50:UniRef50_A0A1V5Z8D4 Phosphoribosylformylglycinamidine cyclo-l...	154	4e-40
UR50:UniRef50_A0A4R2RPK9 Hydrolase_4 domain-containing protein n=5...	146	1e-39	Firmicutes
UR50:UniRef50_A0A3R7ASF0Alpha/beta fold hydrolase n=9 Tax=Candida...	145	2e-39
UR50:UniRef50_A0A1F3XTK4 Peptidase_S9 domain-containing protein n=...	145	2e-39	Proteobacteria
UR50:UniRef50_S9UDC0 Hydrolase_4 domain-containing protein n=13 Ta...	145	2e-39	Firmicutes
UR50:UniRef50_A0A0Q3VY12 Hydrolase_4 domain-containing protein n=4...	144	6e-39	Firmicutes
UR50:UniRef50_A0A559IWC1Alpha/beta fold hydrolase n=3 Tax=Paeniba...	143	1e-38	Firmicutes
UR50:UniRef50_A0A410QE23Alpha/beta fold hydrolase n=2 Tax=Tissier...	142	2e-38	Firmicutes
UR50:UniRef50_A0A3D5RJW5 Hydrolase_4 domain-containing protein n=4...	142	3e-38	Actinobacteria
UR50:UniRef50_W4Q095 Peptidase S15 n=1 Tax=Bacillus wakoensis JCM ...	141	7e-38	Firmicutes
UR50:UniRef50_UPI000C2348F2alpha/beta fold hydrolase n=1 Tax=Baci...	141	8e-38	Firmicutes
UR50:UniRef50_S2ZQT5 Hydrolase_4 domain-containing protein n=65 Ta...	140	2e-37
UR50:UniRef50_A0A511N521Alpha/beta hydrolase n=4 Tax=Deinococcus ...	139	2e-37	Deinococcus
UR50:UniRef50_E0SNK2 Dienelactone hydrolase n=3 Tax=Ignisphaera ag...	139	2e-37
UR50:UniRef50_A0A6L3VAP3Alpha/beta hydrolase n=3 Tax=Bacillales T...	140	2e-37	Firmicutes
UR50:UniRef50_F7JM98 Hydrolase_4 domain-containing protein n=3 Tax...	139	3e-37	Firmicutes
UR50:UniRef50_A0A3R7AJM1Alpha/beta fold hydrolase n=1 Tax=Candida...	142	4e-37
UR50:UniRef50_A0A6N7INW5Alpha/beta fold hydrolase n=2 Tax=Desulfo...	139	6e-37	Thermodesulfobacteria
UR50:UniRef50_UPI0009EC19CCalpha/beta fold hydrolase n=1 Tax=Limn...	139	6e-37
UR50:UniRef50_A0A562QML1 Peptidase_S9 domain-containing protein n=...	138	1e-36
UR50:UniRef50_A0A7C4YG41Alpha/beta fold hydrolase n=5 Tax=Bacteri...	137	2e-36
UR50:UniRef50_A0A2D5YTE8 Peptidase_S9 domain-containing protein n=...	137	3e-36	Planctomycetes
UR50:UniRef50_A0A7C2Z7G5Alpha/beta fold hydrolase n=1 Tax=Armatim...	139	7e-36	Armatimonadetes
UR50:UniRef50_U6SV57 Peptidase_S9 domain-containing protein n=4 Ta...	135	9e-36	Firmicutes
UR50:UniRef50_A0A7C5W765Alpha/beta fold hydrolase n=1 Tax=Plancto...	135	9e-36	Planctomycetes
UR50:UniRef50_A0A1V5Y0E8Fermentation/respiration switch protein n...	134	3e-35
UR50:UniRef50_A0A1W1VKA4 Hydrolase_4 domain-containing protein n=2...	133	5e-35	Deinococcus
UR50:UniRef50_X1UDA6 Peptidase_S9 domain-containing protein (Fragm...	133	5e-35
UR50:UniRef50_UPI0009EB71D7alpha/beta fold hydrolase n=2 Tax=Lagi...	133	9e-35	Firmicutes
UR50:UniRef50_A0A7C6Y8R1Alpha/beta hydrolase n=1 Tax=Acholeplasma...	132	1e-34	Firmicutes
UR50:UniRef50_A0A517YSM1Fermentation/respiration switch protein n...	132	1e-34	Planctomycetes
UR50:UniRef50_L1PMY6 Hydrolase_4 domain-containing protein n=37 Ta...	132	2e-34	Bacteroidetes
UR50:UniRef50_A0A4S8QDR3Alpha/beta fold hydrolase n=1 Tax=Glycomy...	134	2e-34	Glycomyces
UR50:UniRef50_A0A2V9JLX7Alpha/beta hydrolase (Fragment) n=1 Tax=A...	128	4e-34	Acidobacteria
UR50:UniRef50_A0A090CYN4 Peptidase_S9 domain-containing protein n=...	132	4e-34	Chlamydiae
UR50:UniRef50_C2BEE5 Hydrolase, alpha/beta domain protein n=20 Tax...	130	1e-33	Clostridia
UR50:UniRef50_A0A0E2H8K7 Hydrolase_4 domain-containing protein n=2...	129	1e-33
UR50:UniRef50_A0A7C6HYB2Alpha/beta hydrolase n=2 Tax=Acholeplasma...	129	2e-33	Firmicutes
UR50:UniRef50_A0A094YYJ9 Hydrolase_4 domain-containing protein n=4...	129	2e-33	Firmicutes
UR50:UniRef50_UPI000DC1D062alpha/beta fold hydrolase n=1 Tax=Meso...	129	3e-33	Thermotogae
UR50:UniRef50_A0A2S0UCN1 Hydrolase_4 domain-containing protein n=5...	130	3e-33	Firmicutes
UR50:UniRef50_UPI000854E465alpha/beta fold hydrolase n=1 Tax=Cand...	129	3e-33
UR50:UniRef50_A0A6M2A136 Esterase FrsA n=1 Tax=Chlamydiae bacteriu...	129	4e-33	Chlamydiae
UR50:UniRef50_A0A2M7QX46 Peptidase_S9 domain-containing protein n=...	128	4e-33
UR50:UniRef50_UPI0002F3A25Dalpha/beta fold hydrolase n=2 Tax=Anae...	128	8e-33	Clostridia
UR50:UniRef50_A0A2Z4Y4K2Alpha/beta superfamily hydrolase n=2 Tax=...	127	2e-32
UR50:UniRef50_A0A5N7IN55Alpha/beta hydrolase n=1 Tax=Clostridium ...	124	2e-32	Clostridia
UR50:UniRef50_A0A0A0C164Alpha/beta hydrolase n=2 Tax=Cellulomonas...	127	2e-32	Actinobacteria
UR50:UniRef50_F0RJ91 Hydrolase, putative n=4 Tax=Deinococcus TaxID...	126	3e-32	Deinococcus
UR50:UniRef50_A0A2N2PNJ1 AB hydrolase-1 domain-containing protein ...	127	5e-32
UR50:UniRef50_D6YWC6 Peptidase_S9 domain-containing protein n=2 Ta...	125	7e-32	Chlamydiae
UR50:UniRef50_UPI00145F20CAalpha/beta fold hydrolase n=1 Tax=Bifi...	125	7e-32	Actinobacteria
UR50:UniRef50_A0A644TNS7 2-succinyl-6-hydroxy-2, 4-cyclohexadiene-...	125	2e-31
UR50:UniRef50_A0A072MVI6 Hydrolase_4 domain-containing protein n=2...	124	2e-31	Actinobacteria
UR50:UniRef50_A0A256XMB4 Hydrolase_4 domain-containing protein n=4...	124	2e-31
UR50:UniRef50_E6K0Z8 AB hydrolase-1 domain-containing protein n=6 ...	124	2e-31	Bacteroidetes
UR50:UniRef50_A0A2X2RLV4 Dihydrolipoyllysine-residue acetyltransfe...	124	3e-31	Bacteroidetes
UR50:UniRef50_A0A3G1KRL6 AB hydrolase-1 domain-containing protein ...	124	4e-31	Firmicutes
UR50:UniRef50_A3XN04 Hydrolase of alpha-beta family protein n=2 Ta...	124	7e-31	Bacteroidetes
UR50:UniRef50_Q6MCU6 Hydrolase_4 domain-containing protein n=6 Tax...	123	7e-31	Chlamydiae
UR50:UniRef50_A0A564TCI22-succinyl-6-hydroxy-2,4-cyclohexadiene-1...	122	8e-31	Actinobacteria
UR50:UniRef50_A0A0A6V9N7Alpha/beta hydrolase n=3 Tax=Bacillus Tax...	123	8e-31
UR50:UniRef50_A0A7C1ISM4Alpha/beta hydrolase (Fragment) n=1 Tax=F...	120	1e-30	Firmicutes
UR50:UniRef50_S7SRT6Alpha/beta hydrolase family protein n=7 Tax=B...	122	1e-30	Firmicutes
UR50:UniRef50_A0A410QEI4Alpha/beta fold hydrolase n=2 Tax=Tissier...	122	1e-30	Firmicutes
UR50:UniRef50_UPI0011F069F2alpha/beta hydrolase n=2 Tax=Cellulomo...	122	1e-30
UR50:UniRef50_A0A7C6Z9V6Alpha/beta hydrolase n=3 Tax=Bacteria Tax...	124	1e-30
UR50:UniRef50_A0A1M3CT29 Peptidase_S9 domain-containing protein n=...	122	1e-30	Chlamydiae
UR50:UniRef50_S5ZG56 Hydrolase_4 domain-containing protein n=8 Tax...	121	2e-30
UR50:UniRef50_A0A7C2V0M0Alpha/beta fold hydrolase n=2 Tax=TACK gr...	121	2e-30
UR50:UniRef50_UPI00047F6E0Dalpha/beta fold hydrolase n=1 Tax=Dein...	117	2e-30	Deinococcus
UR50:UniRef50_A0A0F0LDC52-hydroxy-6-oxononadienedioate/2-hydroxy-...	121	3e-30	Actinobacteria
UR50:UniRef50_A0A0X8JGL0 Hydrolase_4 domain-containing protein n=3...	120	5e-30	Actinobacteria
UR50:UniRef50_C2CIF9 Hydrolase_4 domain-containing protein n=6 Tax...	120	7e-30	Clostridia
UR50:UniRef50_A0A1J4WQ76 Hydrolase_4 domain-containing protein n=3...	120	9e-30
UR50:UniRef50_A0A318S4U1 Hydrolase_4 domain-containing protein n=3...	119	1e-29	Deinococcus
UR50:UniRef50_A0A7C2LD26Alpha/beta fold hydrolase n=1 Tax=Thermof...	124	2e-29
UR50:UniRef50_A0A256XSA7 AB hydrolase-1 domain-containing protein ...	119	2e-29
UR50:UniRef50_A0A2G9N4W7 Peptidase_S9 domain-containing protein n=...	119	3e-29
UR50:UniRef50_F8KZH9 Hydrolase_4 domain-containing protein n=3 Tax...	119	3e-29	Chlamydiae
UR50:UniRef50_A0A4V4HPV7Alpha/beta fold hydrolase n=1 Tax=Glycomy...	120	5e-29	Actinobacteria
UR50:UniRef50_A0A517YUI7Alpha/beta hydrolase family protein n=1 T...	119	5e-29	Planctomycetes
UR50:UniRef50_J2I3F4 Hydrolase_4 domain-containing protein n=20 Ta...	118	7e-29	Firmicutes
UR50:UniRef50_A0A7C5DQC2Alpha/beta fold hydrolase (Fragment) n=1 ...	120	7e-29
UR50:UniRef50_A0A2M8TDW9Alpha/beta hydrolase n=1 Tax=Clostridium ...	117	9e-29	Clostridia
UR50:UniRef50_A0A4P6M108 Aminoacrylate hydrolase RutD n=10 Tax=Ter...	117	9e-29	Actinobacteria
UR50:UniRef50_A0A2J0KW78 Peptidase_S9 domain-containing protein n=...	117	1e-28	Parcubacteria
UR50:UniRef50_A0A0G0A911 Peptidase_S9 domain-containing protein n=...	117	1e-28
UR50:UniRef50_UPI00096DB779alpha/beta hydrolase n=1 Tax=Paenibaci...	117	1e-28	Firmicutes
UR50:UniRef50_UPI000D19F70Dalpha/beta fold hydrolase n=1 Tax=Stre...	115	1e-28	Actinobacteria
UR50:UniRef50_A0A3A0CXX4 Peptidase_S9 domain-containing protein n=...	118	1e-28	Planctomycetes
UR50:UniRef50_A0A662G586 Hydrolase_4 domain-containing protein n=2...	116	3e-28
UR50:UniRef50_UPI0006931F19alpha/beta fold hydrolase n=1 Tax=Clos...	117	3e-28	Clostridia
UR50:UniRef50_A0A7C4VHZ4Alpha/beta fold hydrolase (Fragment) n=1 ...	112	4e-28
UR50:UniRef50_I3E8P1 PGAP1 family protein n=3 Tax=Bacillus TaxID=1...	116	4e-28
UR50:UniRef50_A0A1V5HKM8 2-hydroxy-6-oxo-6-(2'-aminophenyl)hexa-2,...	115	4e-28	Actinobacteria
UR50:UniRef50_A0A396KRW0Alpha/beta fold hydrolase n=3 Tax=Terraba...	115	5e-28	Actinobacteria
UR50:UniRef50_A0A1G9L876 AB hydrolase-1 domain-containing protein ...	115	5e-28	Actinobacteria
UR50:UniRef50_A0A1U7NRK1 Dienelactone hydrolase n=5 Tax=Deinococcu...	115	5e-28	Deinococcus
UR50:UniRef50_I9NRE5 Hydrolase_4 domain-containing protein n=1 Tax...	115	7e-28	Firmicutes
UR50:UniRef50_C0Z4X2 Hydrolase_4 domain-containing protein n=63 Ta...	115	8e-28
UR50:UniRef50_A0A1I7IGP7 Peptidase_S9 domain-containing protein n=...	114	1e-27	Clostridia
UR50:UniRef50_A0A497FIW7 Peptidase_S9 domain-containing protein n=...	114	1e-27
UR50:UniRef50_A0A662Q0B5 Peptidase_S15 domain-containing protein n...	114	2e-27
UR50:UniRef50_C2ER94 Hydrolase_4 domain-containing protein n=1 Tax...	114	2e-27	Firmicutes
UR50:UniRef50_A0A380NMF6 Acetoin dehydrogenase E2 subunit dihydrol...	115	2e-27	Firmicutes
UR50:UniRef50_R5VL94 Uncharacterized protein n=1 Tax=Clostridium s...	114	2e-27	Clostridia
UR50:UniRef50_G9QH89 AB hydrolase-1 domain-containing protein n=15...	114	2e-27	Firmicutes
UR50:UniRef50_A0A1M3BBP6 Hydrolase_4 domain-containing protein n=1...	114	2e-27	Chlamydiae
UR50:UniRef50_A0A4V2I6X8Alpha/beta hydrolase n=1 Tax=Alteromonas ...	113	5e-27	Proteobacteria
UR50:UniRef50_A0A0Q3WN81 Hydrolase_4 domain-containing protein n=5...	112	8e-27	Firmicutes
UR50:UniRef50_A0A6N6L3B6Alpha/beta fold hydrolase n=1 Tax=Chlorof...	112	9e-27	Chloroflexi
UR50:UniRef50_A0A1H8RZ11 Hydrolase_4 domain-containing protein n=4...	112	1e-26
UR50:UniRef50_A0A6M8SQ21Alpha/beta fold hydrolase n=3 Tax=Deefgea...	111	1e-26	Proteobacteria
UR50:UniRef50_A0A1H6I7Y9 Hydrolase_4 domain-containing protein n=3...	112	1e-26
UR50:UniRef50_A0A0J1JD40 Peptidase_S15 domain-containing protein n...	112	2e-26	Proteobacteria
UR50:UniRef50_A0A5J6YNP1Alpha/beta fold hydrolase n=2 Tax=Deinoco...	114	2e-26	Deinococcus
UR50:UniRef50_A0A1I1JJ50 Hydrolase_4 domain-containing protein n=1...	111	2e-26
UR50:UniRef50_D1QPE8 Antioxidant, AhpC/TSA family n=20 Tax=root Ta...	114	2e-26
UR50:UniRef50_UPI0005C4D4D5alpha/beta hydrolase n=1 Tax=Prevotell...	111	3e-26	Bacteroidetes
UR50:UniRef50_A0A089LPB3 DLH domain-containing protein n=14 Tax=Fi...	113	3e-26	Firmicutes
UR50:UniRef50_A0A150LL17 Hydrolase_4 domain-containing protein n=2...	110	3e-26	Firmicutes
UR50:UniRef50_C3MSB7 Hydrolase of the alpha/beta superfamily n=6 T...	110	5e-26
UR50:UniRef50_A0A1F5Z3K4 Hydrolase_4 domain-containing protein n=1...	110	5e-26
UR50:UniRef50_UPI001177A7F4alpha/beta fold hydrolase n=2 Tax=uncl...	111	6e-26	Clostridia
UR50:UniRef50_A0A1H7GTL4 Hydrolase_4 domain-containing protein n=1...	110	6e-26	Firmicutes
UR50:UniRef50_UPI00101D386Balpha/beta fold hydrolase n=1 Tax=Bact...	113	6e-26	Bacteroidetes
UR50:UniRef50_A0A0E3H183 Feruloyl esterase n=1 Tax=uncultured micr...	110	7e-26
UR50:UniRef50_U2BHA2 Hydrolase, alpha/beta domain protein n=9 Tax=...	109	7e-26	Firmicutes
UR50:UniRef50_A0A2D5Z891 Peptidase_S9 domain-containing protein n=...	109	8e-26	Bacteroidetes
UR50:UniRef50_A0A101X5F5 Peptidase_S9 domain-containing protein n=...	110	8e-26
UR50:UniRef50_A0A497G9W0 Hydrolase_4 domain-containing protein (Fr...	107	1e-25
UR50:UniRef50_A0A3N5SCD3Alpha/beta fold hydrolase (Fragment) n=1 ...	105	1e-25	Chloroflexi
UR50:UniRef50_A0A0M9GU80 Hydrolase_4 domain-containing protein n=3...	109	1e-25	Firmicutes
UR50:UniRef50_A0A2D5V1B3 Hydrolase_4 domain-containing protein n=1...	109	1e-25
UR50:UniRef50_A0A133Z6N3 X-Pro dipeptidyl-peptidase n=1 Tax=Bacter...	109	1e-25	Bacteroidetes
UR50:UniRef50_UPI00166C434Dalpha/beta fold hydrolase n=2 Tax=Paen...	109	1e-25	Firmicutes
UR50:UniRef50_UPI00105DDEB9alpha/beta fold hydrolase n=4 Tax=Cand...	111	1e-25
UR50:UniRef50_U1QU38 Hydrolase_4 domain-containing protein n=11 Ta...	110	2e-25	Actinobacteria
UR50:UniRef50_X0V080 Hydrolase_4 domain-containing protein (Fragme...	107	2e-25
UR50:UniRef50_E6K5Q2 Hydrolase_4 domain-containing protein n=15 Ta...	110	2e-25	Bacteroidetes
UR50:UniRef50_A0A3D0N7L6 Uncharacterized protein n=1 Tax=Armatimon...	105	3e-25	Armatimonadetes
UR50:UniRef50_G6AH16 Hydrolase_4 domain-containing protein n=3 Tax...	109	3e-25	Bacteroidetes
UR50:UniRef50_A0A1F7Y214 Hydrolase_4 domain-containing protein n=3...	108	3e-25
UR50:UniRef50_A0A4R1NQQ4 Peptidase_S15 domain-containing protein n...	108	4e-25
UR50:UniRef50_A0A2H6EVT0Alpha/beta hydrolase family protein n=2 T...	107	4e-25
UR50:UniRef50_A0A1M6HZI0 Hydrolase_4 domain-containing protein n=5...	108	4e-25	Clostridia
UR50:UniRef50_A0A0V8J792 Peptidase_S9 domain-containing protein n=...	108	4e-25	Firmicutes
UR50:UniRef50_A0A3S4VC53 Non-haem bromoperoxidase BPO-A2 n=86 Tax=...	107	5e-25	Actinobacteria
UR50:UniRef50_A0A1X7LL25 Hydrolase_4 domain-containing protein n=1...	108	5e-25	Proteobacteria
UR50:UniRef50_A0A4P6JQU8Alpha/beta fold hydrolase n=1 Tax=Ktedono...	107	6e-25	Chloroflexi
UR50:UniRef50_A0A1H6SYR9 Hydrolase_4 domain-containing protein n=2...	108	6e-25	Firmicutes
UR50:UniRef50_UPI00068FCB42alpha/beta fold hydrolase n=1 Tax=Haem...	108	7e-25	Proteobacteria
UR50:UniRef50_A0A0R1T798 Alpha beta fold family hydrolase family p...	107	8e-25	Firmicutes
UR50:UniRef50_A0A380JFQ6 Cinnamoyl ester hydrolase n=22 Tax=Strept...	107	8e-25	Firmicutes
UR50:UniRef50_A0A1H5RRD6 Hydrolase_4 domain-containing protein n=2...	107	9e-25	Firmicutes
UR50:UniRef50_A0A0G0K0B6Alpha/beta hydrolase fold protein n=6 Tax...	107	9e-25	Bacteroidetes
UR50:UniRef50_A0A255SZ99 Hydrolase_4 domain-containing protein n=3...	108	9e-25	Bacteroidetes
UR50:UniRef50_A0A223HZC4Alpha/beta superfamily hydrolase n=1 Tax=...	102	1e-24	Firmicutes
UR50:UniRef50_A0A165WGN5 Hydrolase_4 domain-containing protein n=7...	107	1e-24	Firmicutes
UR50:UniRef50_A0A3A9C967Alpha/beta fold hydrolase n=1 Tax=bacteri...	107	2e-24
UR50:UniRef50_A0A271JE86 Hydrolase_4 domain-containing protein n=1...	106	2e-24
UR50:UniRef50_A0A1H6F7Y1 Esterase n=1 Tax=Thiotrichales bacterium ...	106	2e-24	Proteobacteria
UR50:UniRef50_A0A081C1G4 Peptidase S15 n=4 Tax=Bacteria TaxID=2 Re...	106	2e-24
UR50:UniRef50_A0A4Q5NDK7Alpha/beta hydrolase n=1 Tax=bacterium Ta...	105	2e-24
UR50:UniRef50_A0A2G8DDL3 Peptidase_S15 domain-containing protein n...	107	2e-24	Mesotoga
UR50:UniRef50_A0A292YFF2 Permease n=3 Tax=Bacillales TaxID=1385 Re...	106	3e-24	Firmicutes
UR50:UniRef50_A0A0G1NYN3 Dienelactone hydrolase n=2 Tax=Microgenom...	105	3e-24
UR50:UniRef50_A0A1I1U6X8 Peptidase_S9 domain-containing protein n=...	105	3e-24	Firmicutes
UR50:UniRef50_A0A6M1ZSY0 2-succinyl-6-hydroxy-2, 4-cyclohexadiene-...	105	4e-24	Chlamydiae
UR50:UniRef50_R5PAK8 Hydrolase_4 domain-containing protein n=3 Tax...	105	4e-24	Bacteroidales
UR50:UniRef50_A0A2X0RBE42-succinyl-6-hydroxy-2,4-cyclohexadiene-1...	105	4e-24
UR50:UniRef50_A0A3N2MZV7Alpha/beta fold hydrolase n=4 Tax=Muribac...	108	6e-24	Bacteroidetes
UR50:UniRef50_A0A076IS58Alpha/beta fold hydrolase n=6 Tax=Bactero...	107	6e-24	Bacteroidales
UR50:UniRef50_A0A5J5HT44Alpha/beta hydrolase n=2 Tax=Bacillus Tax...	105	6e-24
UR50:UniRef50_A0A353BU96 Peptidase_S9 domain-containing protein n=...	101	7e-24	Firmicutes
UR50:UniRef50_A0A6N7XJW8Alpha/beta fold hydrolase n=1 Tax=Clostri...	104	8e-24	Clostridia
UR50:UniRef50_A0A370AVS2 Peptidase_S9 domain-containing protein n=...	105	8e-24
UR50:UniRef50_A0A2M8KL77 Hydrolase_4 domain-containing protein n=3...	104	1e-23
UR50:UniRef50_A0A137SUL4 Putative esterase n=1 Tax=Clostridiales b...	107	1e-23	Clostridia
UR50:UniRef50_A0A7C5LB81Alpha/beta hydrolase n=1 Tax=Deltaproteob...	103	1e-23	Proteobacteria
UR50:UniRef50_A0A0D0SH11 TWA4_scaffold00001, whole genome shotgun ...	104	1e-23	Firmicutes
UR50:UniRef50_A0A1M5C420 Peptidase_S9 domain-containing protein n=...	104	1e-23	Proteobacteria
UR50:UniRef50_A0A4Y9FM63Alpha/beta hydrolase n=5 Tax=Streptococcu...	104	1e-23	Firmicutes
UR50:UniRef50_UPI00168B8E03alpha/beta fold hydrolase n=1 Tax=Baci...	103	2e-23	Firmicutes
UR50:UniRef50_A0A0U2W8A5Alpha/beta hydrolase n=2 Tax=Paenibacillu...	103	2e-23	Firmicutes
UR50:UniRef50_D9ZEN7 Peptidase_S9 domain-containing protein n=4 Ta...	103	2e-23
UR50:UniRef50_A0A1F9I336 Peptidase_S9 domain-containing protein n=...	103	2e-23
UR50:UniRef50_I2F4G1 LysM domain-containing protein,prolyl oligope...	104	3e-23
UR50:UniRef50_F3P8S0 Carboxymuconolactone decarboxylase family pro...	107	3e-23	Actinomyces
UR50:UniRef50_A0A318KX93 Uncharacterized protein YhfF n=2 Tax=Diel...	107	3e-23	Firmicutes
UR50:UniRef50_A0A3P3XQ87 Peptidoglycan-binding lysin domain protei...	103	3e-23	Firmicutes
UR50:UniRef50_A0A2M7LW84 Hydrolase_4 domain-containing protein n=6...	103	4e-23
UR50:UniRef50_UPI000783B427alpha/beta fold hydrolase n=1 Tax=Mass...	102	4e-23	Firmicutes
UR50:UniRef50_A0A1G7LLD5 Hydrolase_4 domain-containing protein n=6...	102	5e-23
UR50:UniRef50_A0A564T726Fermentation/respiration switch protein n...	103	5e-23	Actinobacteria
UR50:UniRef50_L1P102 Hydrolase_4 domain-containing protein n=2 Tax...	99.8	5e-23	Bacteroidetes
UR50:UniRef50_A0A1H0BRC0 Peptidase_S9 domain-containing protein n=...	102	6e-23	Firmicutes
UR50:UniRef50_A0A661IDL4 Hydrolase_4 domain-containing protein n=7...	101	6e-23
UR50:UniRef50_H3NGP5 Hydrolase_4 domain-containing protein n=5 Tax...	102	6e-23	Firmicutes
UR50:UniRef50_A0A6M1UEP4Alpha/beta hydrolase n=2 Tax=unclassified...	102	7e-23	Firmicutes
UR50:UniRef50_A0A1H9SN66 Peptidase_S9 domain-containing protein n=...	102	7e-23	Firmicutes
UR50:UniRef50_A0A6P1AI72 Prolyl oligopeptidase family serine pepti...	102	7e-23
UR50:UniRef50_UPI0006CF9B7Dalpha/beta fold hydrolase n=1 Tax=Thal...	99.8	7e-23	Firmicutes
UR50:UniRef50_A0A3E0JMI5Alpha/beta hydrolase (Fragment) n=1 Tax=P...	99	7e-23	Firmicutes
UR50:UniRef50_A0A2E3QXW6Alpha/beta hydrolase n=1 Tax=Rhodothermac...	103	8e-23	Bacteroidetes
UR50:UniRef50_A0A6L3BG93 Hydrolase_4 domain-containing protein n=3...	102	9e-23	Firmicutes
UR50:UniRef50_A0A6N9I3X8Alpha/beta fold hydrolase n=2 Tax=Lactoba...	102	9e-23	Firmicutes
UR50:UniRef50_A0A5A7RTX7Alpha/beta fold hydrolase n=9 Tax=Thermop...	100	1e-22
UR50:UniRef50_A0A2Z4L6Y5 Peptidase_S9 domain-containing protein n=...	101	1e-22
UR50:UniRef50_A0A7C3Z5F7Alpha/beta hydrolase n=1 Tax=Deltaproteob...	100	1e-22	Proteobacteria
UR50:UniRef50_A0A1F6GWG6 Hydrolase_4 domain-containing protein n=8...	101	1e-22	Firmicutes
UR50:UniRef50_A0A357APR6 Peptidase_S9 domain-containing protein n=...	102	1e-22	Firmicutes
UR50:UniRef50_A0A024KFU3Alpha/beta superfamily hydrolase n=17 Tax...	101	2e-22
UR50:UniRef50_F9ED99 Feruloyl esterase n=10 Tax=Actinomyces TaxID=...	102	2e-22	Actinomyces
UR50:UniRef50_UPI0012D8CA25alpha/beta fold hydrolase n=1 Tax=Paen...	100	2e-22	Firmicutes
UR50:UniRef50_A0A1G9S4D7 Hydrolase_4 domain-containing protein n=8...	100	2e-22
UR50:UniRef50_A0A0G1H0A8 Carboxylesterase n=3 Tax=Parcubacteria gr...	100	2e-22	Parcubacteria
UR50:UniRef50_D9SNU3Alpha/beta superfamily hydrolase n=2 Tax=Clos...	101	2e-22	Clostridia
UR50:UniRef50_J4VLU0 Peptidase, S9A/B/C family, catalytic domain p...	101	2e-22	Bacteroidetes
UR50:UniRef50_A0A6M2ADF3 Multifunctional-autoprocessing repeats-in...	100	3e-22	Chlamydiae
UR50:UniRef50_A0A345Z1H0 Est1E (Fragment) n=52 Tax=Bacteria TaxID=...	100	3e-22
UR50:UniRef50_A0A0U1P777 Hydrolase_4 domain-containing protein n=2...	100	3e-22	Proteobacteria
UR50:UniRef50_R5EN90 Hydrolase_4 domain-containing protein n=2 Tax...	100	3e-22	Proteobacteria
UR50:UniRef50_W0FQD8 Feruloyl esterase n=1 Tax=uncultured bacteriu...	101	3e-22
UR50:UniRef50_UPI0014029154alpha/beta fold hydrolase n=1 Tax=Subd...	100	3e-22	Firmicutes
UR50:UniRef50_UPI00174C1BADalpha/beta fold hydrolase n=1 Tax=Cand...	103	4e-22
UR50:UniRef50_S5XZS6 AB hydrolase-1 domain-containing protein n=16...	100	4e-22	Proteobacteria
UR50:UniRef50_UPI000C7C2368alpha/beta fold hydrolase n=1 Tax=Pygm...	100	4e-22
UR50:UniRef50_A0A2G9N5X2 Peptidase_S9 domain-containing protein n=...	100	4e-22
UR50:UniRef50_A0A2D6LJQ3 Peptidase_S9 domain-containing protein n=...	99.8	4e-22
UR50:UniRef50_A0A2H0TBI0 Peptidase_S9 domain-containing protein n=...	100	4e-22
UR50:UniRef50_A0A7C5TGY3Alpha/beta fold hydrolase (Fragment) n=2 ...	96.7	4e-22
UR50:UniRef50_A0A7C4BFQ0Alpha/beta fold hydrolase (Fragment) n=1 ...	99.4	4e-22
UR50:UniRef50_A0A7C3HHR4 Hydrolase_4 domain-containing protein (Fr...	97.8	5e-22	Bacteroidetes
UR50:UniRef50_A0A7D5Z3X2Alpha/beta fold hydrolase n=5 Tax=Chromob...	99.8	5e-22	Proteobacteria
UR50:UniRef50_UPI001370834Balpha/beta hydrolase n=1 Tax=Clostridi...	100	5e-22	Clostridia
UR50:UniRef50_A0A1M5JF38 Peptidase_S9 domain-containing protein n=...	100	5e-22	Proteobacteria
UR50:UniRef50_C6LBC1 Acetyl xylan esterase (AXE1) n=11 Tax=Bacteri...	100	5e-22
UR50:UniRef50_U2LY33 Acetyl xylan esterase n=2 Tax=Treponema lecit...	101	5e-22	Spirochaetes
UR50:UniRef50_A0A223HZ34Alpha/beta superfamily hydrolase n=1 Tax=...	96.7	6e-22	Firmicutes
UR50:UniRef50_UPI0006B67ADEalpha/beta fold hydrolase n=1 Tax=Niam...	100	6e-22	Actinobacteria
UR50:UniRef50_A0A3N9NNQ0 Peptidase_S9 domain-containing protein n=...	99.4	7e-22
UR50:UniRef50_A0A1C5ZT52 Prolyl tripeptidyl peptidase n=12 Tax=Clo...	100	7e-22	Clostridia
UR50:UniRef50_A0A3S4WJW1 Acetoin dehydrogenase E2 subunit dihydrol...	99.4	7e-22	Actinomyces
UR50:UniRef50_A0A0P9DTF9Alpha/beta hydrolase family protein n=1 T...	98.6	8e-22
UR50:UniRef50_M2NDT4 Peptidase_S9 domain-containing protein n=3 Ta...	99	8e-22	Firmicutes
UR50:UniRef50_I8AKB0 PGAP1 family protein n=1 Tax=Fictibacillus ma...	99.4	9e-22	Firmicutes
UR50:UniRef50_E0E1U4 Hydrolase_4 domain-containing protein n=3 Tax...	99	1e-21	Firmicutes
UR50:UniRef50_Q822R5 Hydrolase_4 domain-containing protein n=71 Ta...	100	1e-21	Chlamydiae
UR50:UniRef50_A0A555ZF10Alpha/beta fold hydrolase n=5 Tax=Pantoea...	99.8	1e-21	Proteobacteria
UR50:UniRef50_A0A3R8MIT0Alpha/beta fold hydrolase n=1 Tax=Biberst...	99.4	1e-21	Proteobacteria
UR50:UniRef50_A0A4R4PJ68Alpha/beta fold hydrolase n=2 Tax=Strepto...	98.2	1e-21	Actinobacteria
UR50:UniRef50_A0A329NCT8Alpha/beta fold hydrolase n=19 Tax=Aeroco...	100	1e-21	Firmicutes
UR50:UniRef50_A0A1V6GYM0Alpha/beta hydrolase family protein n=1 T...	99.4	2e-21	Thermotogae
UR50:UniRef50_A0A1I4HQ83 Peptidase_S9 domain-containing protein n=...	98.6	2e-21	Firmicutes
UR50:UniRef50_A0A380K4G1 Cinnamoyl ester hydrolase n=2 Tax=Strepto...	98.6	2e-21	Firmicutes
UR50:UniRef50_A0A135YPI0 3-dehydroquinate dehydratase n=5 Tax=Pept...	101	2e-21	Firmicutes
UR50:UniRef50_J6HBL6 Peptidase, S9A/B/C family, catalytic domain p...	98.2	2e-21	Firmicutes
UR50:UniRef50_A0A0G0PZX8 Hydrolase of the alpha/beta superfamily n...	98.2	2e-21
UR50:UniRef50_UPI0009340A05alpha/beta fold hydrolase n=1 Tax=Lact...	98.2	2e-21	Firmicutes
UR50:UniRef50_A0A437SCN9 Hydrolase_4 domain-containing protein n=2...	100	2e-21	Firmicutes
UR50:UniRef50_UPI000F7782A8alpha/beta fold hydrolase n=1 Tax=Lact...	99.4	2e-21	Firmicutes
UR50:UniRef50_A0A2E0L7X2Alpha/beta hydrolase n=1 Tax=Anaerolineac...	98.6	2e-21	Chloroflexi
UR50:UniRef50_UPI0009E6DB92alpha/beta hydrolase n=4 Tax=Leptotric...	98.6	2e-21	Fusobacteria
UR50:UniRef50_Q9Z923 Acyltransferase family n=7 Tax=Chlamydia TaxI...	98.2	3e-21	Chlamydiae
UR50:UniRef50_A0A0G1I5A7 Hydrolase n=2 Tax=Parcubacteria group Tax...	97.8	3e-21	Parcubacteria
UR50:UniRef50_A0A554MFT6 Hydrolase_4 domain-containing protein n=2...	97.4	4e-21	Parcubacteria
UR50:UniRef50_UPI0003F95ED9alpha/beta fold hydrolase n=1 Tax=Alic...	98.6	4e-21	Alicyclobacillus
UR50:UniRef50_S3XCK4 Hydrolase_4 domain-containing protein n=13 Ta...	98.6	4e-21	Actinobacteria
UR50:UniRef50_D3R4M0 Cinnamoyl ester hydrolase n=42 Tax=Bifidobact...	97.8	4e-21	Bifidobacterium
UR50:UniRef50_UPI0009DBBE97alpha/beta hydrolase n=1 Tax=Butyrivib...	97.8	4e-21	Firmicutes
UR50:UniRef50_A0A259UH65 Putative aminoacrylate hydrolase RutD n=8...	97.4	4e-21	Firmicutes
UR50:UniRef50_R5XBI4 Uncharacterized protein n=1 Tax=Anaerotruncus...	98.6	5e-21	Firmicutes
UR50:UniRef50_A0A0G1UCW1 Hydrolase_4 domain-containing protein n=3...	97.1	5e-21
UR50:UniRef50_UPI0012B7D3BEalpha/beta hydrolase n=1 Tax=Paenibaci...	97.1	5e-21	Firmicutes
UR50:UniRef50_R5QHM6 Feruloyl esterase n=1 Tax=Ruminococcus sp. CA...	98.2	5e-21	Firmicutes
UR50:UniRef50_A0A7C4SRC4Alpha/beta fold hydrolase n=1 Tax=Candida...	95.9	5e-21
UR50:UniRef50_A0A6L3TJK6Alpha/beta hydrolase n=2 Tax=Vibrionaceae...	97.4	6e-21	Proteobacteria
UR50:UniRef50_A0A3C0IYR8Alpha/beta hydrolase n=3 Tax=Firmicutes b...	97.8	6e-21	Firmicutes
UR50:UniRef50_A0A1Y0FS27 Hydrolase_4 domain-containing protein n=1...	97.8	6e-21	Proteobacteria
UR50:UniRef50_M8DB53 Hydrolase_4 domain-containing protein n=11 Ta...	97.1	7e-21	Firmicutes
UR50:UniRef50_A0A4S3B3M6Alpha/beta fold hydrolase n=2 Tax=Vagococ...	97.8	8e-21	Firmicutes
UR50:UniRef50_UPI0009FE83ABalpha/beta fold hydrolase n=1 Tax=Deme...	96.3	9e-21	Actinobacteria
UR50:UniRef50_A0A0J1IQ41 Hydrolase_4 domain-containing protein n=6...	96.3	1e-20
UR50:UniRef50_UPI0009F92FE1alpha/beta fold hydrolase n=1 Tax=Alic...	96.7	1e-20	Alicyclobacillus
UR50:UniRef50_A6VR29 Cinnamoyl ester hydrolase n=1 Tax=Actinobacil...	96.7	1e-20	Proteobacteria
UR50:UniRef50_A0A260EDK6Alpha/beta hydrolase n=1 Tax=Rhodococcus ...	96.3	1e-20	Actinobacteria
UR50:UniRef50_A0A1T5IU94 Hydrolase_4 domain-containing protein n=1...	95.5	2e-20	Bacteroidetes
UR50:UniRef50_A0A3D2N8D8 Thioredoxin domain-containing protein (Fr...	97.1	2e-20	Bacteroidetes
UR50:UniRef50_A0A496Q2A4 Hydrolase_4 domain-containing protein n=3...	95.5	2e-20	Verrucomicrobia
UR50:UniRef50_A0A353SAF3 Cinnamoyl ester hydrolase n=2 Tax=Bacteri...	96.3	2e-20
UR50:UniRef50_UPI00160DE3FAalpha/beta fold hydrolase n=1 Tax=Cate...	96.3	3e-20	Firmicutes
UR50:UniRef50_I3PVE7 Ferulic acid esterase 3 n=1 Tax=uncultured ba...	94.7	3e-20
UR50:UniRef50_A0A1M4MW73 Putative alpha/beta hydrolase n=4 Tax=Don...	95.1	3e-20	Proteobacteria
UR50:UniRef50_C2EMB3 Feruloyl esterase n=53 Tax=Lactobacillus TaxI...	95.9	3e-20	Firmicutes
UR50:UniRef50_A0A1D2X1C7 Hydrolase_4 domain-containing protein n=1...	94.7	4e-20	Alicyclobacillus
UR50:UniRef50_UPI0004145E31alpha/beta hydrolase n=1 Tax=Ruminococ...	94.7	4e-20	Firmicutes
UR50:UniRef50_D1NU52 Hydrolase_4 domain-containing protein n=4 Tax...	95.1	4e-20	Bifidobacterium
UR50:UniRef50_UPI00040108C7alpha/beta fold hydrolase n=1 Tax=Alic...	95.1	4e-20	Alicyclobacillus
UR50:UniRef50_A0A3B9FYI3Alpha/beta hydrolase n=1 Tax=Erysipelotri...	94.7	4e-20	Firmicutes
UR50:UniRef50_A0A0Q5GFR9 AB hydrolase-1 domain-containing protein ...	94.4	4e-20	Proteobacteria
UR50:UniRef50_C5ESK4 Hydrolase_4 domain-containing protein n=11 Ta...	94.4	5e-20	Clostridiales
UR50:UniRef50_A0A0N0GPE5 Putative aminoacrylate hydrolase RutD n=4...	94	6e-20	Proteobacteria
UR50:UniRef50_A0A520KX16Alpha/beta fold hydrolase n=4 Tax=Candida...	93.2	6e-20
UR50:UniRef50_UPI0015EF4CE9 hypothetical protein n=1 Tax=Paenactin...	94	6e-20	Actinomyces
UR50:UniRef50_A0A1F7UVW0 Hydrolase_4 domain-containing protein n=2...	94	7e-20	Parcubacteria
UR50:UniRef50_A0A1Y4KAL8 Hydrolase_4 domain-containing protein n=3...	95.1	8e-20	Actinobacteria
UR50:UniRef50_A0A6B1E4X9Alpha/beta hydrolase n=1 Tax=Chloroflexi ...	95.1	8e-20	Chloroflexi
UR50:UniRef50_C5NUM3 Feruloyl esterase n=5 Tax=Terrabacteria group...	94.7	9e-20	Actinobacteria
UR50:UniRef50_A0A0L0BGU9 Hydrolase_4 domain-containing protein n=1...	94	9e-20	Actinobacteria
UR50:UniRef50_A0A1G2U5D4 Hydrolase_4 domain-containing protein n=3...	93.6	9e-20	Proteobacteria
UR50:UniRef50_A0A561N4N3 Peptidase_S15 domain-containing protein n...	94.4	1e-19	Proteobacteria
UR50:UniRef50_A0A136LZ38Alpha/beta hydrolase family protein n=1 T...	93.2	1e-19
UR50:UniRef50_A0A0V8S178 Hydrolase_4 domain-containing protein n=2...	93.2	1e-19	Actinobacteria
UR50:UniRef50_F9VK43 Hydrolase_4 domain-containing protein n=18 Ta...	93.6	1e-19	Firmicutes
UR50:UniRef50_A0A3G9JWI1 Cinnamoyl ester hydrolase n=1 Tax=Intesti...	94	1e-19
UR50:UniRef50_A0A329LBX6Alpha/beta hydrolase n=1 Tax=Paenibacillu...	93.6	1e-19	Firmicutes
UR50:UniRef50_F6LQK6 Feruloyl esterase III n=1 Tax=Cellulosilyticu...	95.1	1e-19	Firmicutes
UR50:UniRef50_UPI0003F61EF9alpha/beta fold hydrolase n=2 Tax=Fuso...	93.6	2e-19	Fusobacteria
UR50:UniRef50_UPI0008F96E33alpha/beta fold hydrolase n=1 Tax=Trao...	93.2	2e-19
UR50:UniRef50_A0A2N5M6E1Alpha/beta hydrolase n=2 Tax=Peribacillus...	93.2	2e-19	Firmicutes
UR50:UniRef50_A0A1H1LNM3 Hydrolase_4 domain-containing protein n=2...	93.2	2e-19	Verrucomicrobia
UR50:UniRef50_A0A559NLZ7 Hydrolase_4 domain-containing protein n=3...	92.8	2e-19	Proteobacteria
UR50:UniRef50_A0A177XJV8 Hydrolase_4 domain-containing protein n=1...	93.2	2e-19	Actinobacteria
UR50:UniRef50_A0A1D7QRA3Alpha/beta superfamily hydrolase n=1 Tax=...	92.8	2e-19	Firmicutes
UR50:UniRef50_A0A1F9LWW8 Hydrolase_4 domain-containing protein (Fr...	91.3	2e-19	Proteobacteria
UR50:UniRef50_R7CWQ7 Hydrolase_4 domain-containing protein n=17 Ta...	94	2e-19	Bacteroidetes
UR50:UniRef50_UPI000F794EF8alpha/beta fold hydrolase n=1 Tax=Agri...	93.2	2e-19	Firmicutes
UR50:UniRef50_S3JS07 Peptidase_S9 domain-containing protein n=9 Ta...	93.2	2e-19
UR50:UniRef50_A0A1I2U708 Hydrolase_4 domain-containing protein n=1...	92.4	3e-19	Firmicutes
UR50:UniRef50_A0A497N1W1 Hydrolase_4 domain-containing protein (Fr...	93.2	3e-19
UR50:UniRef50_UPI00166AE99Falpha/beta hydrolase n=1 Tax=Paenibaci...	92.8	3e-19	Firmicutes
UR50:UniRef50_D7CN41 Putative hydrolase n=1 Tax=Syntrophothermus l...	92.4	3e-19	Firmicutes
UR50:UniRef50_A0A662FA48 Hydrolase_4 domain-containing protein n=1...	92.4	3e-19
UR50:UniRef50_UPI0015FC81A4alpha/beta fold hydrolase n=1 Tax=Limo...	92.8	3e-19	Firmicutes
UR50:UniRef50_A0A202DGJ1 Uncharacterized protein n=1 Tax=archaeon ...	92	3e-19
UR50:UniRef50_A0A1H7FMX4 Hydrolase_4 domain-containing protein n=2...	92	3e-19
UR50:UniRef50_UPI0011E59630alpha/beta fold hydrolase n=2 Tax=Neis...	92.4	3e-19	Proteobacteria
UR50:UniRef50_A0A0R1W5M7 Alpha-beta superfamily hydrolase n=2 Tax=...	92.4	3e-19	Firmicutes
UR50:UniRef50_A0A1G9NTZ2 Peptidase_S9 domain-containing protein n=...	92.4	3e-19	Actinobacteria
UR50:UniRef50_A0A0M2PHI3 Hydrolase_4 domain-containing protein n=5...	91.7	3e-19
UR50:UniRef50_UPI0013694A57alpha/beta fold hydrolase n=1 Tax=Lact...	91.7	4e-19	Firmicutes
UR50:UniRef50_A0A1F9C1G2 Hydrolase_4 domain-containing protein n=6...	91.7	4e-19	Proteobacteria
UR50:UniRef50_UPI0004149386alpha/beta hydrolase n=3 Tax=unclassif...	90.9	5e-19	Firmicutes
UR50:UniRef50_A0A1F6H6E8 Hydrolase_4 domain-containing protein n=9...	91.3	5e-19
UR50:UniRef50_A0A1E5XPH1 Peptidase_S15 domain-containing protein n...	92.4	5e-19	Proteobacteria
UR50:UniRef50_A0A2H0SXA8 Peptidase_S9 domain-containing protein n=...	91.7	5e-19
UR50:UniRef50_A0A4P8L0E3Alpha/beta fold hydrolase n=2 Tax=Desulfo...	92	5e-19	Proteobacteria
UR50:UniRef50_A0A1Q5PUB6 Hydrolase_4 domain-containing protein n=3...	93.2	6e-19	Actinobacteria
UR50:UniRef50_A0A2N0Z197Alpha/beta hydrolase n=2 Tax=Bacillus nea...	91.7	6e-19	Firmicutes
UR50:UniRef50_Q74J82 Hydrolase_4 domain-containing protein n=32 Ta...	91.3	6e-19	Actinobacteria
UR50:UniRef50_A0A5R8QFL6 Uncharacterized protein n=1 Tax=Firmicute...	90.9	7e-19	Firmicutes
UR50:UniRef50_UPI00143C4720alpha/beta fold hydrolase n=1 Tax=Anae...	91.3	7e-19	Firmicutes
UR50:UniRef50_A0A3D0XXE5 Hydrolase_4 domain-containing protein n=1...	91.3	7e-19	Clostridiales
UR50:UniRef50_A0A2T6DB01 Hydrolase_4 domain-containing protein n=1...	93.2	8e-19	Verrucomicrobia
UR50:UniRef50_A0A430JHL9Alpha/beta fold hydrolase n=1 Tax=Paeniba...	94.4	8e-19	Firmicutes
UR50:UniRef50_W0FJ07 Cinnamoyl ester hydrolase n=1 Tax=uncultured ...	90.9	8e-19
UR50:UniRef50_A0A2K1P362 Peptidase_S9 domain-containing protein n=...	92	9e-19	Thermotogae
UR50:UniRef50_A0A074LQC2 Peptidase_S9 domain-containing protein n=...	91.3	9e-19	Actinobacteria
UR50:UniRef50_A0A2H0V175 Hydrolase_4 domain-containing protein n=1...	90.5	1e-18
UR50:UniRef50_P94315 CinII n=3 Tax=Lachnospiraceae TaxID=186803 Re...	91.3	1e-18	Firmicutes
UR50:UniRef50_A0A2N1SD64 Peptidase_S9 domain-containing protein n=...	91.3	1e-18	Spirochaetes
UR50:UniRef50_A0A3D0Y834 Hydrolase_4 domain-containing protein n=1...	91.3	1e-18	Clostridiales
UR50:UniRef50_A0A0G0YHJ5 PGAP1 family protein n=1 Tax=candidate di...	90.5	1e-18
UR50:UniRef50_S3KMF3 Hydrolase_4 domain-containing protein n=17 Ta...	91.7	1e-18	Spirochaetes
UR50:UniRef50_A0A1F7HDY9 Hydrolase_4 domain-containing protein n=1...	90.5	1e-18
UR50:UniRef50_A0A1F5YRD1 Hydrolase_4 domain-containing protein n=2...	89.7	1e-18
UR50:UniRef50_X1B6J5 Hydrolase_4 domain-containing protein n=1 Tax...	90.1	2e-18	metagenome
UR50:UniRef50_A0A0E1XTM6Phospholipase/carboxylesterase n=11 Tax=F...	90.1	2e-18	Firmicutes
UR50:UniRef50_UPI0018964F2Aalpha/beta fold hydrolase n=1 Tax=Clos...	91.3	2e-18	Clostridia
UR50:UniRef50_A0A3N5X457Alpha/beta fold hydrolase n=2 Tax=Acidoba...	90.5	2e-18	Acidobacteria
UR50:UniRef50_A0A350J963Alpha/beta hydrolase n=1 Tax=Clostridiale...	90.9	2e-18	Clostridiales
UR50:UniRef50_A0A397S100 Hydrolase_4 domain-containing protein n=1...	89.7	2e-18	Tenericutes
UR50:UniRef50_F7V472 Hydrolase_4 domain-containing protein n=2 Tax...	90.9	2e-18	Clostridiales
UR50:UniRef50_A0A357FXM6 Uncharacterized protein n=1 Tax=Rhodospir...	90.5	2e-18	Proteobacteria
UR50:UniRef50_A0A0M0G2K1 AB hydrolase-1 domain-containing protein ...	90.1	2e-18	Actinobacteria
UR50:UniRef50_I8R858 Lysophospholipase L2 n=276 Tax=Firmicutes Tax...	89.7	2e-18	Firmicutes
UR50:UniRef50_A0A1F6GXQ6 Hydrolase_4 domain-containing protein n=2...	89.4	3e-18
UR50:UniRef50_A0A1I6KBM2 Uncharacterized protein n=2 Tax=Clostridi...	90.1	3e-18	Clostridiales
UR50:UniRef50_A0A1F6JW03 Peptidase_S9 domain-containing protein n=...	89.4	3e-18
UR50:UniRef50_UPI001302B074alpha/beta fold hydrolase n=1 Tax=Neie...	90.5	3e-18
UR50:UniRef50_B9JMY9 Peptidase_S15 domain-containing protein n=34 ...	90.1	4e-18	Proteobacteria
UR50:UniRef50_A0A0R1M4F8 Hydrolase_4 domain-containing protein n=4...	89.4	4e-18	Firmicutes
UR50:UniRef50_A0A2D6NUQ7 Hydrolase_4 domain-containing protein n=1...	89.4	4e-18
UR50:UniRef50_A0A1G1WQF5 Peptidase_S9 domain-containing protein n=...	89.4	4e-18
UR50:UniRef50_A0A7C3E629Alpha/beta fold hydrolase n=2 Tax=Proteob...	89	5e-18	Proteobacteria
UR50:UniRef50_J8ZQX3 DLH domain-containing protein n=7 Tax=Bacilla...	89.4	5e-18	Firmicutes
UR50:UniRef50_A0A661KJ40 Hydrolase_4 domain-containing protein n=5...	88.6	5e-18	Proteobacteria
UR50:UniRef50_B9Y2M8 Hydrolase_4 domain-containing protein n=4 Tax...	90.1	5e-18	Firmicutes
UR50:UniRef50_A0A3A4QXA2Alpha/beta hydrolase n=1 Tax=Candidatus A...	89	5e-18
UR50:UniRef50_UPI0005094091alpha/beta fold hydrolase n=1 Tax=Haem...	87.8	5e-18	Proteobacteria
UR50:UniRef50_A0A3N2D7Y1 Hydrolase_4 domain-containing protein n=3...	90.1	5e-18	Actinobacteria
UR50:UniRef50_A0A2H0RIP5 Hydrolase_4 domain-containing protein n=1...	89	6e-18
UR50:UniRef50_A0A3D9TET4 Hydrolase_4 domain-containing protein n=1...	89	6e-18	Actinobacteria
UR50:UniRef50_A0A367GEL2 AB hydrolase-1 domain-containing protein ...	90.1	6e-18
UR50:UniRef50_A0A2J0KVP3 Hydrolase_4 domain-containing protein n=1...	87	6e-18	Parcubacteria
UR50:UniRef50_A0A2M7V3Q0 Hydrolase_4 domain-containing protein n=1...	88.6	6e-18
UR50:UniRef50_UPI0017489C35alpha/beta fold hydrolase n=2 Tax=Cand...	88.6	8e-18
UR50:UniRef50_A0A259T3W1 Hydrolase_4 domain-containing protein n=7...	88.6	8e-18	Firmicutes
UR50:UniRef50_A0A559Q1I7 Hydrolase_4 domain-containing protein n=6...	89	9e-18	Proteobacteria
UR50:UniRef50_A0A358M881 Uncharacterized protein n=1 Tax=Clostridi...	90.5	9e-18	Clostridiales
UR50:UniRef50_A0A1F6ZG60 Uncharacterized protein n=1 Tax=Candidatu...	88.2	9e-18
UR50:UniRef50_A0A3A4KEE1Alpha/beta hydrolase n=1 Tax=Myxococcales...	88.2	1e-17	Proteobacteria
UR50:UniRef50_A0A173XYS6 Trifunctional nucleotide phosphoesterase ...	91.3	1e-17
UR50:UniRef50_A0A256ZTN4 Peptidase_S9 domain-containing protein n=...	88.2	1e-17
UR50:UniRef50_A0A4V1ALQ1Alpha/beta fold hydrolase n=1 Tax=Acetila...	87.8	1e-17	Firmicutes
UR50:UniRef50_A0A1Y4RKX6 Uncharacterized protein n=1 Tax=Lachnoclo...	90.5	1e-17	Clostridia
UR50:UniRef50_R2XTC0 Hydrolase_4 domain-containing protein n=2 Tax...	89	1e-17	Firmicutes
UR50:UniRef50_R7KXY0 Uncharacterized protein n=2 Tax=environmental...	90.9	1e-17
UR50:UniRef50_A0A6L9HLT7Alpha/beta fold hydrolase n=1 Tax=Lachnos...	86.3	1e-17	Firmicutes
UR50:UniRef50_A0A1Q4AZQ5 Hydrolase_4 domain-containing protein n=1...	87.8	1e-17	Firmicutes
UR50:UniRef50_A0A1A5I0W9 Hydrolase_4 domain-containing protein n=6...	88.6	1e-17	Proteobacteria
UR50:UniRef50_A0A383S8V0 Acetoin dehydrogenase E2 subunit dihydrol...	87.8	1e-17	Actinobacteria
UR50:UniRef50_A0A1Q6PVL0 Hydrolase_4 domain-containing protein n=1...	88.2	1e-17	Firmicutes
UR50:UniRef50_A0A0R2LSN0 Hydrolase_4 domain-containing protein n=3...	87.8	1e-17	Firmicutes
UR50:UniRef50_A0A1I4W7R2 Peptidase_S9 domain-containing protein n=...	88.2	1e-17	Bacteroidetes
UR50:UniRef50_M2NG07 Hydrolase_4 domain-containing protein n=3 Tax...	88.2	2e-17	Firmicutes
UR50:UniRef50_A0A6G0ZTI9 Lipase 1 n=2 Tax=Andreprevotia TaxID=3972...	87.4	2e-17
UR50:UniRef50_A0A0G0JDF6 Peptidase_S9 domain-containing protein n=...	87.4	2e-17
UR50:UniRef50_A0A387BUD8Alpha/beta fold hydrolase n=2 Tax=Microba...	88.6	2e-17	Actinobacteria
UR50:UniRef50_A0A646JSY2Alpha/beta hydrolase n=3 Tax=Lactobacilla...	87.4	2e-17	Firmicutes
UR50:UniRef50_A0A151BXR6 AB hydrolase-1 domain-containing protein ...	87.4	2e-17	Actinobacteria
UR50:UniRef50_A0A6N9Q4P4Alpha/beta hydrolase n=2 Tax=Chengkuizeng...	87.8	2e-17
UR50:UniRef50_A0A3G8ZMP4 Hydrolase_4 domain-containing protein n=2...	89	2e-17	Actinobacteria
UR50:UniRef50_A0A351U0D7 Peptidase_S9 domain-containing protein n=...	87.4	2e-17	Proteobacteria
UR50:UniRef50_A0A0K9R3E3 Hydrolase_4 domain-containing protein n=1...	87.4	2e-17
UR50:UniRef50_UPI00067B2E5Balpha/beta fold hydrolase n=1 Tax=Olse...	87.8	2e-17	Actinobacteria
UR50:UniRef50_A0A0S2W8M7 5'-nucleotidase n=8 Tax=Clostridiales Tax...	90.1	3e-17	Clostridiales
