# Supplementary material for: Discovery of a non-canonical prototype long-chain monoacylglycerol lipase through a structure-based endogenous reaction intermediate complex
Source: Nat Commun. 2023 Nov 27;14:7649. doi: 10.1038/s41467-023-43354-4 (PMC10682391; doi:10.1038/s41467-023-43354-4)
Supplement: Supplementary file 5 — Supplementary Data 2 [file 41467_2023_43354_MOESM5_ESM.zip]

Archive with 4 entries (4 files):
- Supplement Figure3b.pdf
- __MACOSX/._Supplement Figure3b.pdf
- SupplementFigure13b.pdf
- __MACOSX/._SupplementFigure13b.pdf
