# Supplementary material for: Discovery of a non-canonical prototype long-chain monoacylglycerol lipase through a structure-based endogenous reaction intermediate complex
Source: Nat Commun. 2023 Nov 27;14:7649. doi: 10.1038/s41467-023-43354-4 (PMC10682391; doi:10.1038/s41467-023-43354-4)
Supplement: Supplementary file 7 — Source Data [file 41467_2023_43354_MOESM7_ESM.xlsx]

## Sheet: Figure 1a
WT			WT PMSF			E72R			Delta Lid
0.00186667	-0.0171661		0.00375	-0.0319481		0.00395	-0.0505447		0.00645	-0.0505447
0.00853333	-0.0100136		0.0104167	-0.0305176		0.0106167	-0.0500679		0.0131167	-0.0505447
0.0152	-0.00476837		0.0170833	-0.0271797		0.0172833	-0.0481606		0.0197833	-0.0519753
0.0218667	-0.00190735		0.02375	-0.023365		0.02395	-0.043869		0.02645	-0.0538826
0.0285333	0		0.0304167	-0.0224113		0.0306167	-0.0391006		0.0331167	-0.0572205
0.0352	0		0.0370833	-0.0228882		0.0372833	-0.0357628		0.0397833	-0.0600815
0.0418667	-0.00190735		0.04375	-0.0224113		0.04395	-0.0348091		0.04645	-0.061512
0.0485333	-0.00476837		0.0504167	-0.0214577		0.0506167	-0.0367165		0.0531167	-0.0624657
0.0552	-0.00715256		0.0570833	-0.0209808		0.0572833	-0.041008		0.0597833	-0.061512
0.0618667	-0.0100136		0.06375	-0.0219345		0.06395	-0.0457764		0.06645	-0.058651
0.0685333	-0.0152588		0.0704167	-0.0214577		0.0706167	-0.0486374		0.0731167	-0.0524521
0.0752	-0.0195503		0.0770833	-0.0209808		0.0772833	-0.0505447		0.0797833	-0.0481606
0.0818667	-0.020504		0.08375	-0.0219345		0.08395	-0.0529289		0.08645	-0.0481606
0.0885333	-0.0190735		0.0904167	-0.0247955		0.0906167	-0.0538826		0.0931167	-0.0505447
0.0952	-0.0185966		0.0970833	-0.0276566		0.0972833	-0.0534058		0.0997833	-0.0538826
0.101867	-0.0190735		0.10375	-0.0290871		0.10395	-0.0510216		0.10645	-0.0581741
0.108533	-0.0181198		0.110417	-0.0305176		0.110617	-0.0495911		0.113117	-0.0648499
0.1152	-0.0162125		0.117083	-0.0314713		0.117283	-0.0486374		0.119783	-0.0705719
0.121867	-0.0157356		0.12375	-0.0305176		0.12395	-0.0481606		0.12645	-0.0710487
0.128533	-0.017643		0.130417	-0.0295639		0.130617	-0.0476837		0.133117	-0.0696182
0.1352	-0.020504		0.137083	-0.0305176		0.137283	-0.04673		0.139783	-0.0705719
0.141867	-0.0209808		0.14375	-0.0333786		0.14395	-0.0491142		0.14645	-0.0724792
0.148533	-0.0209808		0.150417	-0.0367165		0.150617	-0.0534058		0.153117	-0.0720024
0.1552	-0.0224113		0.157083	-0.041008		0.157283	-0.0576973		0.159783	-0.0686646
0.161867	-0.0247955		0.16375	-0.0452995		0.16395	-0.0596046		0.16645	-0.0653267
0.168533	-0.0271797		0.170417	-0.0476837		0.170617	-0.0596046		0.173117	-0.0638962
0.1752	-0.0286102		0.177083	-0.0481606		0.177283	-0.0596046		0.179783	-0.0638962
0.181867	-0.0309944		0.18375	-0.0462532		0.18395	-0.0600815		0.18645	-0.064373
0.188533	-0.0324249		0.190417	-0.0443459		0.190617	-0.0605583		0.193117	-0.0624657
0.1952	-0.0329018		0.197083	-0.0433922		0.197283	-0.058651		0.199783	-0.0624657
0.201867	-0.0338554		0.20375	-0.0443459		0.20395	-0.0562668		0.20645	-0.064373
0.208533	-0.0343323		0.210417	-0.0448227		0.210617	-0.0534058		0.213117	-0.0667572
0.2152	-0.0343323		0.217083	-0.0433922		0.217283	-0.0529289		0.219783	-0.0677109
0.221867	-0.0338554		0.22375	-0.0395775		0.22395	-0.0543594		0.22645	-0.067234
0.228533	-0.0329018		0.230417	-0.035286		0.230617	-0.0562668		0.233117	-0.0677109
0.2352	-0.0314713		0.237083	-0.0309944		0.237283	-0.0581741		0.239783	-0.0696182
0.241867	-0.0295639		0.24375	-0.026226		0.24395	-0.0591278		0.24645	-0.0720024
0.248533	-0.0290871		0.250417	-0.0224113		0.250617	-0.0596046		0.253117	-0.0748634
0.2552	-0.0290871		0.257083	-0.0195503		0.257283	-0.0581741		0.259783	-0.0767708
0.261867	-0.0290871		0.26375	-0.0171661		0.26395	-0.0548363		0.26645	-0.079155
0.268533	-0.0300407		0.270417	-0.0138283		0.270617	-0.0529289		0.273117	-0.0839233
0.2752	-0.0319481		0.277083	-0.0114441		0.277283	-0.0553131		0.279783	-0.087738
0.281867	-0.0324249		0.28375	-0.0104904		0.28395	-0.0619888		0.28645	-0.0882149
0.288533	-0.0309944		0.290417	-0.0104904		0.290617	-0.0681877		0.293117	-0.0844002
0.2952	-0.0276566		0.297083	-0.0104904		0.297283	-0.0700951		0.299783	-0.0796318
0.301867	-0.0238419		0.30375	-0.0123978		0.30395	-0.0691414		0.30645	-0.0767708
0.308533	-0.0195503		0.310417	-0.0157356		0.310617	-0.0653267		0.313117	-0.0739098
0.3152	-0.0162125		0.317083	-0.0185966		0.317283	-0.0605583		0.319783	-0.0715256
0.321867	-0.0138283		0.32375	-0.0209808		0.32395	-0.0567436		0.32645	-0.0715256
0.328533	-0.0114441		0.330417	-0.023365		0.330617	-0.0557899		0.333117	-0.0743866
0.3352	-0.0109673		0.337083	-0.0257492		0.337283	-0.0567436		0.339783	-0.0786781
0.341867	-0.0128746		0.34375	-0.0281334		0.34395	-0.0581741		0.34645	-0.0815392
0.348533	-0.0162125		0.350417	-0.0281334		0.350617	-0.058651		0.353117	-0.0834465
0.3552	-0.0195503		0.357083	-0.0286102		0.357283	-0.0572205		0.359783	-0.0844002
0.361867	-0.0200272		0.36375	-0.0305176		0.36395	-0.0534058		0.36645	-0.0844002
0.368533	-0.0190735		0.370417	-0.0329018		0.370617	-0.0505447		0.373117	-0.0839233
0.3752	-0.017643		0.377083	-0.0371933		0.377283	-0.0514984		0.379783	-0.0829697
0.381867	-0.0171661		0.38375	-0.0391006		0.38395	-0.0557899		0.38645	-0.0815392
0.388533	-0.0166893		0.390417	-0.041008		0.390617	-0.0605583		0.393117	-0.0805855
0.3952	-0.0166893		0.397083	-0.041008		0.397283	-0.0638962		0.399783	-0.0810623
0.401867	-0.0195503		0.40375	-0.0386238		0.40395	-0.0653267		0.40645	-0.084877
0.408533	-0.0257492		0.410417	-0.0357628		0.410617	-0.0634193		0.413117	-0.0886917
0.4152	-0.0329018		0.417083	-0.0319481		0.417283	-0.0581741		0.419783	-0.0910759
0.421867	-0.0357628		0.42375	-0.0309944		0.42395	-0.0529289		0.42645	-0.0905991
0.428533	-0.0362396		0.430417	-0.0319481		0.430617	-0.0500679		0.433117	-0.0891685
0.4352	-0.0357628		0.437083	-0.0357628		0.437283	-0.0538826		0.439783	-0.0882149
0.441867	-0.0338554		0.44375	-0.0400543		0.44395	-0.0619888		0.44645	-0.087738
0.448533	-0.0295639		0.450417	-0.0443459		0.450617	-0.0705719		0.453117	-0.0901222
0.4552	-0.0228882		0.457083	-0.0476837		0.457283	-0.0777245		0.459783	-0.0953674
0.461867	-0.0185966		0.46375	-0.0505447		0.46395	-0.0815392		0.46645	-0.103951
0.468533	-0.0181198		0.470417	-0.0519753		0.470617	-0.0834465		0.473117	-0.110626
0.4752	-0.0195503		0.477083	-0.0524521		0.477283	-0.082016		0.479783	-0.112057
0.481867	-0.0200272		0.48375	-0.0519753		0.48395	-0.0810623		0.48645	-0.107765
0.488533	-0.020504		0.490417	-0.0519753		0.490617	-0.0815392		0.493117	-0.0982285
0.4952	-0.0247955		0.497083	-0.0534058		0.497283	-0.084877		0.499783	-0.087738
0.501867	-0.0309944		0.50375	-0.0548363		0.50395	-0.0891685		0.50645	-0.079155
0.508533	-0.0357628		0.510417	-0.0567436		0.510617	-0.0929832		0.513117	-0.0748634
0.5152	-0.0391006		0.517083	-0.0581741		0.517283	-0.0934601		0.519783	-0.0743866
0.521867	-0.0419617		0.52375	-0.0581741		0.52395	-0.0915527		0.52645	-0.0758171
0.528533	-0.0443459		0.530417	-0.0572205		0.530617	-0.0886917		0.533117	-0.0777245
0.5352	-0.0452995		0.537083	-0.0543594		0.537283	-0.0853539		0.539783	-0.0786781
0.541867	-0.0457764		0.54375	-0.0524521		0.54395	-0.0829697		0.54645	-0.0786781
0.548533	-0.0452995		0.550417	-0.0505447		0.550617	-0.079155		0.553117	-0.079155
0.5552	-0.0443459		0.557083	-0.0491142		0.557283	-0.0758171		0.559783	-0.0810623
0.561867	-0.0429153		0.56375	-0.0495911		0.56395	-0.0734329		0.56645	-0.0829697
0.568533	-0.0424385		0.570417	-0.0514984		0.570617	-0.0724792		0.573117	-0.084877
0.5752	-0.0395775		0.577083	-0.0538826		0.577283	-0.0720024		0.579783	-0.084877
0.581867	-0.0343323		0.58375	-0.0543594		0.58395	-0.0710487		0.58645	-0.0839233
0.588533	-0.0295639		0.590417	-0.0524521		0.590617	-0.0715256		0.593117	-0.0829697
0.5952	-0.0276566		0.597083	-0.0495911		0.597283	-0.0743866		0.599783	-0.0815392
0.601867	-0.0290871		0.60375	-0.0452995		0.60395	-0.0777245		0.60645	-0.0801086
0.608533	-0.0305176		0.610417	-0.0424385		0.610617	-0.0805855		0.613117	-0.0772476
0.6152	-0.0333786		0.617083	-0.041008		0.617283	-0.0853539		0.619783	-0.0753403
0.621867	-0.035286		0.62375	-0.0419617		0.62395	-0.0910759		0.62645	-0.0748634
0.628533	-0.0348091		0.630417	-0.0457764		0.630617	-0.0963211		0.633117	-0.0762939
0.6352	-0.0324249		0.637083	-0.0519753		0.637283	-0.099659		0.639783	-0.0777245
0.641867	-0.0290871		0.64375	-0.0581741		0.64395	-0.101089		0.64645	-0.0786781
0.648533	-0.0271797		0.650417	-0.0610352		0.650617	-0.100136		0.653117	-0.0815392
0.6552	-0.026226		0.657083	-0.0600815		0.657283	-0.0953674		0.659783	-0.0863075
0.661867	-0.0271797		0.66375	-0.0562668		0.66395	-0.0910759		0.66645	-0.0910759
0.668533	-0.0305176		0.670417	-0.0524521		0.670617	-0.0896454		0.673117	-0.0944138
0.6752	-0.0348091		0.677083	-0.0495911		0.677283	-0.0920296		0.679783	-0.0967979
0.681867	-0.0376701		0.68375	-0.04673		0.68395	-0.0953674		0.68645	-0.0972748
0.688533	-0.038147		0.690417	-0.0452995		0.690617	-0.100136		0.693117	-0.0987053
0.6952	-0.0376701		0.697083	-0.0462532		0.697283	-0.106335		0.699783	-0.0987053
0.701867	-0.0371933		0.70375	-0.0500679		0.70395	-0.112534		0.70645	-0.0987053
0.708533	-0.0376701		0.710417	-0.0548363		0.710617	-0.114918		0.713117	-0.0991821
0.7152	-0.0367165		0.717083	-0.0576973		0.717283	-0.113964		0.719783	-0.101566
0.721867	-0.0343323		0.72375	-0.0581741		0.72395	-0.110626		0.72645	-0.106812
0.728533	-0.0309944		0.730417	-0.0576973		0.730617	-0.109196		0.733117	-0.11301
0.7352	-0.0300407		0.737083	-0.058651		0.737283	-0.108719		0.739783	-0.117779
0.741867	-0.0295639		0.74375	-0.0596046		0.74395	-0.108719		0.74645	-0.118732
0.748533	-0.0295639		0.750417	-0.0605583		0.750617	-0.107288		0.753117	-0.116348
0.7552	-0.0305176		0.757083	-0.0624657		0.757283	-0.104427		0.759783	-0.110149
0.761867	-0.035286		0.76375	-0.0662804		0.76395	-0.10252		0.76645	-0.101089
0.768533	-0.0429153		0.770417	-0.0710487		0.770617	-0.099659		0.773117	-0.0920296
0.7752	-0.0500679		0.777083	-0.0729561		0.777283	-0.0963211		0.779783	-0.0867844
0.781867	-0.0538826		0.78375	-0.0720024		0.78395	-0.0925064		0.78645	-0.0872612
0.788533	-0.0548363		0.790417	-0.0681877		0.790617	-0.0901222		0.793117	-0.0910759
0.7952	-0.0538826		0.797083	-0.064373		0.797283	-0.0910759		0.799783	-0.0967979
0.801867	-0.0529289		0.80375	-0.061512		0.80395	-0.0944138		0.80645	-0.102043
0.808533	-0.0505447		0.810417	-0.0600815		0.810617	-0.099659		0.813117	-0.107288
0.8152	-0.0495911		0.817083	-0.0600815		0.817283	-0.105381		0.819783	-0.110626
0.821867	-0.0491142		0.82375	-0.0610352		0.82395	-0.111103		0.82645	-0.11158
0.828533	-0.0500679		0.830417	-0.0653267		0.830617	-0.116348		0.833117	-0.11158
0.8352	-0.0514984		0.837083	-0.0696182		0.837283	-0.120163		0.839783	-0.112057
0.841867	-0.0519753		0.84375	-0.0729561		0.84395	-0.121117		0.84645	-0.112534
0.848533	-0.0524521		0.850417	-0.0739098		0.850617	-0.120163		0.853117	-0.112534
0.8552	-0.0519753		0.857083	-0.0748634		0.857283	-0.118732		0.859783	-0.111103
0.861867	-0.0543594		0.86375	-0.0753403		0.86395	-0.118256		0.86645	-0.108242
0.868533	-0.0600815		0.870417	-0.0743866		0.870617	-0.118256		0.873117	-0.105858
0.8752	-0.0681877		0.877083	-0.0743866		0.877283	-0.114918		0.879783	-0.105381
0.881867	-0.0748634		0.88375	-0.0743866		0.88395	-0.110149		0.88645	-0.106335
0.888533	-0.0772476		0.890417	-0.0743866		0.890617	-0.107288		0.893117	-0.106335
0.8952	-0.0753403		0.897083	-0.0710487		0.897283	-0.106335		0.899783	-0.103951
0.901867	-0.0700951		0.90375	-0.0658035		0.90395	-0.104904		0.90645	-0.101566
0.908533	-0.0638962		0.910417	-0.0619888		0.910617	-0.104904		0.913117	-0.100613
0.9152	-0.0557899		0.917083	-0.058651		0.917283	-0.108242		0.919783	-0.0982285
0.921867	-0.0486374		0.92375	-0.0557899		0.92395	-0.114918		0.92645	-0.0963211
0.928533	-0.0457764		0.930417	-0.0538826		0.930617	-0.118732		0.933117	-0.0953674
0.9352	-0.0472069		0.937083	-0.0557899		0.937283	-0.117779		0.939783	-0.0967979
0.941867	-0.0486374		0.94375	-0.0591278		0.94395	-0.113487		0.94645	-0.0982285
0.948533	-0.0495911		0.950417	-0.061512		0.950617	-0.109673		0.953117	-0.0977516
0.9552	-0.0510216		0.957083	-0.0629425		0.957283	-0.107288		0.959783	-0.0953674
0.961867	-0.0538826		0.96375	-0.0638962		0.96395	-0.105381		0.96645	-0.0929832
0.968533	-0.0557899		0.970417	-0.0653267		0.970617	-0.104904		0.973117	-0.0901222
0.9752	-0.0553131		0.977083	-0.0648499		0.977283	-0.106812		0.979783	-0.0867844
0.981867	-0.0553131		0.98375	-0.0624657		0.98395	-0.110626		0.98645	-0.0844002
0.988533	-0.0548363		0.990417	-0.0572205		0.990617	-0.114441		0.993117	-0.0839233
0.9952	-0.0529289		0.997083	-0.0505447		0.997283	-0.114441		0.999783	-0.0858307
1.00187	-0.0500679		1.00375	-0.0448227		1.00395	-0.112534		1.00645	-0.0915527
1.00853	-0.0491142		1.01042	-0.0414848		1.01062	-0.110626		1.01312	-0.099659
1.0152	-0.0500679		1.01708	-0.0419617		1.01728	-0.110149		1.01978	-0.108242
1.02187	-0.0505447		1.02375	-0.04673		1.02395	-0.111103		1.02645	-0.113964
1.02853	-0.0500679		1.03042	-0.0543594		1.03062	-0.113964		1.03312	-0.116825
1.0352	-0.0495911		1.03708	-0.0629425		1.03728	-0.116348		1.03978	-0.118256
1.04187	-0.0510216		1.04375	-0.0705719		1.04395	-0.118256		1.04645	-0.117779
1.04853	-0.0524521		1.05042	-0.0762939		1.05062	-0.119686		1.05312	-0.115395
1.0552	-0.0529289		1.05708	-0.0782013		1.05728	-0.118732		1.05978	-0.11301
1.06187	-0.0529289		1.06375	-0.0777245		1.06395	-0.115395		1.06645	-0.114441
1.06853	-0.0548363		1.07042	-0.0762939		1.07062	-0.111103		1.07312	-0.117302
1.0752	-0.0591278		1.07708	-0.0748634		1.07728	-0.109673		1.07978	-0.119686
1.08187	-0.0638962		1.08375	-0.0729561		1.08395	-0.112534		1.08645	-0.121593
1.08853	-0.0677109		1.09042	-0.0691414		1.09062	-0.116348		1.09312	-0.121593
1.0952	-0.0720024		1.09708	-0.067234		1.09728	-0.118732		1.09978	-0.120163
1.10187	-0.0762939		1.10375	-0.0662804		1.10395	-0.120163		1.10645	-0.115395
1.10853	-0.0772476		1.11042	-0.0662804		1.11062	-0.12207		1.11312	-0.11158
1.1152	-0.0743866		1.11708	-0.0662804		1.11728	-0.12207		1.11978	-0.109196
1.12187	-0.0700951		1.12375	-0.0662804		1.12395	-0.119209		1.12645	-0.106335
1.12853	-0.067234		1.13042	-0.0686646		1.13062	-0.117302		1.13312	-0.103474
1.1352	-0.0648499		1.13708	-0.0720024		1.13728	-0.117302		1.13978	-0.10252
1.14187	-0.0638962		1.14375	-0.0767708		1.14395	-0.118256		1.14645	-0.105858
1.14853	-0.0648499		1.15042	-0.0805855		1.15062	-0.119686		1.15312	-0.11158
1.1552	-0.0691414		1.15708	-0.0815392		1.15728	-0.123978		1.15978	-0.117779
1.16187	-0.0734329		1.16375	-0.0805855		1.16395	-0.127792		1.16645	-0.123501
1.16853	-0.0758171		1.17042	-0.0772476		1.17062	-0.1297		1.17312	-0.127792
1.1752	-0.0762939		1.17708	-0.0734329		1.17728	-0.129223		1.17978	-0.130653
1.18187	-0.0753403		1.18375	-0.0700951		1.18395	-0.128746		1.18645	-0.130177
1.18853	-0.0748634		1.19042	-0.0696182		1.19062	-0.128746		1.19312	-0.128746
1.1952	-0.0748634		1.19708	-0.0743866		1.19728	-0.127792		1.19978	-0.127316
1.20187	-0.0743866		1.20375	-0.0810623		1.20395	-0.124454		1.20645	-0.127792
1.20853	-0.0739098		1.21042	-0.0853539		1.21062	-0.121117		1.21312	-0.1297
1.2152	-0.0739098		1.21708	-0.0867844		1.21728	-0.119209		1.21978	-0.132561
1.22187	-0.0748634		1.22375	-0.0882149		1.22395	-0.118732		1.22645	-0.135899
1.22853	-0.0739098		1.23042	-0.0886917		1.23062	-0.118256		1.23312	-0.138283
1.2352	-0.0724792		1.23708	-0.0882149		1.23728	-0.115395		1.23978	-0.139713
1.24187	-0.0696182		1.24375	-0.087738		1.24395	-0.112534		1.24645	-0.14019
1.24853	-0.0677109		1.25042	-0.0886917		1.25062	-0.11158		1.25312	-0.141144
1.2552	-0.0658035		1.25708	-0.0915527		1.25728	-0.112057		1.25978	-0.143051
1.26187	-0.0653267		1.26375	-0.0920296		1.26395	-0.113487		1.26645	-0.144958
1.26853	-0.0638962		1.27042	-0.0915527		1.27062	-0.114441		1.27312	-0.146389
1.2752	-0.0610352		1.27708	-0.0910759		1.27728	-0.116825		1.27978	-0.145912
1.28187	-0.0576973		1.28375	-0.0915527		1.28395	-0.12064		1.28645	-0.142574
1.28853	-0.0562668		1.29042	-0.0939369		1.29062	-0.122547		1.29312	-0.138283
1.2952	-0.0572205		1.29708	-0.0963211		1.29728	-0.123024		1.29978	-0.134945
1.30187	-0.0581741		1.30375	-0.0977516		1.30395	-0.121593		1.30645	-0.132561
1.30853	-0.058651		1.31042	-0.0967979		1.31062	-0.12064		1.31312	-0.130653
1.3152	-0.0576973		1.31708	-0.0948906		1.31728	-0.121593		1.31978	-0.129223
1.32187	-0.0572205		1.32375	-0.0910759		1.32395	-0.124931		1.32645	-0.1297
1.32853	-0.0576973		1.33042	-0.0858307		1.33062	-0.1297		1.33312	-0.13113
1.3352	-0.0596046		1.33708	-0.0801086		1.33728	-0.133514		1.33978	-0.131607
1.34187	-0.061512		1.34375	-0.0767708		1.34395	-0.135422		1.34645	-0.132084
1.34853	-0.0634193		1.35042	-0.0753403		1.35062	-0.138283		1.35312	-0.133038
1.3552	-0.0638962		1.35708	-0.0758171		1.35728	-0.142097		1.35978	-0.135422
1.36187	-0.0638962		1.36375	-0.0767708		1.36395	-0.144482		1.36645	-0.14019
1.36853	-0.0629425		1.37042	-0.0782013		1.37062	-0.146866		1.37312	-0.145912
1.3752	-0.0629425		1.37708	-0.0796318		1.37728	-0.149727		1.37978	-0.151157
1.38187	-0.0634193		1.38375	-0.0786781		1.38395	-0.154972		1.38645	-0.153542
1.38853	-0.0638962		1.39042	-0.0767708		1.39062	-0.15974		1.39312	-0.154972
1.3952	-0.0634193		1.39708	-0.0753403		1.39728	-0.161648		1.39978	-0.155926
1.40187	-0.0638962		1.40375	-0.0753403		1.40395	-0.162125		1.40645	-0.157833
1.40853	-0.0638962		1.41042	-0.0753403		1.41062	-0.161171		1.41312	-0.159264
1.4152	-0.0624657		1.41708	-0.0767708		1.41728	-0.15974		1.41978	-0.15974
1.42187	-0.0596046		1.42375	-0.0810623		1.42395	-0.156403		1.42645	-0.15974
1.42853	-0.0591278		1.43042	-0.0858307		1.43062	-0.151157		1.43312	-0.159264
1.4352	-0.0624657		1.43708	-0.087738		1.43728	-0.147343		1.43978	-0.15831
1.44187	-0.067234		1.44375	-0.087738		1.44395	-0.145435		1.44645	-0.155926
1.44853	-0.0705719		1.45042	-0.0872612		1.45062	-0.146866		1.45312	-0.151157
1.4552	-0.0720024		1.45708	-0.084877		1.45728	-0.148296		1.45978	-0.146866
1.46187	-0.0724792		1.46375	-0.0805855		1.46395	-0.151157		1.46645	-0.144482
1.46853	-0.0734329		1.47042	-0.0758171		1.47062	-0.154018		1.47312	-0.144482
1.4752	-0.0743866		1.47708	-0.0743866		1.47728	-0.155926		1.47978	-0.144958
1.48187	-0.0743866		1.48375	-0.0748634		1.48395	-0.157356		1.48645	-0.144005
1.48853	-0.0724792		1.49042	-0.0767708		1.49062	-0.15831		1.49312	-0.142574
1.4952	-0.0691414		1.49708	-0.0796318		1.49728	-0.159264		1.49978	-0.143051
1.50187	-0.0667572		1.50375	-0.0844002		1.50395	-0.158787		1.50645	-0.144958
1.50853	-0.0653267		1.51042	-0.0896454		1.51062	-0.154972		1.51312	-0.146866
1.5152	-0.0658035		1.51708	-0.0925064		1.51728	-0.148773		1.51978	-0.14782
1.52187	-0.067234		1.52375	-0.0944138		1.52395	-0.144005		1.52645	-0.14925
1.52853	-0.0700951		1.53042	-0.0982285		1.53062	-0.141144		1.53312	-0.151634
1.5352	-0.0739098		1.53708	-0.102997		1.53728	-0.139713		1.53978	-0.151634
1.54187	-0.0782013		1.54375	-0.105858		1.54395	-0.141144		1.54645	-0.148296
1.54853	-0.0815392		1.55042	-0.105858		1.55062	-0.146389		1.55312	-0.143051
1.5552	-0.0810623		1.55708	-0.104904		1.55728	-0.153542		1.55978	-0.138283
1.56187	-0.0782013		1.56375	-0.10252		1.56395	-0.15831		1.56645	-0.134945
1.56853	-0.0772476		1.57042	-0.099659		1.57062	-0.160217		1.57312	-0.132084
1.5752	-0.0782013		1.57708	-0.0972748		1.57728	-0.160694		1.57978	-0.132561
1.58187	-0.0786781		1.58375	-0.0958443		1.58395	-0.160217		1.58645	-0.136375
1.58853	-0.0786781		1.59042	-0.0972748		1.59062	-0.157833		1.59312	-0.143051
1.5952	-0.0805855		1.59708	-0.0987053		1.59728	-0.154495		1.59978	-0.148773
1.60187	-0.0844002		1.60375	-0.0977516		1.60395	-0.152588		1.60645	-0.152111
1.60853	-0.0858307		1.61042	-0.0939369		1.61062	-0.151634		1.61312	-0.155449
1.6152	-0.0834465		1.61708	-0.0901222		1.61728	-0.151634		1.61978	-0.157833
1.62187	-0.0810623		1.62375	-0.087738		1.62395	-0.151634		1.62645	-0.157833
1.62853	-0.0796318		1.63042	-0.087738		1.63062	-0.153542		1.63312	-0.156879
1.6352	-0.079155		1.63708	-0.0896454		1.63728	-0.155449		1.63978	-0.155449
1.64187	-0.0777245		1.64375	-0.0944138		1.64395	-0.155926		1.64645	-0.155449
1.64853	-0.0772476		1.65042	-0.100613		1.65062	-0.155926		1.65312	-0.156403
1.6552	-0.0777245		1.65708	-0.105381		1.65728	-0.154972		1.65978	-0.156879
1.66187	-0.0782013		1.66375	-0.108242		1.66395	-0.154495		1.66645	-0.156879
1.66853	-0.0786781		1.67042	-0.109196		1.67062	-0.154018		1.67312	-0.155926
1.6752	-0.079155		1.67708	-0.109673		1.67728	-0.154495		1.67978	-0.154495
1.68187	-0.079155		1.68375	-0.110149		1.68395	-0.157356		1.68645	-0.154495
1.68853	-0.0796318		1.69042	-0.110626		1.69062	-0.159264		1.69312	-0.152588
1.6952	-0.0810623		1.69708	-0.11158		1.69728	-0.161648		1.69978	-0.150204
1.70187	-0.0829697		1.70375	-0.11158		1.70395	-0.163555		1.70645	-0.146866
1.70853	-0.082016		1.71042	-0.112534		1.71062	-0.165462		1.71312	-0.145912
1.7152	-0.0805855		1.71708	-0.113487		1.71728	-0.165462		1.71978	-0.146866
1.72187	-0.0815392		1.72375	-0.114441		1.72395	-0.161648		1.72645	-0.147343
1.72853	-0.0829697		1.73042	-0.115395		1.73062	-0.157833		1.73312	-0.149727
1.7352	-0.0834465		1.73708	-0.116825		1.73728	-0.155926		1.73978	-0.153542
1.74187	-0.0824928		1.74375	-0.118256		1.74395	-0.156879		1.74645	-0.157833
1.74853	-0.0839233		1.75042	-0.116825		1.75062	-0.158787		1.75312	-0.160694
1.7552	-0.0858307		1.75708	-0.114918		1.75728	-0.15974		1.75978	-0.161648
1.76187	-0.0858307		1.76375	-0.113487		1.76395	-0.161171		1.76645	-0.161648
1.76853	-0.0867844		1.77042	-0.11301		1.77062	-0.162601		1.77312	-0.160694
1.7752	-0.0901222		1.77708	-0.11301		1.77728	-0.164032		1.77978	-0.15831
1.78187	-0.0939369		1.78375	-0.112057		1.78395	-0.162601		1.78645	-0.154972
1.78853	-0.0963211		1.79042	-0.112057		1.79062	-0.160217		1.79312	-0.14925
1.7952	-0.0963211		1.79708	-0.112534		1.79728	-0.15974		1.79978	-0.142574
1.80187	-0.0944138		1.80375	-0.11301		1.80395	-0.162601		1.80645	-0.137329
1.80853	-0.0905991		1.81042	-0.11158		1.81062	-0.166416		1.81312	-0.135422
1.8152	-0.0867844		1.81708	-0.111103		1.81728	-0.168324		1.81978	-0.136852
1.82187	-0.0834465		1.82375	-0.112057		1.82395	-0.169277		1.82645	-0.140667
1.82853	-0.0815392		1.83042	-0.114441		1.83062	-0.169754		1.83312	-0.145435
1.8352	-0.082016		1.83708	-0.115871		1.83728	-0.171185		1.83978	-0.148296
1.84187	-0.0858307		1.84375	-0.116348		1.84395	-0.172615		1.84645	-0.14925
1.84853	-0.0920296		1.85042	-0.116825		1.85062	-0.174522		1.85312	-0.14782
1.8552	-0.0977516		1.85708	-0.116348		1.85728	-0.178814		1.85978	-0.146389
1.86187	-0.102043		1.86375	-0.113964		1.86395	-0.184536		1.86645	-0.146389
1.86853	-0.104904		1.87042	-0.111103		1.87062	-0.189781		1.87312	-0.147343
1.8752	-0.105381		1.87708	-0.111103		1.87728	-0.191689		1.87978	-0.148773
1.88187	-0.104427		1.88375	-0.112534		1.88395	-0.191689		1.88645	-0.150681
1.88853	-0.103474		1.89042	-0.113487		1.89062	-0.191689		1.89312	-0.151634
1.8952	-0.101089		1.89708	-0.113487		1.89728	-0.190258		1.89978	-0.150681
1.90187	-0.0977516		1.90375	-0.113487		1.90395	-0.185966		1.90645	-0.148296
1.90853	-0.0948906		1.91042	-0.114918		1.91062	-0.183582		1.91312	-0.14782
1.9152	-0.0925064		1.91708	-0.114441		1.91728	-0.185013		1.91978	-0.148296
1.92187	-0.0910759		1.92375	-0.112534		1.92395	-0.188351		1.92645	-0.14782
1.92853	-0.0901222		1.93042	-0.110626		1.93062	-0.188828		1.93312	-0.146866
1.9352	-0.0915527		1.93708	-0.107288		1.93728	-0.187874		1.93978	-0.14782
1.94187	-0.0953674		1.94375	-0.103474		1.94395	-0.189304		1.94645	-0.149727
1.94853	-0.100136		1.95042	-0.0982285		1.95062	-0.191212		1.95312	-0.14925
1.9552	-0.103951		1.95708	-0.0944138		1.95728	-0.191689		1.95978	-0.146389
1.96187	-0.106812		1.96375	-0.0920296		1.96395	-0.188828		1.96645	-0.144482
1.96853	-0.106812		1.97042	-0.0901222		1.97062	-0.185966		1.97312	-0.142574
1.9752	-0.105858		1.97708	-0.0905991		1.97728	-0.185013		1.97978	-0.139236
1.98187	-0.102997		1.98375	-0.0934601		1.98395	-0.184059		1.98645	-0.135899
1.98853	-0.0991821		1.99042	-0.0982285		1.99062	-0.18549		1.99312	-0.134945
1.9952	-0.0953674		1.99708	-0.101089		1.99728	-0.187874		1.99978	-0.13876
2.00187	-0.0910759		2.00375	-0.104427		2.00395	-0.191689		2.00645	-0.144958
2.00853	-0.087738		2.01042	-0.109196		2.01062	-0.193119		2.01312	-0.152588
2.0152	-0.0844002		2.01708	-0.113964		2.01728	-0.191689		2.01978	-0.159264
2.02187	-0.0824928		2.02375	-0.116348		2.02395	-0.189304		2.02645	-0.163078
2.02853	-0.082016		2.03042	-0.116825		2.03062	-0.18692		2.03312	-0.164986
2.0352	-0.0829697		2.03708	-0.116348		2.03728	-0.18549		2.03978	-0.164986
2.04187	-0.0853539		2.04375	-0.114918		2.04395	-0.183582		2.04645	-0.163555
2.04853	-0.0886917		2.05042	-0.11301		2.05062	-0.184536		2.05312	-0.159264
2.0552	-0.0925064		2.05708	-0.112057		2.05728	-0.188351		2.05978	-0.154972
2.06187	-0.0963211		2.06375	-0.11301		2.06395	-0.193596		2.06645	-0.152588
2.06853	-0.101566		2.07042	-0.114441		2.07062	-0.197411		2.07312	-0.153542
2.0752	-0.106335		2.07708	-0.114441		2.07728	-0.198364		2.07978	-0.154018
2.08187	-0.111103		2.08375	-0.113487		2.08395	-0.197411		2.08645	-0.153542
2.08853	-0.113964		2.09042	-0.112534		2.09062	-0.19455		2.09312	-0.151157
2.0952	-0.114441		2.09708	-0.112057		2.09728	-0.192165		2.09978	-0.150681
2.10187	-0.112534		2.10375	-0.112057		2.10395	-0.191212		2.10645	-0.151157
2.10853	-0.107765		2.11042	-0.111103		2.11062	-0.190735		2.11312	-0.151634
2.1152	-0.102997		2.11708	-0.110626		2.11728	-0.191212		2.11978	-0.151634
2.12187	-0.0991821		2.12375	-0.112534		2.12395	-0.194073		2.12645	-0.152111
2.12853	-0.0967979		2.13042	-0.115395		2.13062	-0.198841		2.13312	-0.154018
2.1352	-0.0958443		2.13708	-0.118732		2.13728	-0.203609		2.13978	-0.154018
2.14187	-0.0948906		2.14375	-0.121593		2.14395	-0.205517		2.14645	-0.151634
2.14853	-0.0963211		2.15042	-0.123978		2.15062	-0.205517		2.15312	-0.147343
2.1552	-0.0972748		2.15708	-0.125885		2.15728	-0.205517		2.15978	-0.144005
2.16187	-0.0958443		2.16375	-0.124931		2.16395	-0.207424		2.16645	-0.144005
2.16853	-0.0925064		2.17042	-0.120163		2.17062	-0.208855		2.17312	-0.144958
2.1752	-0.0896454		2.17708	-0.114441		2.17728	-0.208378		2.17978	-0.145912
2.18187	-0.0896454		2.18375	-0.110626		2.18395	-0.20647		2.18645	-0.145912
2.18853	-0.0905991		2.19042	-0.109673		2.19062	-0.204563		2.19312	-0.147343
2.1952	-0.0920296		2.19708	-0.109196		2.19728	-0.203133		2.19978	-0.14925
2.20187	-0.0953674		2.20375	-0.109673		2.20395	-0.200748		2.20645	-0.14925
2.20853	-0.100136		2.21042	-0.112057		2.21062	-0.198364		2.21312	-0.148296
2.2152	-0.103474		2.21708	-0.113964		2.21728	-0.19598		2.21978	-0.148773
2.22187	-0.104427		2.22375	-0.113487		2.22395	-0.19455		2.22645	-0.151634
2.22853	-0.105381		2.23042	-0.11158		2.23062	-0.19455		2.23312	-0.154972
2.2352	-0.105381		2.23708	-0.110626		2.23728	-0.19455		2.23978	-0.157356
2.24187	-0.102997		2.24375	-0.110626		2.24395	-0.193119		2.24645	-0.15831
2.24853	-0.0977516		2.25042	-0.112057		2.25062	-0.189781		2.25312	-0.157833
2.2552	-0.0929832		2.25708	-0.113964		2.25728	-0.187874		2.25978	-0.157356
2.26187	-0.0901222		2.26375	-0.118256		2.26395	-0.185966		2.26645	-0.156403
2.26853	-0.0882149		2.27042	-0.123024		2.27062	-0.185013		2.27312	-0.152111
2.2752	-0.0863075		2.27708	-0.126362		2.27728	-0.185966		2.27978	-0.145912
2.28187	-0.0872612		2.28375	-0.127792		2.28395	-0.189781		2.28645	-0.142574
2.28853	-0.0901222		2.29042	-0.127792		2.29062	-0.196457		2.29312	-0.144005
2.2952	-0.0934601		2.29708	-0.128746		2.29728	-0.202656		2.29978	-0.145912
2.30187	-0.0963211		2.30375	-0.128269		2.30395	-0.209332		2.30645	-0.14782
2.30853	-0.0977516		2.31042	-0.126362		2.31062	-0.21553		2.31312	-0.149727
2.3152	-0.0982285		2.31708	-0.123501		2.31728	-0.219345		2.31978	-0.154018
2.32187	-0.0987053		2.32375	-0.12207		2.32395	-0.220776		2.32645	-0.160694
2.32853	-0.101566		2.33042	-0.12064		2.33062	-0.221729		2.33312	-0.16737
2.3352	-0.103951		2.33708	-0.117302		2.33728	-0.222206		2.33978	-0.173569
2.34187	-0.105858		2.34375	-0.113487		2.34395	-0.219822		2.34645	-0.177383
2.34853	-0.105858		2.35042	-0.113487		2.35062	-0.215054		2.35312	-0.179768
2.3552	-0.104427		2.35708	-0.116348		2.35728	-0.210285		2.35978	-0.180244
2.36187	-0.101089		2.36375	-0.119209		2.36395	-0.20647		2.36645	-0.179291
2.36853	-0.0958443		2.37042	-0.121117		2.37062	-0.203133		2.37312	-0.17643
2.3752	-0.0910759		2.37708	-0.123501		2.37728	-0.200748		2.37978	-0.172138
2.38187	-0.0901222		2.38375	-0.127792		2.38395	-0.202179		2.38645	-0.1688
2.38853	-0.0929832		2.39042	-0.130177		2.39062	-0.20504		2.39312	-0.1688
2.3952	-0.0977516		2.39708	-0.130653		2.39728	-0.209808		2.39978	-0.169277
2.40187	-0.102997		2.40375	-0.130653		2.40395	-0.2141		2.40645	-0.168324
2.40853	-0.107765		2.41042	-0.132084		2.41062	-0.217438		2.41312	-0.166893
2.4152	-0.112057		2.41708	-0.133514		2.41728	-0.218868		2.41978	-0.166893
2.42187	-0.114918		2.42375	-0.134468		2.42395	-0.218391		2.42645	-0.169754
2.42853	-0.116348		2.43042	-0.135899		2.43062	-0.21553		2.43312	-0.173569
2.4352	-0.118732		2.43708	-0.14019		2.43728	-0.212193		2.43978	-0.17643
2.44187	-0.121593		2.44375	-0.144005		2.44395	-0.208855		2.44645	-0.178337
2.44853	-0.123024		2.45042	-0.145912		2.45062	-0.208378		2.45312	-0.178337
2.4552	-0.12207		2.45708	-0.145912		2.45728	-0.211239		2.45978	-0.176907
2.46187	-0.12064		2.46375	-0.144958		2.46395	-0.215054		2.46645	-0.173092
2.46853	-0.119209		2.47042	-0.143528		2.47062	-0.218391		2.47312	-0.16737
2.4752	-0.117302		2.47708	-0.140667		2.47728	-0.218868		2.47978	-0.161648
2.48187	-0.115871		2.48375	-0.137806		2.48395	-0.217438		2.48645	-0.160217
2.48853	-0.115871		2.49042	-0.134468		2.49062	-0.21553		2.49312	-0.161171
2.4952	-0.116825		2.49708	-0.131607		2.49728	-0.2141		2.49978	-0.161648
2.50187	-0.116825		2.50375	-0.129223		2.50395	-0.213146		2.50645	-0.162601
2.50853	-0.115395		2.51042	-0.128746		2.51062	-0.212669		2.51312	-0.164986
2.5152	-0.114441		2.51708	-0.1297		2.51728	-0.213623		2.51978	-0.169277
2.52187	-0.115395		2.52375	-0.131607		2.52395	-0.215054		2.52645	-0.171185
2.52853	-0.117779		2.53042	-0.135422		2.53062	-0.216007		2.53312	-0.169754
2.5352	-0.121117		2.53708	-0.139236		2.53728	-0.216007		2.53978	-0.1688
2.54187	-0.125408		2.54375	-0.141621		2.54395	-0.215054		2.54645	-0.169277
2.54853	-0.1297		2.55042	-0.142097		2.55062	-0.215054		2.55312	-0.169277
2.5552	-0.130653		2.55708	-0.140667		2.55728	-0.216007		2.55978	-0.168324
2.56187	-0.127792		2.56375	-0.137329		2.56395	-0.218391		2.56645	-0.1688
2.56853	-0.123501		2.57042	-0.134468		2.57062	-0.220299		2.57312	-0.171661
2.5752	-0.12064		2.57708	-0.134468		2.57728	-0.221252		2.57978	-0.172615
2.58187	-0.117779		2.58375	-0.135899		2.58395	-0.220299		2.58645	-0.171661
2.58853	-0.113964		2.59042	-0.135422		2.59062	-0.218391		2.59312	-0.170231
2.5952	-0.112057		2.59708	-0.133038		2.59728	-0.217438		2.59978	-0.169277
2.60187	-0.113487		2.60375	-0.13113		2.60395	-0.217438		2.60645	-0.16737
2.60853	-0.115395		2.61042	-0.1297		2.61062	-0.219822		2.61312	-0.163078
2.6152	-0.116348		2.61708	-0.126362		2.61728	-0.222683		2.61978	-0.159264
2.62187	-0.116348		2.62375	-0.122547		2.62395	-0.226974		2.62645	-0.155926
2.62853	-0.116825		2.63042	-0.12064		2.63062	-0.230789		2.63312	-0.154495
2.6352	-0.116348		2.63708	-0.12207		2.63728	-0.23365		2.63978	-0.153542
2.64187	-0.113964		2.64375	-0.125408		2.64395	-0.235081		2.64645	-0.152111
2.64853	-0.110149		2.65042	-0.129223		2.65062	-0.235081		2.65312	-0.152111
2.6552	-0.106335		2.65708	-0.133991		2.65728	-0.232697		2.65978	-0.155449
2.66187	-0.103474		2.66375	-0.137806		2.66395	-0.228882		2.66645	-0.161648
2.66853	-0.101566		2.67042	-0.139713		2.67062	-0.226498		2.67312	-0.166416
2.6752	-0.100613		2.67708	-0.137329		2.67728	-0.225544		2.67978	-0.168324
2.68187	-0.101566		2.68375	-0.13113		2.68395	-0.225544		2.68645	-0.172138
2.68853	-0.102997		2.69042	-0.124931		2.69062	-0.225067		2.69312	-0.17786
2.6952	-0.104904		2.69708	-0.120163		2.69728	-0.226974		2.69978	-0.184536
2.70187	-0.105381		2.70375	-0.117779		2.70395	-0.230312		2.70645	-0.187874
2.70853	-0.105381		2.71042	-0.118256		2.71062	-0.232697		2.71312	-0.191212
2.7152	-0.106335		2.71708	-0.120163		2.71728	-0.23365		2.71978	-0.195026
2.72187	-0.108242		2.72375	-0.12207		2.72395	-0.232697		2.72645	-0.196934
2.72853	-0.110626		2.73042	-0.123501		2.73062	-0.232697		2.73312	-0.195503
2.7352	-0.11301		2.73708	-0.12207		2.73728	-0.23222		2.73978	-0.192165
2.74187	-0.116825		2.74375	-0.116825		2.74395	-0.231266		2.74645	-0.190258
2.74853	-0.12064		2.75042	-0.110149		2.75062	-0.230312		2.75312	-0.190258
2.7552	-0.124454		2.75708	-0.106812		2.75728	-0.229359		2.75978	-0.191689
2.76187	-0.125885		2.76375	-0.107765		2.76395	-0.228882		2.76645	-0.193119
2.76853	-0.126362		2.77042	-0.112057		2.77062	-0.227928		2.77312	-0.193119
2.7752	-0.124454		2.77708	-0.117779		2.77728	-0.226974		2.77978	-0.190258
2.78187	-0.121593		2.78375	-0.124454		2.78395	-0.226498		2.78645	-0.187397
2.78853	-0.119686		2.79042	-0.128746		2.79062	-0.225544		2.79312	-0.186443
2.7952	-0.118732		2.79708	-0.128746		2.79728	-0.225544		2.79978	-0.185966
2.80187	-0.118732		2.80375	-0.125408		2.80395	-0.226021		2.80645	-0.18549
2.80853	-0.117779		2.81042	-0.122547		2.81062	-0.226974		2.81312	-0.186443
2.8152	-0.115395		2.81708	-0.12064		2.81728	-0.229359		2.81978	-0.188351
2.82187	-0.113487		2.82375	-0.12064		2.82395	-0.234604		2.82645	-0.189781
2.82853	-0.112057		2.83042	-0.123024		2.83062	-0.242233		2.83312	-0.187397
2.8352	-0.112057		2.83708	-0.126362		2.83728	-0.249863		2.83978	-0.184059
2.84187	-0.112534		2.84375	-0.130653		2.84395	-0.255585		2.84645	-0.182629
2.84853	-0.113487		2.85042	-0.133514		2.85062	-0.258923		2.85312	-0.182629
2.8552	-0.115871		2.85708	-0.132561		2.85728	-0.26083		2.85978	-0.182152
2.86187	-0.120163		2.86375	-0.128269		2.86395	-0.259876		2.86645	-0.180721
2.86853	-0.123501		2.87042	-0.123501		2.87062	-0.253677		2.87312	-0.180244
2.8752	-0.123978		2.87708	-0.12207		2.87728	-0.246048		2.87978	-0.17786
2.88187	-0.122547		2.88375	-0.123501		2.88395	-0.238895		2.88645	-0.174046
2.88853	-0.121117		2.89042	-0.123501		2.89062	-0.235081		2.89312	-0.1688
2.8952	-0.119686		2.89708	-0.123501		2.89728	-0.230789		2.89978	-0.164986
2.90187	-0.117302		2.90375	-0.126839		2.90395	-0.227928		2.90645	-0.164032
2.90853	-0.114918		2.91042	-0.133991		2.91062	-0.229359		2.91312	-0.164032
2.9152	-0.113964		2.91708	-0.138283		2.91728	-0.231743		2.91978	-0.163555
2.92187	-0.114918		2.92375	-0.137329		2.92395	-0.23365		2.92645	-0.164032
2.92853	-0.116348		2.93042	-0.133514		2.93062	-0.23365		2.93312	-0.166893
2.9352	-0.117779		2.93708	-0.130177		2.93728	-0.234127		2.93978	-0.171185
2.94187	-0.119209		2.94375	-0.126362		2.94395	-0.235081		2.94645	-0.175476
2.94853	-0.119209		2.95042	-0.123024		2.95062	-0.235081		2.95312	-0.178337
2.9552	-0.118256		2.95708	-0.12064		2.95728	-0.235558		2.95978	-0.181675
2.96187	-0.116825		2.96375	-0.12207		2.96395	-0.238895		2.96645	-0.18549
2.96853	-0.116825		2.97042	-0.123978		2.97062	-0.241756		2.97312	-0.188351
2.9752	-0.118256		2.97708	-0.125408		2.97728	-0.244141		2.97978	-0.191212
2.98187	-0.121117		2.98375	-0.125408		2.98395	-0.246048		2.98645	-0.193596
2.98853	-0.124454		2.99042	-0.123978		2.99062	-0.247478		2.99312	-0.195503
2.9952	-0.128746		2.99708	-0.12207		2.99728	-0.248909		2.99978	-0.195503
3.00187	-0.133991		3.00375	-0.121593		3.00395	-0.249863		3.00645	-0.195503
3.00853	-0.13876		3.01042	-0.123978		3.01062	-0.25177		3.01312	-0.196457
3.0152	-0.140667		3.01708	-0.1297		3.01728	-0.254631		3.01978	-0.196457
3.02187	-0.141621		3.02375	-0.134945		3.02395	-0.258923		3.02645	-0.19598
3.02853	-0.142574		3.03042	-0.139236		3.03062	-0.263691		3.03312	-0.195503
3.0352	-0.143051		3.03708	-0.141621		3.03728	-0.267029		3.03978	-0.196457
3.04187	-0.143051		3.04375	-0.141144		3.04395	-0.267982		3.04645	-0.196934
3.04853	-0.142097		3.05042	-0.139236		3.05062	-0.267982		3.05312	-0.19455
3.0552	-0.141621		3.05708	-0.137806		3.05728	-0.267506		3.05978	-0.190258
3.06187	-0.140667		3.06375	-0.138283		3.06395	-0.265121		3.06645	-0.186443
3.06853	-0.138283		3.07042	-0.138283		3.07062	-0.260353		3.07312	-0.184536
3.0752	-0.134468		3.07708	-0.13876		3.07728	-0.257015		3.07978	-0.183105
3.08187	-0.130653		3.08375	-0.139236		3.08395	-0.256062		3.08645	-0.184059
3.08853	-0.127792		3.09042	-0.139713		3.09062	-0.255585		3.09312	-0.187874
3.0952	-0.127316		3.09708	-0.13876		3.09728	-0.255108		3.09978	-0.192165
3.10187	-0.128269		3.10375	-0.136852		3.10395	-0.256062		3.10645	-0.194073
3.10853	-0.131607		3.11042	-0.135422		3.11062	-0.258923		3.11312	-0.193119
3.1152	-0.135899		3.11708	-0.133038		3.11728	-0.261784		3.11978	-0.191212
3.12187	-0.139713		3.12375	-0.130177		3.12395	-0.262737		3.12645	-0.188828
3.12853	-0.141144		3.13042	-0.128746		3.13062	-0.263214		3.13312	-0.186443
3.1352	-0.14019		3.13708	-0.128269		3.13728	-0.26226		3.13978	-0.185013
3.14187	-0.13876		3.14375	-0.125885		3.14395	-0.258923		3.14645	-0.186443
3.14853	-0.137806		3.15042	-0.121593		3.15062	-0.254631		3.15312	-0.189304
3.1552	-0.136852		3.15708	-0.117779		3.15728	-0.252247		3.15978	-0.192165
3.16187	-0.137806		3.16375	-0.116348		3.16395	-0.252724		3.16645	-0.194073
3.16853	-0.139713		3.17042	-0.115871		3.17062	-0.254154		3.17312	-0.19598
3.1752	-0.143051		3.17708	-0.113964		3.17728	-0.255585		3.17978	-0.198364
3.18187	-0.144958		3.18375	-0.112534		3.18395	-0.256538		3.18645	-0.199318
3.18853	-0.143528		3.19042	-0.111103		3.19062	-0.258446		3.19312	-0.200272
3.1952	-0.140667		3.19708	-0.108719		3.19728	-0.260353		3.19978	-0.201225
3.20187	-0.13876		3.20375	-0.106335		3.20395	-0.26083		3.20645	-0.202656
3.20853	-0.14019		3.21042	-0.104427		3.21062	-0.259876		3.21312	-0.202656
3.2152	-0.143528		3.21708	-0.103951		3.21728	-0.258923		3.21978	-0.200748
3.22187	-0.148773		3.22375	-0.103951		3.22395	-0.259399		3.22645	-0.199318
3.22853	-0.154972		3.23042	-0.104904		3.23062	-0.26083		3.23312	-0.198841
3.2352	-0.160217		3.23708	-0.107288		3.23728	-0.26226		3.23978	-0.196934
3.24187	-0.164032		3.24375	-0.109196		3.24395	-0.261307		3.24645	-0.195026
3.24853	-0.165462		3.25042	-0.111103		3.25062	-0.261307		3.25312	-0.194073
3.2552	-0.164032		3.25708	-0.112534		3.25728	-0.26226		3.25978	-0.194073
3.26187	-0.161171		3.26375	-0.115395		3.26395	-0.264168		3.26645	-0.192642
3.26853	-0.156879		3.27042	-0.117302		3.27062	-0.265121		3.27312	-0.192165
3.2752	-0.152111		3.27708	-0.118732		3.27728	-0.263214		3.27978	-0.193119
3.28187	-0.146389		3.28375	-0.117779		3.28395	-0.261784		3.28645	-0.194073
3.28853	-0.141144		3.29042	-0.115395		3.29062	-0.261784		3.29312	-0.193119
3.2952	-0.136375		3.29708	-0.11301		3.29728	-0.264168		3.29978	-0.190735
3.30187	-0.133991		3.30375	-0.110149		3.30395	-0.267506		3.30645	-0.190258
3.30853	-0.134945		3.31042	-0.108242		3.31062	-0.26989		3.31312	-0.190258
3.3152	-0.139713		3.31708	-0.104904		3.31728	-0.272751		3.31978	-0.189781
3.32187	-0.146389		3.32375	-0.101089		3.32395	-0.275135		3.32645	-0.187397
3.32853	-0.152588		3.33042	-0.0953674		3.33062	-0.275135		3.33312	-0.185966
3.3352	-0.157356		3.33708	-0.0886917		3.33728	-0.273228		3.33978	-0.185966
3.34187	-0.160217		3.34375	-0.0829697		3.34395	-0.269413		3.34645	-0.186443
3.34853	-0.160217		3.35042	-0.0777245		3.35062	-0.266075		3.35312	-0.188351
3.3552	-0.155926		3.35708	-0.0758171		3.35728	-0.263214		3.35978	-0.191212
3.36187	-0.150204		3.36375	-0.0762939		3.36395	-0.262737		3.36645	-0.193596
3.36853	-0.144005		3.37042	-0.079155		3.37062	-0.263214		3.37312	-0.195026
3.3752	-0.139713		3.37708	-0.082016		3.37728	-0.262737		3.37978	-0.19455
3.38187	-0.136852		3.38375	-0.0829697		3.38395	-0.264168		3.38645	-0.192642
3.38853	-0.136375		3.39042	-0.0844002		3.39062	-0.266552		3.39312	-0.188351
3.3952	-0.137806		3.39708	-0.0844002		3.39728	-0.271797		3.39978	-0.183582
3.40187	-0.14019		3.40375	-0.0834465		3.40395	-0.277519		3.40645	-0.182152
3.40853	-0.144482		3.41042	-0.0839233		3.41062	-0.281811		3.41312	-0.183582
3.4152	-0.14925		3.41708	-0.0867844		3.41728	-0.285625		3.41978	-0.18692
3.42187	-0.152588		3.42375	-0.0905991		3.42395	-0.285625		3.42645	-0.191212
3.42853	-0.154495		3.43042	-0.0934601		3.43062	-0.282288		3.43312	-0.196934
3.4352	-0.156403		3.43708	-0.0958443		3.43728	-0.277042		3.43978	-0.200748
3.44187	-0.155926		3.44375	-0.0982285		3.44395	-0.27132		3.44645	-0.200748
3.44853	-0.153065		3.45042	-0.0982285		3.45062	-0.267982		3.45312	-0.198841
3.4552	-0.150681		3.45708	-0.0944138		3.45728	-0.267029		3.45978	-0.196457
3.46187	-0.14925		3.46375	-0.0905991		3.46395	-0.267982		3.46645	-0.192642
3.46853	-0.147343		3.47042	-0.0886917		3.47062	-0.26989		3.47312	-0.188828
3.4752	-0.145912		3.47708	-0.0882149		3.47728	-0.270367		3.47978	-0.187874
3.48187	-0.146866		3.48375	-0.087738		3.48395	-0.270367		3.48645	-0.190258
3.48853	-0.14782		3.49042	-0.0867844		3.49062	-0.269413		3.49312	-0.193119
3.4952	-0.146389		3.49708	-0.0839233		3.49728	-0.266552		3.49978	-0.19455
3.50187	-0.143528		3.50375	-0.0796318		3.50395	-0.263691		3.50645	-0.195026
3.50853	-0.139713		3.51042	-0.0748634		3.51062	-0.262737		3.51312	-0.19455
3.5152	-0.137329		3.51708	-0.0705719		3.51728	-0.263691		3.51978	-0.192165
3.52187	-0.135422		3.52375	-0.0658035		3.52395	-0.264645		3.52645	-0.189304
3.52853	-0.135899		3.53042	-0.061512		3.53062	-0.264645		3.53312	-0.188351
3.5352	-0.138283		3.53708	-0.058651		3.53728	-0.263691		3.53978	-0.189304
3.54187	-0.142097		3.54375	-0.0567436		3.54395	-0.261784		3.54645	-0.190258
3.54853	-0.145435		3.55042	-0.0548363		3.55062	-0.260353		3.55312	-0.190258
3.5552	-0.14782		3.55708	-0.0529289		3.55728	-0.259399		3.55978	-0.192165
3.56187	-0.146866		3.56375	-0.0500679		3.56395	-0.260353		3.56645	-0.19455
3.56853	-0.144958		3.57042	-0.0476837		3.57062	-0.263214		3.57312	-0.19455
3.5752	-0.142574		3.57708	-0.0462532		3.57728	-0.268936		3.57978	-0.191212
3.58187	-0.143051		3.58375	-0.0457764		3.58395	-0.275135		3.58645	-0.187397
3.58853	-0.144958		3.59042	-0.0452995		3.59062	-0.280857		3.59312	-0.187397
3.5952	-0.146866		3.59708	-0.0443459		3.59728	-0.286102		3.59978	-0.189304
3.60187	-0.148296		3.60375	-0.043869		3.60395	-0.292778		3.60645	-0.190258
3.60853	-0.147343		3.61042	-0.0433922		3.61062	-0.29707		3.61312	-0.191212
3.6152	-0.144482		3.61708	-0.0424385		3.61728	-0.29707		3.61978	-0.194073
3.62187	-0.13876		3.62375	-0.0405312		3.62395	-0.294209		3.62645	-0.196934
3.62853	-0.133038		3.63042	-0.0391006		3.63062	-0.291824		3.63312	-0.196934
3.6352	-0.128269		3.63708	-0.0405312		3.63728	-0.290394		3.63978	-0.19598
3.64187	-0.125885		3.64375	-0.0429153		3.64395	-0.287056		3.64645	-0.195026
3.64853	-0.127792		3.65042	-0.0457764		3.65062	-0.282288		3.65312	-0.195026
3.6552	-0.13113		3.65708	-0.04673		3.65728	-0.27895		3.65978	-0.195503
3.66187	-0.132561		3.66375	-0.0462532		3.66395	-0.278473		3.66645	-0.196934
3.66853	-0.1297		3.67042	-0.0433922		3.67062	-0.279427		3.67312	-0.196934
3.6752	-0.126839		3.67708	-0.0386238		3.67728	-0.279427		3.67978	-0.193596
3.68187	-0.126839		3.68375	-0.0333786		3.68395	-0.277519		3.68645	-0.190258
3.68853	-0.127792		3.69042	-0.0300407		3.69062	-0.277042		3.69312	-0.189304
3.6952	-0.129223		3.69708	-0.0295639		3.69728	-0.278473		3.69978	-0.190258
3.70187	-0.133514		3.70375	-0.0295639		3.70395	-0.279427		3.70645	-0.191689
3.70853	-0.141144		3.71042	-0.0295639		3.71062	-0.277996		3.71312	-0.195503
3.7152	-0.147343		3.71708	-0.0281334		3.71728	-0.275135		3.71978	-0.202179
3.72187	-0.14925		3.72375	-0.0267029		3.72395	-0.275612		3.72645	-0.206947
3.72853	-0.148773		3.73042	-0.0243187		3.73062	-0.277996		3.73312	-0.209808
3.7352	-0.14782		3.73708	-0.0209808		3.73728	-0.280857		3.73978	-0.211716
3.74187	-0.147343		3.74375	-0.0171661		3.74395	-0.283241		3.74645	-0.2141
3.74853	-0.146866		3.75042	-0.0133514		3.75062	-0.286102		3.75312	-0.215054
3.7552	-0.146866		3.75708	-0.0109673		3.75728	-0.28801		3.75978	-0.213623
3.76187	-0.147343		3.76375	-0.0100136		3.76395	-0.287533		3.76645	-0.213146
3.76853	-0.146389		3.77042	-0.00810623		3.77062	-0.284195		3.77312	-0.212669
3.7752	-0.143051		3.77708	-0.00572205		3.77728	-0.28038		3.77978	-0.210285
3.78187	-0.14019		3.78375	-0.00572205		3.78395	-0.278473		3.78645	-0.206947
3.78853	-0.14019		3.79042	-0.00810623		3.79062	-0.277042		3.79312	-0.204086
3.7952	-0.143528		3.79708	-0.00953674		3.79728	-0.275135		3.79978	-0.204086
3.80187	-0.146866		3.80375	-0.0100136		3.80395	-0.273705		3.80645	-0.20504
3.80853	-0.150204		3.81042	-0.0133514		3.81062	-0.273228		3.81312	-0.207901
3.8152	-0.152111		3.81708	-0.0181198		3.81728	-0.274181		3.81978	-0.212669
3.82187	-0.154018		3.82375	-0.0228882		3.82395	-0.274658		3.82645	-0.21553
3.82853	-0.154495		3.83042	-0.0247955		3.83062	-0.275612		3.83312	-0.216007
3.8352	-0.154972		3.83708	-0.0257492		3.83728	-0.276089		3.83978	-0.214577
3.84187	-0.156403		3.84375	-0.0257492		3.84395	-0.275135		3.84645	-0.211716
3.84853	-0.159264		3.85042	-0.023365		3.85062	-0.273705		3.85312	-0.20647
3.8552	-0.163078		3.85708	-0.0185966		3.85728	-0.273228		3.85978	-0.200272
3.86187	-0.164032		3.86375	-0.0123978		3.86395	-0.273705		3.86645	-0.195503
3.86853	-0.160217		3.87042	-0.00858307		3.87062	-0.274181		3.87312	-0.195503
3.8752	-0.153065		3.87708	-0.00715256		3.87728	-0.27895		3.87978	-0.197411
3.88187	-0.146866		3.88375	-0.00715256		3.88395	-0.287056		3.88645	-0.200272
3.88853	-0.144005		3.89042	-0.00762939		3.89062	-0.294209		3.89312	-0.203609
3.8952	-0.144482		3.89708	-0.00905991		3.89728	-0.296593		3.89978	-0.208378
3.90187	-0.148773		3.90375	-0.0119209		3.90395	-0.294685		3.90645	-0.214577
3.90853	-0.154495		3.91042	-0.0138283		3.91062	-0.291348		3.91312	-0.218868
3.9152	-0.15974		3.91708	-0.0138283		3.91728	-0.286102		3.91978	-0.222683
3.92187	-0.162601		3.92375	-0.0128746		3.92395	-0.27895		3.92645	-0.22459
3.92853	-0.163555		3.93042	-0.0104904		3.93062	-0.273228		3.93312	-0.226498
3.9352	-0.162601		3.93708	-0.00715256		3.93728	-0.270844		3.93978	-0.226021
3.94187	-0.162601		3.94375	-0.00333786		3.94395	-0.273228		3.94645	-0.222683
3.94853	-0.161648		3.95042	-0.00190735		3.95062	-0.27895		3.95312	-0.217438
3.9552	-0.160694		3.95708	-0.00238419		3.95728	-0.285625		3.95978	-0.209332
3.96187	-0.160694		3.96375	-0.00476837		3.96395	-0.290871		3.96645	-0.201225
3.96853	-0.163555		3.97042	-0.00858307		3.97062	-0.294209		3.97312	-0.193596
3.9752	-0.165939		3.97708	-0.0128746		3.97728	-0.295162		3.97978	-0.189781
3.98187	-0.164986		3.98375	-0.0171661		3.98395	-0.292301		3.98645	-0.190258
3.98853	-0.163555		3.99042	-0.0181198		3.99062	-0.285149		3.99312	-0.193596
3.9952	-0.162601		3.99708	-0.0171661		3.99728	-0.276566		3.99978	-0.198841
4.00187	-0.161648		4.00375	-0.0162125		4.00395	-0.270367		4.00645	-0.20504
4.00853	-0.157356		4.01042	-0.0166893		4.01062	-0.267029		4.01312	-0.210762
4.0152	-0.152111		4.01708	-0.0190735		4.01728	-0.267029		4.01978	-0.216007
4.02187	-0.150204		4.02375	-0.0200272		4.02395	-0.270844		4.02645	-0.217438
4.02853	-0.151634		4.03042	-0.0200272		4.03062	-0.279427		4.03312	-0.216961
4.0352	-0.154495		4.03708	-0.0200272		4.03728	-0.288486		4.03978	-0.216007
4.04187	-0.157833		4.04375	-0.020504		4.04395	-0.295639		4.04645	-0.214577
4.04853	-0.160694		4.05042	-0.0200272		4.05062	-0.299931		4.05312	-0.212193
4.0552	-0.162601		4.05708	-0.0190735		4.05728	-0.300407		4.05978	-0.207424
4.06187	-0.164032		4.06375	-0.0190735		4.06395	-0.298023		4.06645	-0.204563
4.06853	-0.164986		4.07042	-0.0214577		4.07062	-0.293732		4.07312	-0.204563
4.0752	-0.164986		4.07708	-0.0257492		4.07728	-0.290394		4.07978	-0.20647
4.08187	-0.164509		4.08375	-0.0309944		4.08395	-0.291824		4.08645	-0.207424
4.08853	-0.165462		4.09042	-0.035286		4.09062	-0.296593		4.09312	-0.207901
4.0952	-0.168324		4.09708	-0.0362396		4.09728	-0.301838		4.09978	-0.208855
4.10187	-0.170231		4.10375	-0.0348091		4.10395	-0.307083		4.10645	-0.208378
4.10853	-0.169754		4.11042	-0.0324249		4.11062	-0.311375		4.11312	-0.20504
4.1152	-0.170708		4.11708	-0.0300407		4.11728	-0.314236		4.11978	-0.203133
4.12187	-0.171661		4.12375	-0.0281334		4.12395	-0.312805		4.12645	-0.205994
4.12853	-0.171661		4.13042	-0.0267029		4.13062	-0.30899		4.13312	-0.211239
4.1352	-0.1688		4.13708	-0.0290871		4.13728	-0.30756		4.13978	-0.21553
4.14187	-0.165462		4.14375	-0.0348091		4.14395	-0.308037		4.14645	-0.219345
4.14853	-0.164032		4.15042	-0.0391006		4.15062	-0.309944		4.15312	-0.223637
4.1552	-0.163555		4.15708	-0.0395775		4.15728	-0.312805		4.15978	-0.227451
4.16187	-0.164032		4.16375	-0.0367165		4.16395	-0.315666		4.16645	-0.228882
4.16853	-0.162601		4.17042	-0.0343323		4.17062	-0.317574		4.17312	-0.230312
4.1752	-0.160217		4.17708	-0.0319481		4.17728	-0.317097		4.17978	-0.232697
4.18187	-0.159264		4.18375	-0.0300407		4.18395	-0.317097		4.18645	-0.237465
4.18853	-0.160217		4.19042	-0.0300407		4.19062	-0.317574		4.19312	-0.240326
4.1952	-0.160217		4.19708	-0.0314713		4.19728	-0.31805		4.19978	-0.239849
4.20187	-0.159264		4.20375	-0.0343323		4.20395	-0.31662		4.20645	-0.237942
4.20853	-0.160217		4.21042	-0.0367165		4.21062	-0.314713		4.21312	-0.234604
4.2152	-0.164509		4.21708	-0.0391006		4.21728	-0.314236		4.21978	-0.233173
4.22187	-0.169277		4.22375	-0.0414848		4.22395	-0.314236		4.22645	-0.231743
4.22853	-0.171185		4.23042	-0.0452995		4.23062	-0.315666		4.23312	-0.230312
4.2352	-0.171661		4.23708	-0.0514984		4.23728	-0.318527		4.23978	-0.226498
4.24187	-0.170231		4.24375	-0.058651		4.24395	-0.323772		4.24645	-0.221252
4.24853	-0.1688		4.25042	-0.0638962		4.25062	-0.330448		4.25312	-0.21553
4.2552	-0.165462		4.25708	-0.0667572		4.25728	-0.335693		4.25978	-0.210762
4.26187	-0.161171		4.26375	-0.0696182		4.26395	-0.337124		4.26645	-0.206947
4.26853	-0.157833		4.27042	-0.0734329		4.27062	-0.33617		4.27312	-0.204086
4.2752	-0.156403		4.27708	-0.0772476		4.27728	-0.334263		4.27978	-0.20504
4.28187	-0.157833		4.28375	-0.0834465		4.28395	-0.332355		4.28645	-0.209808
4.28853	-0.160217		4.29042	-0.0901222		4.29062	-0.329018		4.29312	-0.216961
4.2952	-0.163078		4.29708	-0.0953674		4.29728	-0.32568		4.29978	-0.222683
4.30187	-0.165462		4.30375	-0.0963211		4.30395	-0.324249		4.30645	-0.225067
4.30853	-0.165939		4.31042	-0.0948906		4.31062	-0.322342		4.31312	-0.224113
4.3152	-0.164986		4.31708	-0.0915527		4.31728	-0.319958		4.31978	-0.222206
4.32187	-0.164032		4.32375	-0.0872612		4.32395	-0.318527		4.32645	-0.219345
4.32853	-0.163555		4.33042	-0.0829697		4.33062	-0.319481		4.33312	-0.2141
4.3352	-0.163555		4.33708	-0.0815392		4.33728	-0.321865		4.33978	-0.209808
4.34187	-0.165462		4.34375	-0.0810623		4.34395	-0.326633		4.34645	-0.209808
4.34853	-0.169754		4.35042	-0.0805855		4.35062	-0.332832		4.35312	-0.214577
4.3552	-0.174046		4.35708	-0.079155		4.35728	-0.339985		4.35978	-0.218868
4.36187	-0.174522		4.36375	-0.0777245		4.36395	-0.346661		4.36645	-0.222683
4.36853	-0.172138		4.37042	-0.0777245		4.37062	-0.352383		4.37312	-0.227451
4.3752	-0.1688		4.37708	-0.0801086		4.37728	-0.357151		4.37978	-0.23222
4.38187	-0.164032		4.38375	-0.0872612		4.38395	-0.358582		4.38645	-0.235558
4.38853	-0.159264		4.39042	-0.0948906		4.39062	-0.357628		4.39312	-0.237465
4.3952	-0.156879		4.39708	-0.101089		4.39728	-0.354767		4.39978	-0.239372
4.40187	-0.156403		4.40375	-0.104904		4.40395	-0.350952		4.40645	-0.240803
4.40853	-0.15831		4.41042	-0.106812		4.41062	-0.346184		4.41312	-0.239849
4.4152	-0.161171		4.41708	-0.106335		4.41728	-0.341892		4.41978	-0.236988
4.42187	-0.165939		4.42375	-0.103474		4.42395	-0.339508		4.42645	-0.23365
4.42853	-0.1688		4.43042	-0.100613		4.43062	-0.339508		4.43312	-0.231743
4.4352	-0.170231		4.43708	-0.0967979		4.43728	-0.340462		4.43978	-0.230789
4.44187	-0.171661		4.44375	-0.0944138		4.44395	-0.3438		4.44645	-0.231743
4.44853	-0.173092		4.45042	-0.0934601		4.45062	-0.348568		4.45312	-0.233173
4.4552	-0.173092		4.45708	-0.0944138		4.45728	-0.350475		4.45978	-0.23365
4.46187	-0.170708		4.46375	-0.0953674		4.46395	-0.348091		4.46645	-0.231743
4.46853	-0.170231		4.47042	-0.0982285		4.47062	-0.343323		4.47312	-0.227928
4.4752	-0.170708		4.47708	-0.103474		4.47728	-0.337601		4.47978	-0.224113
4.48187	-0.171661		4.48375	-0.108719		4.48395	-0.330448		4.48645	-0.220299
4.48853	-0.170708		4.49042	-0.112057		4.49062	-0.323296		4.49312	-0.217915
4.4952	-0.170708		4.49708	-0.113487		4.49728	-0.319958		4.49978	-0.218868
4.50187	-0.171185		4.50375	-0.114918		4.50395	-0.319958		4.50645	-0.22316
4.50853	-0.171185		4.51042	-0.117779		4.51062	-0.323296		4.51312	-0.230312
4.5152	-0.169277		4.51708	-0.12207		4.51728	-0.326633		4.51978	-0.236034
4.52187	-0.16737		4.52375	-0.126839		4.52395	-0.330925		4.52645	-0.240326
4.52853	-0.167847		4.53042	-0.131607		4.53062	-0.33617		4.53312	-0.240803
4.5352	-0.171185		4.53708	-0.135422		4.53728	-0.340462		4.53978	-0.238895
4.54187	-0.174999		4.54375	-0.137329		4.54395	-0.342369		4.54645	-0.234604
4.54853	-0.177383		4.55042	-0.137329		4.55062	-0.341892		4.55312	-0.229836
4.5552	-0.179291		4.55708	-0.135422		4.55728	-0.341415		4.55978	-0.22459
4.56187	-0.181198		4.56375	-0.132561		4.56395	-0.342369		4.56645	-0.221252
4.56853	-0.183582		4.57042	-0.128746		4.57062	-0.3438		4.57312	-0.222206
4.5752	-0.184059		4.57708	-0.125885		4.57728	-0.34523		4.57978	-0.225544
4.58187	-0.184536		4.58375	-0.125408		4.58395	-0.345707		4.58645	-0.228882
4.58853	-0.18549		4.59042	-0.127316		4.59062	-0.348091		4.59312	-0.229836
4.5952	-0.186443		4.59708	-0.130177		4.59728	-0.348568		4.59978	-0.230312
4.60187	-0.185966		4.60375	-0.133038		4.60395	-0.346184		4.60645	-0.231266
4.60853	-0.184536		4.61042	-0.136375		4.61062	-0.342846		4.61312	-0.23222
4.6152	-0.182629		4.61708	-0.138283		4.61728	-0.342846		4.61978	-0.233173
4.62187	-0.180721		4.62375	-0.138283		4.62395	-0.348091		4.62645	-0.23365
4.62853	-0.178337		4.63042	-0.137806		4.63062	-0.35429		4.63312	-0.235081
4.6352	-0.178337		4.63708	-0.137329		4.63728	-0.359058		4.63978	-0.236511
4.64187	-0.178814		4.64375	-0.14019		4.64395	-0.363827		4.64645	-0.237465
4.64853	-0.180721		4.65042	-0.145912		4.65062	-0.366688		4.65312	-0.236988
4.6552	-0.184059		4.65708	-0.153542		4.65728	-0.365734		4.65978	-0.236034
4.66187	-0.188828		4.66375	-0.160694		4.66395	-0.360966		4.66645	-0.237465
4.66853	-0.193119		4.67042	-0.164509		4.67062	-0.356197		4.67312	-0.239372
4.6752	-0.19455		4.67708	-0.164986		4.67728	-0.35429		4.67978	-0.241756
4.68187	-0.193596		4.68375	-0.163078		4.68395	-0.353336		4.68645	-0.244141
4.68853	-0.190735		4.69042	-0.161171		4.69062	-0.35429		4.69312	-0.245094
4.6952	-0.18692		4.69708	-0.15974		4.69728	-0.358105		4.69978	-0.247478
4.70187	-0.183582		4.70375	-0.15831		4.70395	-0.361443		4.70645	-0.251293
4.70853	-0.182629		4.71042	-0.157833		4.71062	-0.362396		4.71312	-0.256538
4.7152	-0.184059		4.71708	-0.160217		4.71728	-0.360012		4.71978	-0.261784
4.72187	-0.185966		4.72375	-0.163555		4.72395	-0.356197		4.72645	-0.264168
4.72853	-0.187397		4.73042	-0.165462		4.73062	-0.352383		4.73312	-0.263691
4.7352	-0.188351		4.73708	-0.164986		4.73728	-0.350475		4.73978	-0.258446
4.74187	-0.189304		4.74375	-0.162601		4.74395	-0.349998		4.74645	-0.25034
4.74853	-0.192165		4.75042	-0.159264		4.75062	-0.349998		4.75312	-0.241756
4.7552	-0.194073		4.75708	-0.154495		4.75728	-0.350475		4.75978	-0.236511
4.76187	-0.196457		4.76375	-0.149727		4.76395	-0.350952		4.76645	-0.237465
4.76853	-0.198841		4.77042	-0.146866		4.77062	-0.352383		4.77312	-0.240803
4.7752	-0.201225		4.77708	-0.146866		4.77728	-0.353813		4.77978	-0.245571
4.78187	-0.199795		4.78375	-0.148773		4.78395	-0.356197		4.78645	-0.249386
4.78853	-0.19598		4.79042	-0.152111		4.79062	-0.361443		4.79312	-0.25034
4.7952	-0.193119		4.79708	-0.156403		4.79728	-0.369072		4.79978	-0.248909
4.80187	-0.190735		4.80375	-0.160694		4.80395	-0.377178		4.80645	-0.245571
4.80853	-0.188828		4.81042	-0.163555		4.81062	-0.381947		4.81312	-0.244617
4.8152	-0.18549		4.81708	-0.16737		4.81728	-0.381947		4.81978	-0.247955
4.82187	-0.182152		4.82375	-0.171661		4.82395	-0.378132		4.82645	-0.253201
4.82853	-0.179768		4.83042	-0.174999		4.83062	-0.371456		4.83312	-0.259399
4.8352	-0.181198		4.83708	-0.175953		4.83728	-0.363827		4.83978	-0.264645
4.84187	-0.183105		4.84375	-0.17643		4.84395	-0.357628		4.84645	-0.268936
4.84853	-0.18549		4.85042	-0.176907		4.85062	-0.353336		4.85312	-0.268936
4.8552	-0.189304		4.85708	-0.176907		4.85728	-0.351429		4.85978	-0.265121
4.86187	-0.195026		4.86375	-0.17786		4.86395	-0.350475		4.86645	-0.259876
4.86853	-0.199795		4.87042	-0.179768		4.87062	-0.352383		4.87312	-0.257492
4.8752	-0.200748		4.87708	-0.182629		4.87728	-0.354767		4.87978	-0.256062
4.88187	-0.200272		4.88375	-0.184059		4.88395	-0.356674		4.88645	-0.255585
4.88853	-0.200748		4.89042	-0.183105		4.89062	-0.358582		4.89312	-0.257492
4.8952	-0.201225		4.89708	-0.180244		4.89728	-0.361443		4.89978	-0.259399
4.90187	-0.200748		4.90375	-0.177383		4.90395	-0.362873		4.90645	-0.258923
4.90853	-0.199318		4.91042	-0.174046		4.91062	-0.361919		4.91312	-0.255108
4.9152	-0.19598		4.91708	-0.171661		4.91728	-0.360966		4.91978	-0.250816
4.92187	-0.192642		4.92375	-0.170231		4.92395	-0.360012		4.92645	-0.245571
4.92853	-0.190735		4.93042	-0.172138		4.93062	-0.358582		4.93312	-0.24128
4.9352	-0.191689		4.93708	-0.175476		4.93728	-0.357151		4.93978	-0.24128
4.94187	-0.193596		4.94375	-0.178337		4.94395	-0.356197		4.94645	-0.246048
4.94853	-0.195026		4.95042	-0.181198		4.95062	-0.356197		4.95312	-0.25177
4.9552	-0.196934		4.95708	-0.18692		4.95728	-0.35429		4.95978	-0.255585
4.96187	-0.197411		4.96375	-0.19455		4.96395	-0.353336		4.96645	-0.259876
4.96853	-0.196457		4.97042	-0.198841		4.97062	-0.353813		4.97312	-0.263691
4.9752	-0.19455		4.97708	-0.196934		4.97728	-0.356197		4.97978	-0.266552
4.98187	-0.194073		4.98375	-0.193596		4.98395	-0.358105		4.98645	-0.266552
4.98853	-0.195503		4.99042	-0.192165		4.99062	-0.360012		4.99312	-0.265598
4.9952	-0.198364		4.99708	-0.191689		4.99728	-0.361919		4.99978	-0.264645
5.00187	-0.201225		5.00375	-0.189304		5.00395	-0.364304		5.00645	-0.262737
5.00853	-0.202656		5.01042	-0.187874		5.01062	-0.365257		5.01312	-0.258446
5.0152	-0.202179		5.01708	-0.192642		5.01728	-0.366211		5.01978	-0.252724
5.02187	-0.199318		5.02375	-0.200748		5.02395	-0.366688		5.02645	-0.249863
5.02853	-0.195503		5.03042	-0.206947		5.03062	-0.368118		5.03312	-0.249863
5.0352	-0.191212		5.03708	-0.208378		5.03728	-0.370026		5.03978	-0.251293
5.04187	-0.189304		5.04375	-0.209808		5.04395	-0.371456		5.04645	-0.252724
5.04853	-0.191212		5.05042	-0.210762		5.05062	-0.370979		5.05312	-0.253201
5.0552	-0.195026		5.05708	-0.211716		5.05728	-0.367165		5.05978	-0.253201
5.06187	-0.198841		5.06375	-0.211239		5.06395	-0.362873		5.06645	-0.25177
5.06853	-0.202656		5.07042	-0.208378		5.07062	-0.358582		5.07312	-0.249386
5.0752	-0.20504		5.07708	-0.205517		5.07728	-0.356197		5.07978	-0.247478
5.08187	-0.204086		5.08375	-0.202179		5.08395	-0.355721		5.08645	-0.245571
5.08853	-0.200272		5.09042	-0.198841		5.09062	-0.357151		5.09312	-0.246525
5.0952	-0.19455		5.09708	-0.195503		5.09728	-0.360966		5.09978	-0.25034
5.10187	-0.190258		5.10375	-0.192165		5.10395	-0.366211		5.10645	-0.256062
5.10853	-0.189304		5.11042	-0.190735		5.11062	-0.371456		5.11312	-0.261307
5.1152	-0.191212		5.11708	-0.190258		5.11728	-0.373363		5.11978	-0.265598
5.12187	-0.195026		5.12375	-0.190258		5.12395	-0.373363		5.12645	-0.268459
5.12853	-0.202179		5.13042	-0.191689		5.13062	-0.374317		5.13312	-0.267029
5.1352	-0.208855		5.13708	-0.192642		5.13728	-0.377655		5.13978	-0.26226
5.14187	-0.212193		5.14375	-0.194073		5.14395	-0.380516		5.14645	-0.255585
5.14853	-0.210285		5.15042	-0.195503		5.15062	-0.381947		5.15312	-0.248909
5.1552	-0.20504		5.15708	-0.199318		5.15728	-0.382423		5.15978	-0.24271
5.16187	-0.199795		5.16375	-0.202656		5.16395	-0.383854		5.16645	-0.240326
5.16853	-0.19455		5.17042	-0.20504		5.17062	-0.385761		5.17312	-0.24128
5.1752	-0.189781		5.17708	-0.206947		5.17728	-0.386715		5.17978	-0.245571
5.18187	-0.187397		5.18375	-0.208855		5.18395	-0.387192		5.18645	-0.251293
5.18853	-0.187397		5.19042	-0.210285		5.19062	-0.387192		5.19312	-0.256062
5.1952	-0.191212		5.19708	-0.209808		5.19728	-0.387192		5.19978	-0.257492
5.20187	-0.19598		5.20375	-0.207424		5.20395	-0.387669		5.20645	-0.257969
5.20853	-0.200272		5.21042	-0.203609		5.21062	-0.388145		5.21312	-0.257492
5.2152	-0.203133		5.21708	-0.199318		5.21728	-0.388622		5.21978	-0.257015
5.22187	-0.204563		5.22375	-0.195503		5.22395	-0.388622		5.22645	-0.254154
5.22853	-0.205517		5.23042	-0.192642		5.23062	-0.39053		5.23312	-0.251293
5.2352	-0.206947		5.23708	-0.193596		5.23728	-0.395298		5.23978	-0.249386
5.24187	-0.208378		5.24375	-0.197411		5.24395	-0.39959		5.24645	-0.248432
5.24853	-0.208855		5.25042	-0.203133		5.25062	-0.401497		5.25312	-0.248909
5.2552	-0.211239		5.25708	-0.209332		5.25728	-0.40102		5.25978	-0.248909
5.26187	-0.21553		5.26375	-0.213623		5.26395	-0.39959		5.26645	-0.249863
5.26853	-0.219345		5.27042	-0.214577		5.27062	-0.397205		5.27312	-0.253201
5.2752	-0.219822		5.27708	-0.213623		5.27728	-0.392437		5.27978	-0.260353
5.28187	-0.216484		5.28375	-0.211239		5.28395	-0.388145		5.28645	-0.267029
5.28853	-0.210762		5.29042	-0.206947		5.29062	-0.386238		5.29312	-0.26989
5.2952	-0.204563		5.29708	-0.201702		5.29728	-0.387192		5.29978	-0.27132
5.30187	-0.197411		5.30375	-0.198364		5.30395	-0.388145		5.30645	-0.270844
5.30853	-0.191689		5.31042	-0.197887		5.31062	-0.388622		5.31312	-0.268936
5.3152	-0.186443		5.31708	-0.197887		5.31728	-0.39053		5.31978	-0.266075
5.32187	-0.183105		5.32375	-0.19598		5.32395	-0.391483		5.32645	-0.263214
5.32853	-0.180721		5.33042	-0.19598		5.33062	-0.389576		5.33312	-0.26083
5.3352	-0.180244		5.33708	-0.197887		5.33728	-0.383854		5.33978	-0.259399
5.34187	-0.182629		5.34375	-0.201702		5.34395	-0.379086		5.34645	-0.260353
5.34853	-0.18692		5.35042	-0.203133		5.35062	-0.376225		5.35312	-0.261784
5.3552	-0.193596		5.35708	-0.202656		5.35728	-0.375748		5.35978	-0.260353
5.36187	-0.202656		5.36375	-0.201225		5.36395	-0.378132		5.36645	-0.258446
5.36853	-0.212193		5.37042	-0.198841		5.37062	-0.3829		5.37312	-0.258446
5.3752	-0.220776		5.37708	-0.196934		5.37728	-0.388145		5.37978	-0.259876
5.38187	-0.226974		5.38375	-0.192642		5.38395	-0.39196		5.38645	-0.26083
5.38853	-0.229359		5.39042	-0.191212		5.39062	-0.395775		5.39312	-0.26226
5.3952	-0.229836		5.39708	-0.192642		5.39728	-0.398636		5.39978	-0.264645
5.40187	-0.228882		5.40375	-0.197887		5.40395	-0.397205		5.40645	-0.267506
5.40853	-0.226974		5.41042	-0.204086		5.41062	-0.393391		5.41312	-0.268936
5.4152	-0.22316		5.41708	-0.208855		5.41728	-0.391483		5.41978	-0.268459
5.42187	-0.218868		5.42375	-0.212193		5.42395	-0.391006		5.42645	-0.268459
5.42853	-0.214577		5.43042	-0.2141		5.43062	-0.391006		5.43312	-0.270367
5.4352	-0.210762		5.43708	-0.215054		5.43728	-0.391006		5.43978	-0.273705
5.44187	-0.208855		5.44375	-0.216007		5.44395	-0.393867		5.44645	-0.277519
5.44853	-0.208855		5.45042	-0.216007		5.45062	-0.399113		5.45312	-0.281811
5.4552	-0.208855		5.45708	-0.217438		5.45728	-0.404835		5.45978	-0.287056
5.46187	-0.210762		5.46375	-0.218868		5.46395	-0.411034		5.46645	-0.289917
5.46853	-0.212193		5.47042	-0.218391		5.47062	-0.416756		5.47312	-0.290871
5.4752	-0.212669		5.47708	-0.215054		5.47728	-0.42057		5.47978	-0.291824
5.48187	-0.211716		5.48375	-0.211716		5.48395	-0.42057		5.48645	-0.292778
5.48853	-0.208855		5.49042	-0.210285		5.49062	-0.417233		5.49312	-0.288963
5.4952	-0.209808		5.49708	-0.209808		5.49728	-0.412464		5.49978	-0.282764
5.50187	-0.212669		5.50375	-0.208855		5.50395	-0.407696		5.50645	-0.275612
5.50853	-0.21553		5.51042	-0.209332		5.51062	-0.405312		5.51312	-0.267982
5.5152	-0.216484		5.51708	-0.212193		5.51728	-0.405312		5.51978	-0.260353
5.52187	-0.216484		5.52375	-0.215054		5.52395	-0.407219		5.52645	-0.255585
5.52853	-0.214577		5.53042	-0.21553		5.53062	-0.411034		5.53312	-0.257492
5.5352	-0.210762		5.53708	-0.21553		5.53728	-0.415802		5.53978	-0.261307
5.54187	-0.205994		5.54375	-0.217438		5.54395	-0.419617		5.54645	-0.265598
5.54853	-0.200748		5.55042	-0.221252		5.55062	-0.419617		5.55312	-0.27132
5.5552	-0.197887		5.55708	-0.225544		5.55728	-0.417233		5.55978	-0.278473
5.56187	-0.198364		5.56375	-0.226974		5.56395	-0.414848		5.56645	-0.283241
5.56853	-0.201702		5.57042	-0.226498		5.57062	-0.413418		5.57312	-0.285149
5.5752	-0.20647		5.57708	-0.225544		5.57728	-0.409603		5.57978	-0.286579
5.58187	-0.210285		5.58375	-0.224113		5.58395	-0.406742		5.58645	-0.286102
5.58853	-0.212193		5.59042	-0.223637		5.59062	-0.406742		5.59312	-0.284195
5.5952	-0.2141		5.59708	-0.224113		5.59728	-0.407696		5.59978	-0.28038
5.60187	-0.216484		5.60375	-0.225544		5.60395	-0.404835		5.60645	-0.277042
5.60853	-0.216007		5.61042	-0.227451		5.61062	-0.400066		5.61312	-0.274658
5.6152	-0.212669		5.61708	-0.228882		5.61728	-0.398636		5.61978	-0.273705
5.62187	-0.207901		5.62375	-0.230789		5.62395	-0.398159		5.62645	-0.276566
5.62853	-0.20504		5.63042	-0.234127		5.63062	-0.397205		5.63312	-0.28038
5.6352	-0.202179		5.63708	-0.236034		5.63728	-0.396252		5.63978	-0.283718
5.64187	-0.199795		5.64375	-0.238419		5.64395	-0.399113		5.64645	-0.284195
5.64853	-0.198364		5.65042	-0.240803		5.65062	-0.405312		5.65312	-0.281811
5.6552	-0.197887		5.65708	-0.242233		5.65728	-0.410557		5.65978	-0.279427
5.66187	-0.198841		5.66375	-0.239849		5.66395	-0.412941		5.66645	-0.277996
5.66853	-0.200272		5.67042	-0.23222		5.67062	-0.413418		5.67312	-0.278473
5.6752	-0.202179		5.67708	-0.224113		5.67728	-0.412941		5.67978	-0.279427
5.68187	-0.20504		5.68375	-0.218391		5.68395	-0.412464		5.68645	-0.28038
5.68853	-0.207901		5.69042	-0.216961		5.69062	-0.41151		5.69312	-0.281811
5.6952	-0.211716		5.69708	-0.217915		5.69728	-0.409603		5.69978	-0.28038
5.70187	-0.216961		5.70375	-0.22316		5.70395	-0.409603		5.70645	-0.274181
5.70853	-0.220776		5.71042	-0.230312		5.71062	-0.41151		5.71312	-0.266075
5.7152	-0.222683		5.71708	-0.237465		5.71728	-0.415802		5.71978	-0.259876
5.72187	-0.221252		5.72375	-0.240803		5.72395	-0.418186		5.72645	-0.257492
5.72853	-0.218868		5.73042	-0.239849		5.73062	-0.419617		5.73312	-0.257492
5.7352	-0.215054		5.73708	-0.236034		5.73728	-0.420094		5.73978	-0.261784
5.74187	-0.211716		5.74375	-0.231266		5.74395	-0.421524		5.74645	-0.270367
5.74853	-0.210285		5.75042	-0.227928		5.75062	-0.424385		5.75312	-0.279427
5.7552	-0.210762		5.75708	-0.226974		5.75728	-0.426769		5.75978	-0.286102
5.76187	-0.214577		5.76375	-0.229359		5.76395	-0.428677		5.76645	-0.288963
5.76853	-0.220776		5.77042	-0.23365		5.77062	-0.430107		5.77312	-0.290394
5.7752	-0.226974		5.77708	-0.237465		5.77728	-0.432968		5.77978	-0.290394
5.78187	-0.230789		5.78375	-0.240326		5.78395	-0.434399		5.78645	-0.28944
5.78853	-0.231743		5.79042	-0.241756		5.79062	-0.432968		5.79312	-0.288486
5.7952	-0.229836		5.79708	-0.239849		5.79728	-0.42963		5.79978	-0.28801
5.80187	-0.226498		5.80375	-0.235081		5.80395	-0.427246		5.80645	-0.28944
5.80853	-0.22316		5.81042	-0.228882		5.81062	-0.426292		5.81312	-0.292301
5.8152	-0.220776		5.81708	-0.222683		5.81728	-0.425816		5.81978	-0.294209
5.82187	-0.221729		5.82375	-0.218868		5.82395	-0.426292		5.82645	-0.295162
5.82853	-0.223637		5.83042	-0.216961		5.83062	-0.427723		5.83312	-0.294209
5.8352	-0.226498		5.83708	-0.218391		5.83728	-0.430107		5.83978	-0.294685
5.84187	-0.227928		5.84375	-0.222683		5.84395	-0.431061		5.84645	-0.296593
5.84853	-0.228405		5.85042	-0.227451		5.85062	-0.42963		5.85312	-0.298977
5.8552	-0.226021		5.85708	-0.233173		5.85728	-0.427246		5.85978	-0.301361
5.86187	-0.22316		5.86375	-0.238419		5.86395	-0.425816		5.86645	-0.302792
5.86853	-0.221252		5.87042	-0.240326		5.87062	-0.426292		5.87312	-0.303268
5.8752	-0.220776		5.87708	-0.239849		5.87728	-0.427723		5.87978	-0.300884
5.88187	-0.221252		5.88375	-0.237465		5.88395	-0.431061		5.88645	-0.295639
5.88853	-0.223637		5.89042	-0.235558		5.89062	-0.43726		5.89312	-0.28944
5.8952	-0.228882		5.89708	-0.23365		5.89728	-0.444412		5.89978	-0.284672
5.90187	-0.235081		5.90375	-0.230789		5.90395	-0.449181		5.90645	-0.282288
5.90853	-0.239849		5.91042	-0.229359		5.91062	-0.449657		5.91312	-0.280857
5.9152	-0.243187		5.91708	-0.228405		5.91728	-0.449657		5.91978	-0.281334
5.92187	-0.245094		5.92375	-0.228405		5.92395	-0.448704		5.92645	-0.284672
5.92853	-0.245094		5.93042	-0.229836		5.93062	-0.443935		5.93312	-0.289917
5.9352	-0.243187		5.93708	-0.231743		5.93728	-0.436306		5.93978	-0.295639
5.94187	-0.24128		5.94375	-0.234127		5.94395	-0.428677		5.94645	-0.299931
5.94853	-0.240803		5.95042	-0.235558		5.95062	-0.423908		5.95312	-0.301838
5.9552	-0.240803		5.95708	-0.236988		5.95728	-0.421524		5.95978	-0.301361
5.96187	-0.238895		5.96375	-0.238419		5.96395	-0.421047		5.96645	-0.299931
5.96853	-0.234127		5.97042	-0.239372		5.97062	-0.422001		5.97312	-0.299454
5.9752	-0.227928		5.97708	-0.240803		5.97728	-0.424385		5.97978	-0.298977
5.98187	-0.223637		5.98375	-0.24128		5.98395	-0.426769		5.98645	-0.298023
5.98853	-0.220776		5.99042	-0.240803		5.99062	-0.429153		5.99312	-0.298023
5.9952	-0.218391		5.99708	-0.240803		5.99728	-0.431061		5.99978	-0.302315
6.00187	-0.219822		6.00375	-0.238419		6.00395	-0.432014		6.00645	-0.308037
6.00853	-0.226021		6.01042	-0.23365		6.01062	-0.432491		6.01312	-0.312805
6.0152	-0.233173		6.01708	-0.228405		6.01728	-0.434399		6.01978	-0.314713
6.02187	-0.236988		6.02375	-0.223637		6.02395	-0.436306		6.02645	-0.317574
6.02853	-0.237942		6.03042	-0.222206		6.03062	-0.436783		6.03312	-0.321388
6.0352	-0.237942		6.03708	-0.22316		6.03728	-0.435352		6.03978	-0.325203
6.04187	-0.237942		6.04375	-0.226498		6.04395	-0.434399		6.04645	-0.326157
6.04853	-0.238895		6.05042	-0.233173		6.05062	-0.432491		6.05312	-0.324249
6.0552	-0.238895		6.05708	-0.240803		6.05728	-0.429153		6.05978	-0.321865
6.06187	-0.238419		6.06375	-0.248432		6.06395	-0.426769		6.06645	-0.321865
6.06853	-0.237942		6.07042	-0.253677		6.07062	-0.426292		6.07312	-0.321865
6.0752	-0.237942		6.07708	-0.257969		6.07728	-0.42963		6.07978	-0.319004
6.08187	-0.236034		6.08375	-0.261307		6.08395	-0.434399		6.08645	-0.312805
6.08853	-0.23365		6.09042	-0.263691		6.09062	-0.440598		6.09312	-0.307083
6.0952	-0.230789		6.09708	-0.264645		6.09728	-0.447273		6.09978	-0.304222
6.10187	-0.228882		6.10375	-0.26226		6.10395	-0.453472		6.10645	-0.300884
6.10853	-0.227451		6.11042	-0.259876		6.11062	-0.457287		6.11312	-0.297546
6.1152	-0.225544		6.11708	-0.256062		6.11728	-0.45681		6.11978	-0.296593
6.12187	-0.22459		6.12375	-0.249386		6.12395	-0.452042		6.12645	-0.300407
6.12853	-0.223637		6.13042	-0.239372		6.13062	-0.44775		6.13312	-0.306606
6.1352	-0.22316		6.13708	-0.227928		6.13728	-0.44632		6.13978	-0.30899
6.14187	-0.224113		6.14375	-0.219345		6.14395	-0.446796		6.14645	-0.306129
6.14853	-0.225067		6.15042	-0.213623		6.15062	-0.448227		6.15312	-0.300884
6.1552	-0.227451		6.15708	-0.209332		6.15728	-0.450134		6.15978	-0.296116
6.16187	-0.230789		6.16375	-0.20647		6.16395	-0.452995		6.16645	-0.291348
6.16853	-0.234604		6.17042	-0.206947		6.17062	-0.453472		6.17312	-0.287533
6.1752	-0.236511		6.17708	-0.211239		6.17728	-0.451088		6.17978	-0.286102
6.18187	-0.237465		6.18375	-0.216007		6.18395	-0.44775		6.18645	-0.288486
6.18853	-0.238419		6.19042	-0.220299		6.19062	-0.447273		6.19312	-0.291824
6.1952	-0.239849		6.19708	-0.225544		6.19728	-0.449181		6.19978	-0.294685
6.20187	-0.24128		6.20375	-0.231743		6.20395	-0.451088		6.20645	-0.295162
6.20853	-0.24271		6.21042	-0.238419		6.21062	-0.452518		6.21312	-0.293255
6.2152	-0.245094		6.21708	-0.244141		6.21728	-0.452995		6.21978	-0.292778
6.22187	-0.248432		6.22375	-0.248909		6.22395	-0.452042		6.22645	-0.294209
6.22853	-0.25034		6.23042	-0.252247		6.23062	-0.451565		6.23312	-0.298023
6.2352	-0.249863		6.23708	-0.254631		6.23728	-0.451088		6.23978	-0.301838
6.24187	-0.247478		6.24375	-0.254631		6.24395	-0.450611		6.24645	-0.304699
6.24853	-0.246525		6.25042	-0.253677		6.25062	-0.449657		6.25312	-0.307083
6.2552	-0.247478		6.25708	-0.252247		6.25728	-0.449657		6.25978	-0.308037
6.26187	-0.249386		6.26375	-0.251293		6.26395	-0.449181		6.26645	-0.306606
6.26853	-0.250816		6.27042	-0.249386		6.27062	-0.447273		6.27312	-0.302315
6.2752	-0.253201		6.27708	-0.247478		6.27728	-0.445366		6.27978	-0.297546
6.28187	-0.256062		6.28375	-0.247478		6.28395	-0.44632		6.28645	-0.294209
6.28853	-0.256062		6.29042	-0.249863		6.29062	-0.449181		6.29312	-0.293255
6.2952	-0.251293		6.29708	-0.25177		6.29728	-0.452518		6.29978	-0.293732
6.30187	-0.245094		6.30375	-0.25177		6.30395	-0.455379		6.30645	-0.296116
6.30853	-0.239372		6.31042	-0.25177		6.31062	-0.458717		6.31312	-0.2985
6.3152	-0.236511		6.31708	-0.252724		6.31728	-0.460625		6.31978	-0.302315
6.32187	-0.235081		6.32375	-0.252724		6.32395	-0.460148		6.32645	-0.305653
6.32853	-0.235558		6.33042	-0.249386		6.33062	-0.458717		6.33312	-0.308037
6.3352	-0.238419		6.33708	-0.246525		6.33728	-0.457287		6.33978	-0.30756
6.34187	-0.240326		6.34375	-0.246048		6.34395	-0.455856		6.34645	-0.305176
6.34853	-0.24128		6.35042	-0.247002		6.35062	-0.452518		6.35312	-0.302315
6.3552	-0.238895		6.35708	-0.246525		6.35728	-0.448227		6.35978	-0.301361
6.36187	-0.234127		6.36375	-0.246525		6.36395	-0.445366		6.36645	-0.303268
6.36853	-0.228405		6.37042	-0.248432		6.37062	-0.444889		6.37312	-0.306606
6.3752	-0.224113		6.37708	-0.252724		6.37728	-0.444889		6.37978	-0.30899
6.38187	-0.221252		6.38375	-0.255585		6.38395	-0.443459		6.38645	-0.30899
6.38853	-0.219822		6.39042	-0.257492		6.39062	-0.444412		6.39312	-0.308037
6.3952	-0.220299		6.39708	-0.258923		6.39728	-0.445843		6.39978	-0.306606
6.40187	-0.222683		6.40375	-0.26083		6.40395	-0.448704		6.40645	-0.302315
6.40853	-0.224113		6.41042	-0.26083		6.41062	-0.450611		6.41312	-0.296593
6.4152	-0.22459		6.41708	-0.257492		6.41728	-0.453949		6.41978	-0.293255
6.42187	-0.226021		6.42375	-0.254154		6.42395	-0.458717		6.42645	-0.294209
6.42853	-0.230789		6.43042	-0.25034		6.43062	-0.461578		6.43312	-0.296116
6.4352	-0.235558		6.43708	-0.245094		6.43728	-0.464439		6.43978	-0.296593
6.44187	-0.238895		6.44375	-0.237942		6.44395	-0.46587		6.44645	-0.296593
6.44853	-0.240803		6.45042	-0.233173		6.45062	-0.46587		6.45312	-0.298023
6.4552	-0.243664		6.45708	-0.230789		6.45728	-0.463963		6.45978	-0.299931
6.46187	-0.246525		6.46375	-0.230312		6.46395	-0.461102		6.46645	-0.300407
6.46853	-0.247955		6.47042	-0.231266		6.47062	-0.459671		6.47312	-0.299454
6.4752	-0.248909		6.47708	-0.232697		6.47728	-0.45681		6.47978	-0.300884
6.48187	-0.249863		6.48375	-0.235081		6.48395	-0.454426		6.48645	-0.303745
6.48853	-0.250816		6.49042	-0.237465		6.49062	-0.454426		6.49312	-0.305653
6.4952	-0.250816		6.49708	-0.239849		6.49728	-0.456333		6.49978	-0.305176
6.50187	-0.248909		6.50375	-0.242233		6.50395	-0.455856		6.50645	-0.303745
6.50853	-0.246048		6.51042	-0.245571		6.51062	-0.454903		6.51312	-0.302315
6.5152	-0.243187		6.51708	-0.248432		6.51728	-0.456333		6.51978	-0.299931
6.52187	-0.239372		6.52375	-0.250816		6.52395	-0.459194		6.52645	-0.29707
6.52853	-0.235558		6.53042	-0.250816		6.53062	-0.460148		6.53312	-0.294685
6.5352	-0.23365		6.53708	-0.248909		6.53728	-0.462055		6.53978	-0.295639
6.54187	-0.235558		6.54375	-0.246048		6.54395	-0.4673		6.54645	-0.301361
6.54853	-0.239372		6.55042	-0.243664		6.55062	-0.472069		6.55312	-0.309944
6.5552	-0.243664		6.55708	-0.244617		6.55728	-0.472546		6.55978	-0.317574
6.56187	-0.246525		6.56375	-0.247002		6.56395	-0.469685		6.56645	-0.320911
6.56853	-0.249386		6.57042	-0.252247		6.57062	-0.466824		6.57312	-0.321388
6.5752	-0.25034		6.57708	-0.257492		6.57728	-0.46587		6.57978	-0.319004
6.58187	-0.247002		6.58375	-0.263214		6.58395	-0.464916		6.58645	-0.314236
6.58853	-0.241756		6.59042	-0.266552		6.59062	-0.466347		6.59312	-0.30756
6.5952	-0.236988		6.59708	-0.267029		6.59728	-0.468731		6.59978	-0.301361
6.60187	-0.236034		6.60375	-0.263214		6.60395	-0.470638		6.60645	-0.2985
6.60853	-0.236511		6.61042	-0.256062		6.61062	-0.470638		6.61312	-0.2985
6.6152	-0.237465		6.61708	-0.247478		6.61728	-0.468254		6.61978	-0.299931
6.62187	-0.236988		6.62375	-0.24128		6.62395	-0.465393		6.62645	-0.302792
6.62853	-0.234127		6.63042	-0.237465		6.63062	-0.462532		6.63312	-0.306129
6.6352	-0.231266		6.63708	-0.235558		6.63728	-0.461578		6.63978	-0.310421
6.64187	-0.229836		6.64375	-0.233173		6.64395	-0.462055		6.64645	-0.314236
6.64853	-0.229836		6.65042	-0.234604		6.65062	-0.462532		6.65312	-0.31805
6.6552	-0.231266		6.65708	-0.237942		6.65728	-0.462532		6.65978	-0.320911
6.66187	-0.234604		6.66375	-0.242233		6.66395	-0.461102		6.66645	-0.322819
6.66853	-0.239849		6.67042	-0.244617		6.67062	-0.457764		6.67312	-0.324726
6.6752	-0.244141		6.67708	-0.246048		6.67728	-0.454426		6.67978	-0.326157
6.68187	-0.246525		6.68375	-0.248432		6.68395	-0.451088		6.68645	-0.326157
6.68853	-0.246048		6.69042	-0.249863		6.69062	-0.450134		6.69312	-0.324726
6.6952	-0.243664		6.69708	-0.249863		6.69728	-0.453472		6.69978	-0.323296
6.70187	-0.239849		6.70375	-0.247478		6.70395	-0.459671		6.70645	-0.323296
6.70853	-0.237942		6.71042	-0.246525		6.71062	-0.467777		6.71312	-0.321865
6.7152	-0.239849		6.71708	-0.247955		6.71728	-0.475883		6.71978	-0.31805
6.72187	-0.24271		6.72375	-0.250816		6.72395	-0.48399		6.72645	-0.314236
6.72853	-0.246048		6.73042	-0.255108		6.73062	-0.489235		6.73312	-0.312328
6.7352	-0.250816		6.73708	-0.258923		6.73728	-0.489712		6.73978	-0.311852
6.74187	-0.256538		6.74375	-0.26226		6.74395	-0.485897		6.74645	-0.310421
6.74853	-0.259399		6.75042	-0.263214		6.75062	-0.478745		6.75312	-0.309467
6.7552	-0.256538		6.75708	-0.263691		6.75728	-0.472069		6.75978	-0.310898
6.76187	-0.251293		6.76375	-0.263214		6.76395	-0.467777		6.76645	-0.313759
6.76853	-0.247955		6.77042	-0.26226		6.77062	-0.466347		6.77312	-0.318527
6.7752	-0.245571		6.77708	-0.26083		6.77728	-0.466824		6.77978	-0.323296
6.78187	-0.243664		6.78375	-0.259399		6.78395	-0.468254		6.78645	-0.326633
6.78853	-0.244617		6.79042	-0.259876		6.79062	-0.472069		6.79312	-0.329971
6.7952	-0.248432		6.79708	-0.261784		6.79728	-0.47636		6.79978	-0.330925
6.80187	-0.254154		6.80375	-0.265121		6.80395	-0.478745		6.80645	-0.330925
6.80853	-0.258923		6.81042	-0.269413		6.81062	-0.477791		6.81312	-0.330448
6.8152	-0.26083		6.81708	-0.272751		6.81728	-0.477791		6.81978	-0.329018
6.82187	-0.26083		6.82375	-0.273228		6.82395	-0.480175		6.82645	-0.32711
6.82853	-0.259399		6.83042	-0.27132		6.83062	-0.48399		6.83312	-0.325203
6.8352	-0.257492		6.83708	-0.268459		6.83728	-0.485897		6.83978	-0.324726
6.84187	-0.254631		6.84375	-0.267506		6.84395	-0.487328		6.84645	-0.326157
6.84853	-0.250816		6.85042	-0.265121		6.85062	-0.488281		6.85312	-0.326633
6.8552	-0.247478		6.85708	-0.265121		6.85728	-0.487804		6.85978	-0.326157
6.86187	-0.245571		6.86375	-0.268459		6.86395	-0.48542		6.86645	-0.322819
6.86853	-0.247002		6.87042	-0.273228		6.87062	-0.482559		6.87312	-0.319958
6.8752	-0.248909		6.87708	-0.276089		6.87728	-0.480652		6.87978	-0.319004
6.88187	-0.249863		6.88375	-0.274658		6.88395	-0.482082		6.88645	-0.317574
6.88853	-0.25177		6.89042	-0.275135		6.89062	-0.486374		6.89312	-0.314713
6.8952	-0.255585		6.89708	-0.276566		6.89728	-0.491619		6.89978	-0.310898
6.90187	-0.259399		6.90375	-0.279427		6.90395	-0.496387		6.90645	-0.309944
6.90853	-0.26226		6.91042	-0.282288		6.91062	-0.500202		6.91312	-0.314236
6.9152	-0.263691		6.91708	-0.284672		6.91728	-0.502586		6.91978	-0.31805
6.92187	-0.263691		6.92375	-0.285149		6.92395	-0.504017		6.92645	-0.319481
6.92853	-0.262737		6.93042	-0.281811		6.93062	-0.502586		6.93312	-0.321388
6.9352	-0.26083		6.93708	-0.274658		6.93728	-0.498295		6.93978	-0.323296
6.94187	-0.260353		6.94375	-0.266552		6.94395	-0.494003		6.94645	-0.324726
6.94853	-0.258923		6.95042	-0.258923		6.95062	-0.490665		6.95312	-0.321865
6.9552	-0.258923		6.95708	-0.253201		6.95728	-0.490665		6.95978	-0.317097
6.96187	-0.259876		6.96375	-0.248909		6.96395	-0.49305		6.96645	-0.315189
6.96853	-0.261784		6.97042	-0.247002		6.97062	-0.495434		6.97312	-0.314713
6.9752	-0.26226		6.97708	-0.245571		6.97728	-0.498772		6.97978	-0.316143
6.98187	-0.261784		6.98375	-0.246048		6.98395	-0.503063		6.98645	-0.319004
6.98853	-0.261784		6.99042	-0.248432		6.99062	-0.506401		6.99312	-0.324249
6.9952	-0.262737		6.99708	-0.253677		6.99728	-0.505924		6.99978	-0.329494
7.00187	-0.265121		7.00375	-0.26083		7.00395	-0.500202		7.00645	-0.332832
7.00853	-0.267506		7.01042	-0.267029		7.01062	-0.495434		7.01312	-0.333786
7.0152	-0.26989		7.01708	-0.272274		7.01728	-0.49448		7.01978	-0.332355
7.02187	-0.269413		7.02375	-0.274658		7.02395	-0.494957		7.02645	-0.330448
7.02853	-0.267506		7.03042	-0.276089		7.03062	-0.493526		7.03312	-0.328541
7.0352	-0.266075		7.03708	-0.276566		7.03728	-0.493526		7.03978	-0.327587
7.04187	-0.265598		7.04375	-0.276089		7.04395	-0.495911		7.04645	-0.329494
7.04853	-0.264645		7.05042	-0.274181		7.05062	-0.499725		7.05312	-0.332832
7.0552	-0.264645		7.05708	-0.271797		7.05728	-0.500202		7.05978	-0.337124
7.06187	-0.266552		7.06375	-0.26989		7.06395	-0.499249		7.06645	-0.339985
7.06853	-0.26989		7.07042	-0.267506		7.07062	-0.498295		7.07312	-0.340939
7.0752	-0.271797		7.07708	-0.263214		7.07728	-0.497341		7.07978	-0.340939
7.08187	-0.272274		7.08375	-0.259876		7.08395	-0.494957		7.08645	-0.340939
7.08853	-0.27132		7.09042	-0.260353		7.09062	-0.488281		7.09312	-0.339985
7.0952	-0.269413		7.09708	-0.265121		7.09728	-0.481129		7.09978	-0.337124
7.10187	-0.266552		7.10375	-0.26989		7.10395	-0.475883		7.10645	-0.33474
7.10853	-0.265121		7.11042	-0.272751		7.11062	-0.473022		7.11312	-0.334263
7.1152	-0.265598		7.11708	-0.274658		7.11728	-0.473499		7.11978	-0.335217
7.12187	-0.266075		7.12375	-0.276566		7.12395	-0.475883		7.12645	-0.334263
7.12853	-0.263691		7.13042	-0.277519		7.13062	-0.480652		7.13312	-0.332832
7.1352	-0.261307		7.13708	-0.277042		7.13728	-0.487328		7.13978	-0.333786
7.14187	-0.258923		7.14375	-0.275135		7.14395	-0.49448		7.14645	-0.33474
7.14853	-0.256538		7.15042	-0.272274		7.15062	-0.500679		7.15312	-0.331879
7.1552	-0.252247		7.15708	-0.270367		7.15728	-0.504971		7.15978	-0.327587
7.16187	-0.248432		7.16375	-0.267982		7.16395	-0.508308		7.16645	-0.324726
7.16853	-0.245571		7.17042	-0.266075		7.17062	-0.511646		7.17312	-0.326157
7.1752	-0.243664		7.17708	-0.262737		7.17728	-0.51403		7.17978	-0.328541
7.18187	-0.24271		7.18375	-0.261307		7.18395	-0.510693		7.18645	-0.330448
7.18853	-0.245094		7.19042	-0.259876		7.19062	-0.504971		7.19312	-0.332355
7.1952	-0.248909		7.19708	-0.257969		7.19728	-0.499725		7.19978	-0.332355
7.20187	-0.251293		7.20375	-0.254631		7.20395	-0.494957		7.20645	-0.330448
7.20853	-0.254154		7.21042	-0.25034		7.21062	-0.489235		7.21312	-0.323772
7.2152	-0.257492		7.21708	-0.247002		7.21728	-0.484467		7.21978	-0.315189
7.22187	-0.259876		7.22375	-0.245094		7.22395	-0.484467		7.22645	-0.30756
7.22853	-0.259399		7.23042	-0.245571		7.23062	-0.486374		7.23312	-0.304222
7.2352	-0.256062		7.23708	-0.249863		7.23728	-0.488281		7.23978	-0.305176
7.24187	-0.25177		7.24375	-0.257015		7.24395	-0.489712		7.24645	-0.307083
7.24853	-0.248909		7.25042	-0.264168		7.25062	-0.49305		7.25312	-0.311375
7.2552	-0.247478		7.25708	-0.26989		7.25728	-0.495434		7.25978	-0.317574
7.26187	-0.247955		7.26375	-0.275135		7.26395	-0.494957		7.26645	-0.324726
7.26853	-0.247955		7.27042	-0.282288		7.27062	-0.492573		7.27312	-0.328541
7.2752	-0.247478		7.27708	-0.286579		7.27728	-0.490665		7.27978	-0.329018
7.28187	-0.249863		7.28375	-0.287533		7.28395	-0.491619		7.28645	-0.327587
7.28853	-0.257015		7.29042	-0.287056		7.29062	-0.494003		7.29312	-0.32568
7.2952	-0.263691		7.29708	-0.288963		7.29728	-0.497818		7.29978	-0.32568
7.30187	-0.266552		7.30375	-0.292301		7.30395	-0.50211		7.30645	-0.324726
7.30853	-0.265598		7.31042	-0.291824		7.31062	-0.506878		7.31312	-0.323296
7.3152	-0.265598		7.31708	-0.288486		7.31728	-0.510216		7.31978	-0.322342
7.32187	-0.266075		7.32375	-0.283241		7.32395	-0.510216		7.32645	-0.322819
7.32853	-0.265598		7.33042	-0.277996		7.33062	-0.507832		7.33312	-0.32568
7.3352	-0.264168		7.33708	-0.270844		7.33728	-0.504494		7.33978	-0.326157
7.34187	-0.261784		7.34375	-0.263214		7.34395	-0.50211		7.34645	-0.32568
7.34853	-0.260353		7.35042	-0.257492		7.35062	-0.500679		7.35312	-0.327587
7.3552	-0.257015		7.35708	-0.256538		7.35728	-0.500202		7.35978	-0.333786
7.36187	-0.252247		7.36375	-0.261784		7.36395	-0.497341		7.36645	-0.340939
7.36853	-0.246525		7.37042	-0.26989		7.37062	-0.494957		7.37312	-0.344753
7.3752	-0.240803		7.37708	-0.279903		7.37728	-0.49448		7.37978	-0.34523
7.38187	-0.238895		7.38375	-0.287056		7.38395	-0.498295		7.38645	-0.344276
7.38853	-0.240326		7.39042	-0.293255		7.39062	-0.504494		7.39312	-0.342369
7.3952	-0.245094		7.39708	-0.297546		7.39728	-0.509262		7.39978	-0.338554
7.40187	-0.249386		7.40375	-0.298977		7.40395	-0.513554		7.40645	-0.333786
7.40853	-0.253677		7.41042	-0.296593		7.41062	-0.517845		7.41312	-0.329971
7.4152	-0.257492		7.41708	-0.291348		7.41728	-0.519753		7.41978	-0.329018
7.42187	-0.259399		7.42375	-0.288963		7.42395	-0.515938		7.42645	-0.327587
7.42853	-0.258923		7.43042	-0.287533		7.43062	-0.507832		7.43312	-0.325203
7.4352	-0.257969		7.43708	-0.285625		7.43728	-0.50211		7.43978	-0.321388
7.44187	-0.258446		7.44375	-0.281811		7.44395	-0.500679		7.44645	-0.319004
7.44853	-0.260353		7.45042	-0.27895		7.45062	-0.50354		7.45312	-0.319481
7.4552	-0.26226		7.45708	-0.276566		7.45728	-0.507355		7.45978	-0.320911
7.46187	-0.263214		7.46375	-0.273705		7.46395	-0.513077		7.46645	-0.322342
7.46853	-0.264168		7.47042	-0.26989		7.47062	-0.520229		7.47312	-0.323772
7.4752	-0.264645		7.47708	-0.266552		7.47728	-0.526428		7.47978	-0.325203
7.48187	-0.264645		7.48375	-0.264645		7.48395	-0.529289		7.48645	-0.32711
7.48853	-0.264168		7.49042	-0.264168		7.49062	-0.528336		7.49312	-0.328541
7.4952	-0.264168		7.49708	-0.265121		7.49728	-0.524521		7.49978	-0.331402
7.50187	-0.264645		7.50375	-0.266552		7.50395	-0.518322		7.50645	-0.33474
7.50853	-0.266075		7.51042	-0.269413		7.51062	-0.513077		7.51312	-0.338554
7.5152	-0.267506		7.51708	-0.274181		7.51728	-0.511169		7.51978	-0.340462
7.52187	-0.267506		7.52375	-0.281811		7.52395	-0.513077		7.52645	-0.341415
7.52853	-0.266552		7.53042	-0.28944		7.53062	-0.516415		7.53312	-0.339985
7.5352	-0.266075		7.53708	-0.294685		7.53728	-0.52166		7.53978	-0.33617
7.54187	-0.267029		7.54375	-0.298023		7.54395	-0.526905		7.54645	-0.333786
7.54853	-0.267982		7.55042	-0.299454		7.55062	-0.529289		7.55312	-0.333786
7.5552	-0.267982		7.55708	-0.2985		7.55728	-0.526905		7.55978	-0.337124
7.56187	-0.267029		7.56375	-0.295162		7.56395	-0.518799		7.56645	-0.339508
7.56853	-0.265598		7.57042	-0.293732		7.57062	-0.509262		7.57312	-0.340462
7.5752	-0.264168		7.57708	-0.293732		7.57728	-0.50211		7.57978	-0.340939
7.58187	-0.261307		7.58375	-0.294685		7.58395	-0.499249		7.58645	-0.339508
7.58853	-0.259399		7.59042	-0.294209		7.59062	-0.499249		7.59312	-0.336647
7.5952	-0.258923		7.59708	-0.294209		7.59728	-0.500679		7.59978	-0.332832
7.60187	-0.26083		7.60375	-0.294685		7.60395	-0.50354		7.60645	-0.331402
7.60853	-0.263214		7.61042	-0.295162		7.61062	-0.507832		7.61312	-0.332832
7.6152	-0.263691		7.61708	-0.295162		7.61728	-0.510693		7.61978	-0.337124
7.62187	-0.265121		7.62375	-0.294685		7.62395	-0.512123		7.62645	-0.340939
7.62853	-0.266075		7.63042	-0.296116		7.63062	-0.5126		7.63312	-0.342846
7.6352	-0.267982		7.63708	-0.29707		7.63728	-0.514507		7.63978	-0.3438
7.64187	-0.269413		7.64375	-0.296593		7.64395	-0.516415		7.64645	-0.345707
7.64853	-0.27132		7.65042	-0.294685		7.65062	-0.519753		7.65312	-0.348091
7.6552	-0.272274		7.65708	-0.292778		7.65728	-0.52309		7.65978	-0.349522
7.66187	-0.272751		7.66375	-0.292301		7.66395	-0.526905		7.66645	-0.352383
7.66853	-0.273228		7.67042	-0.290394		7.67062	-0.529289		7.67312	-0.358105
7.6752	-0.272751		7.67708	-0.287533		7.67728	-0.531197		7.67978	-0.36335
7.68187	-0.270367		7.68375	-0.287056		7.68395	-0.533104		7.68645	-0.367641
7.68853	-0.266075		7.69042	-0.287533		7.69062	-0.534058		7.69312	-0.368595
7.6952	-0.26226		7.69708	-0.288486		7.69728	-0.533104		7.69978	-0.366688
7.70187	-0.258446		7.70375	-0.28944		7.70395	-0.53072		7.70645	-0.362396
7.70853	-0.254631		7.71042	-0.292301		7.71062	-0.529289		7.71312	-0.357151
7.7152	-0.25034		7.71708	-0.295162		7.71728	-0.527382		7.71978	-0.351906
7.72187	-0.246525		7.72375	-0.295639		7.72395	-0.524998		7.72645	-0.346661
7.72853	-0.244617		7.73042	-0.294209		7.73062	-0.52166		7.73312	-0.342369
7.7352	-0.243664		7.73708	-0.291824		7.73728	-0.520229		7.73978	-0.342846
7.74187	-0.24271		7.74375	-0.288486		7.74395	-0.52166		7.74645	-0.346184
7.74853	-0.242233		7.75042	-0.283718		7.75062	-0.52166		7.75312	-0.350475
7.7552	-0.244141		7.75708	-0.279427		7.75728	-0.519276		7.75978	-0.351906
7.76187	-0.248909		7.76375	-0.277519		7.76395	-0.516415		7.76645	-0.351429
7.76853	-0.255585		7.77042	-0.277519		7.77062	-0.5126		7.77312	-0.349998
7.7752	-0.264168		7.77708	-0.277996		7.77728	-0.508785		7.77978	-0.347614
7.78187	-0.274658		7.78375	-0.27895		7.78395	-0.507355		7.78645	-0.347137
7.78853	-0.284195		7.79042	-0.279903		7.79062	-0.508308		7.79312	-0.347614
7.7952	-0.291824		7.79708	-0.280857		7.79728	-0.511646		7.79978	-0.348091
7.80187	-0.295639		7.80375	-0.281811		7.80395	-0.515938		7.80645	-0.348091
7.80853	-0.295162		7.81042	-0.283241		7.81062	-0.52166		7.81312	-0.347614
7.8152	-0.290394		7.81708	-0.285149		7.81728	-0.528336		7.81978	-0.346184
7.82187	-0.284672		7.82375	-0.286579		7.82395	-0.531673		7.82645	-0.3438
7.82853	-0.279903		7.83042	-0.28801		7.83062	-0.531673		7.83312	-0.341415
7.8352	-0.275135		7.83708	-0.290394		7.83728	-0.529289		7.83978	-0.340939
7.84187	-0.270844		7.84375	-0.292778		7.84395	-0.525951		7.84645	-0.343323
7.84853	-0.269413		7.85042	-0.293732		7.85062	-0.52309		7.85312	-0.348568
7.8552	-0.267506		7.85708	-0.295162		7.85728	-0.519753		7.85978	-0.355721
7.86187	-0.264645		7.86375	-0.295639		7.86395	-0.516891		7.86645	-0.361443
7.86853	-0.263214		7.87042	-0.294685		7.87062	-0.513554		7.87312	-0.364304
7.8752	-0.265121		7.87708	-0.293255		7.87728	-0.5126		7.87978	-0.365257
7.88187	-0.267506		7.88375	-0.292301		7.88395	-0.514984		7.88645	-0.364304
7.88853	-0.267982		7.89042	-0.291824		7.89062	-0.518799		7.89312	-0.360966
7.8952	-0.26989		7.89708	-0.291348		7.89728	-0.522614		7.89978	-0.356674
7.90187	-0.274658		7.90375	-0.290871		7.90395	-0.526428		7.90645	-0.352383
7.90853	-0.27895		7.91042	-0.292778		7.91062	-0.53072		7.91312	-0.349045
7.9152	-0.28038		7.91708	-0.296593		7.91728	-0.535011		7.91978	-0.348091
7.92187	-0.281334		7.92375	-0.299931		7.92395	-0.536442		7.92645	-0.348091
7.92853	-0.283718		7.93042	-0.301838		7.93062	-0.537872		7.93312	-0.346184
7.9352	-0.287056		7.93708	-0.302315		7.93728	-0.53978		7.93978	-0.342369
7.94187	-0.288486		7.94375	-0.304699		7.94395	-0.542641		7.94645	-0.339508
7.94853	-0.289917		7.95042	-0.307083		7.95062	-0.545979		7.95312	-0.338078
7.9552	-0.291824		7.95708	-0.308514		7.95728	-0.549316		7.95978	-0.337124
7.96187	-0.293255		7.96375	-0.30899		7.96395	-0.549793		7.96645	-0.337601
7.96853	-0.292778		7.97042	-0.30899		7.97062	-0.545979		7.97312	-0.342369
7.9752	-0.290394		7.97708	-0.30899		7.97728	-0.540257		7.97978	-0.349045
7.98187	-0.288963		7.98375	-0.30756		7.98395	-0.535965		7.98645	-0.353813
7.98853	-0.286102		7.99042	-0.304699		7.99062	-0.53215		7.99312	-0.356197
7.9952	-0.284195		7.99708	-0.301838		7.99728	-0.528812		7.99978	-0.357151
8.00187	-0.283718		8.00375	-0.299454		8.00395	-0.526905		8.00645	-0.355721
8.00853	-0.285625		8.01042	-0.297546		8.01062	-0.526905		8.01312	-0.351906
8.0152	-0.288486		8.01708	-0.298023		8.01728	-0.527382		8.01978	-0.345707
8.02187	-0.291824		8.02375	-0.300884		8.02395	-0.526428		8.02645	-0.340939
8.02853	-0.294685		8.03042	-0.305176		8.03062	-0.524044		8.03312	-0.337601
8.0352	-0.294685		8.03708	-0.307083		8.03728	-0.522137		8.03978	-0.335693
8.04187	-0.294209		8.04375	-0.307083		8.04395	-0.523567		8.04645	-0.335693
8.04853	-0.295162		8.05042	-0.306129		8.05062	-0.527859		8.05312	-0.337124
8.0552	-0.29707		8.05708	-0.305176		8.05728	-0.53215		8.05978	-0.340939
8.06187	-0.299454		8.06375	-0.302792		8.06395	-0.532627		8.06645	-0.345707
8.06853	-0.301361		8.07042	-0.301838		8.07062	-0.532627		8.07312	-0.350475
8.0752	-0.304222		8.07708	-0.303745		8.07728	-0.533104		8.07978	-0.35429
8.08187	-0.306129		8.08375	-0.306606		8.08395	-0.532627		8.08645	-0.357151
8.08853	-0.304222		8.09042	-0.308037		8.09062	-0.531197		8.09312	-0.358105
8.0952	-0.299931		8.09708	-0.308037		8.09728	-0.530243		8.09978	-0.358105
8.10187	-0.294209		8.10375	-0.305653		8.10395	-0.533104		8.10645	-0.358582
8.10853	-0.28944		8.11042	-0.301838		8.11062	-0.536442		8.11312	-0.360012
8.1152	-0.287056		8.11708	-0.296593		8.11728	-0.540257		8.11978	-0.362396
8.12187	-0.287533		8.12375	-0.291824		8.12395	-0.542641		8.12645	-0.365734
8.12853	-0.289917		8.13042	-0.28944		8.13062	-0.542641		8.13312	-0.369549
8.1352	-0.293255		8.13708	-0.28801		8.13728	-0.540733		8.13978	-0.372887
8.14187	-0.297546		8.14375	-0.288963		8.14395	-0.540257		8.14645	-0.37384
8.14853	-0.300407		8.15042	-0.289917		8.15062	-0.53978		8.15312	-0.37241
8.1552	-0.301361		8.15708	-0.289917		8.15728	-0.538349		8.15978	-0.366688
8.16187	-0.300884		8.16375	-0.291348		8.16395	-0.536919		8.16645	-0.359058
8.16853	-0.302315		8.17042	-0.294209		8.17062	-0.537872		8.17312	-0.351906
8.1752	-0.305653		8.17708	-0.2985		8.17728	-0.537872		8.17978	-0.347614
8.18187	-0.306606		8.18375	-0.302792		8.18395	-0.535965		8.18645	-0.346661
8.18853	-0.305176		8.19042	-0.305653		8.19062	-0.532627		8.19312	-0.348091
8.1952	-0.300407		8.19708	-0.310421		8.19728	-0.531197		8.19978	-0.351429
8.20187	-0.29707		8.20375	-0.313759		8.20395	-0.53072		8.20645	-0.356197
8.20853	-0.291824		8.21042	-0.314713		8.21062	-0.529289		8.21312	-0.362873
8.2152	-0.284672		8.21708	-0.312328		8.21728	-0.530243		8.21978	-0.367641
8.22187	-0.278473		8.22375	-0.30756		8.22395	-0.53215		8.22645	-0.371456
8.22853	-0.278473		8.23042	-0.304222		8.23062	-0.534058		8.23312	-0.373363
8.2352	-0.284195		8.23708	-0.299454		8.23728	-0.533104		8.23978	-0.373363
8.24187	-0.290871		8.24375	-0.295639		8.24395	-0.532627		8.24645	-0.37241
8.24853	-0.29707		8.25042	-0.293255		8.25062	-0.533104		8.25312	-0.371456
8.2552	-0.302315		8.25708	-0.293732		8.25728	-0.535488		8.25978	-0.370979
8.26187	-0.308514		8.26375	-0.296116		8.26395	-0.53978		8.26645	-0.368118
8.26853	-0.313759		8.27042	-0.2985		8.27062	-0.544548		8.27312	-0.36335
8.2752	-0.31662		8.27708	-0.300884		8.27728	-0.54884		8.27978	-0.359058
8.28187	-0.31662		8.28375	-0.302792		8.28395	-0.549793		8.28645	-0.356674
8.28853	-0.316143		8.29042	-0.302315		8.29062	-0.549316		8.29312	-0.35429
8.2952	-0.31662		8.29708	-0.300884		8.29728	-0.546455		8.29978	-0.350952
8.30187	-0.315666		8.30375	-0.298977		8.30395	-0.54121		8.30645	-0.349522
8.30853	-0.313282		8.31042	-0.298977		8.31062	-0.535965		8.31312	-0.352383
8.3152	-0.309944		8.31708	-0.298977		8.31728	-0.535011		8.31978	-0.359058
8.32187	-0.306129		8.32375	-0.299454		8.32395	-0.538349		8.32645	-0.365734
8.32853	-0.302792		8.33042	-0.301361		8.33062	-0.540733		8.33312	-0.371456
8.3352	-0.300884		8.33708	-0.305176		8.33728	-0.540733		8.33978	-0.374794
8.34187	-0.301361		8.34375	-0.308514		8.34395	-0.541687		8.34645	-0.377178
8.34853	-0.304699		8.35042	-0.309944		8.35062	-0.543594		8.35312	-0.378132
8.3552	-0.30899		8.35708	-0.312328		8.35728	-0.546455		8.35978	-0.378609
8.36187	-0.313759		8.36375	-0.315189		8.36395	-0.546932		8.36645	-0.377655
8.36853	-0.315666		8.37042	-0.31805		8.37062	-0.54884		8.37312	-0.377178
8.3752	-0.313282		8.37708	-0.319481		8.37728	-0.552654		8.37978	-0.378132
8.38187	-0.30756		8.38375	-0.31805		8.38395	-0.554085		8.38645	-0.380039
8.38853	-0.300884		8.39042	-0.314713		8.39062	-0.553131		8.39312	-0.380516
8.3952	-0.295162		8.39708	-0.310421		8.39728	-0.55027		8.39978	-0.378132
8.40187	-0.291348		8.40375	-0.30756		8.40395	-0.547409		8.40645	-0.373363
8.40853	-0.291348		8.41042	-0.303268		8.41062	-0.544071		8.41312	-0.368595
8.4152	-0.293255		8.41708	-0.298023		8.41728	-0.540733		8.41978	-0.363827
8.42187	-0.295639		8.42375	-0.294685		8.42395	-0.53978		8.42645	-0.359058
8.42853	-0.297546		8.43042	-0.295162		8.43062	-0.541687		8.43312	-0.354767
8.4352	-0.2985		8.43708	-0.297546		8.43728	-0.543594		8.43978	-0.352859
8.44187	-0.2985		8.44375	-0.297546		8.44395	-0.544548		8.44645	-0.352859
8.44853	-0.298023		8.45042	-0.296116		8.45062	-0.544548		8.45312	-0.351429
8.4552	-0.299454		8.45708	-0.294685		8.45728	-0.544071		8.45978	-0.350475
8.46187	-0.301838		8.46375	-0.292301		8.46395	-0.544548		8.46645	-0.351906
8.46853	-0.301838		8.47042	-0.287056		8.47062	-0.544548		8.47312	-0.353336
8.4752	-0.299931		8.47708	-0.280857		8.47728	-0.544548		8.47978	-0.355244
8.48187	-0.297546		8.48375	-0.278473		8.48395	-0.546932		8.48645	-0.357628
8.48853	-0.295639		8.49042	-0.27895		8.49062	-0.552654		8.49312	-0.361443
8.4952	-0.291348		8.49708	-0.282288		8.49728	-0.560284		8.49978	-0.363827
8.50187	-0.286102		8.50375	-0.284672		8.50395	-0.563622		8.50645	-0.36478
8.50853	-0.283718		8.51042	-0.285625		8.51062	-0.564098		8.51312	-0.365257
8.5152	-0.284672		8.51708	-0.287056		8.51728	-0.563145		8.51978	-0.367641
8.52187	-0.285149		8.52375	-0.28944		8.52395	-0.56076		8.52645	-0.370979
8.52853	-0.286579		8.53042	-0.291824		8.53062	-0.556469		8.53312	-0.37384
8.5352	-0.289917		8.53708	-0.293732		8.53728	-0.55027		8.53978	-0.376225
8.54187	-0.293732		8.54375	-0.295162		8.54395	-0.548363		8.54645	-0.376701
8.54853	-0.294209		8.55042	-0.2985		8.55062	-0.551224		8.55312	-0.376701
8.5552	-0.291824		8.55708	-0.300884		8.55728	-0.554562		8.55978	-0.375271
8.56187	-0.288963		8.56375	-0.300407		8.56395	-0.555992		8.56645	-0.373363
8.56853	-0.287533		8.57042	-0.298023		8.57062	-0.555992		8.57312	-0.370026
8.5752	-0.288486		8.57708	-0.29707		8.57728	-0.558853		8.57978	-0.369072
8.58187	-0.290871		8.58375	-0.2985		8.58395	-0.56076		8.58645	-0.370979
8.58853	-0.296593		8.59042	-0.301361		8.59062	-0.561714		8.59312	-0.373363
8.5952	-0.304699		8.59708	-0.306129		8.59728	-0.562668		8.59978	-0.375748
8.60187	-0.313282		8.60375	-0.310421		8.60395	-0.565052		8.60645	-0.376701
8.60853	-0.321388		8.61042	-0.313282		8.61062	-0.566959		8.61312	-0.376701
8.6152	-0.327587		8.61708	-0.314713		8.61728	-0.564098		8.61978	-0.376701
8.62187	-0.330925		8.62375	-0.317097		8.62395	-0.56076		8.62645	-0.379562
8.62853	-0.331402		8.63042	-0.320911		8.63062	-0.558376		8.63312	-0.3829
8.6352	-0.329971		8.63708	-0.324249		8.63728	-0.555515		8.63978	-0.385761
8.64187	-0.328064		8.64375	-0.32568		8.64395	-0.55027		8.64645	-0.389099
8.64853	-0.324249		8.65042	-0.327587		8.65062	-0.546455		8.65312	-0.392914
8.6552	-0.318527		8.65708	-0.330448		8.65728	-0.546455		8.65978	-0.393867
8.66187	-0.313759		8.66375	-0.332355		8.66395	-0.545979		8.66645	-0.389099
8.66853	-0.30899		8.67042	-0.330925		8.67062	-0.543118		8.67312	-0.380039
8.6752	-0.305653		8.67708	-0.328064		8.67728	-0.539303		8.67978	-0.371456
8.68187	-0.303268		8.68375	-0.326633		8.68395	-0.539303		8.68645	-0.364304
8.68853	-0.302315		8.69042	-0.323296		8.69062	-0.540733		8.69312	-0.358582
8.6952	-0.302792		8.69708	-0.319004		8.69728	-0.542641		8.69978	-0.35429
8.70187	-0.301838		8.70375	-0.313759		8.70395	-0.545025		8.70645	-0.353336
8.70853	-0.300407		8.71042	-0.30899		8.71062	-0.549793		8.71312	-0.355721
8.7152	-0.298023		8.71708	-0.304222		8.71728	-0.554085		8.71978	-0.362396
8.72187	-0.294685		8.72375	-0.301361		8.72395	-0.556469		8.72645	-0.370979
8.72853	-0.289917		8.73042	-0.301361		8.73062	-0.555992		8.73312	-0.377178
8.7352	-0.285149		8.73708	-0.302792		8.73728	-0.554085		8.73978	-0.380993
8.74187	-0.282288		8.74375	-0.303745		8.74395	-0.552177		8.74645	-0.3829
8.74853	-0.282288		8.75042	-0.305653		8.75062	-0.54884		8.75312	-0.384808
8.7552	-0.283718		8.75708	-0.308514		8.75728	-0.543594		8.75978	-0.385284
8.76187	-0.286579		8.76375	-0.313282		8.76395	-0.540733		8.76645	-0.384808
8.76853	-0.28801		8.77042	-0.319004		8.77062	-0.542164		8.77312	-0.385761
8.7752	-0.28801		8.77708	-0.325203		8.77728	-0.546932		8.77978	-0.388145
8.78187	-0.289917		8.78375	-0.330448		8.78395	-0.549793		8.78645	-0.389099
8.78853	-0.293255		8.79042	-0.332355		8.79062	-0.551224		8.79312	-0.388145
8.7952	-0.29707		8.79708	-0.331402		8.79728	-0.552654		8.79978	-0.385761
8.80187	-0.2985		8.80375	-0.329018		8.80395	-0.553608		8.80645	-0.3829
8.80853	-0.300884		8.81042	-0.325203		8.81062	-0.553131		8.81312	-0.379086
8.8152	-0.304699		8.81708	-0.321388		8.81728	-0.552177		8.81978	-0.377178
8.82187	-0.307083		8.82375	-0.317097		8.82395	-0.553608		8.82645	-0.378609
8.82853	-0.306606		8.83042	-0.316143		8.83062	-0.556469		8.83312	-0.380993
8.8352	-0.304699		8.83708	-0.315189		8.83728	-0.558853		8.83978	-0.3829
8.84187	-0.304222		8.84375	-0.313282		8.84395	-0.55933		8.84645	-0.3829
8.84853	-0.303745		8.85042	-0.308514		8.85062	-0.557899		8.85312	-0.382423
8.8552	-0.301838		8.85708	-0.304222		8.85728	-0.555992		8.85978	-0.382423
8.86187	-0.298023		8.86375	-0.303745		8.86395	-0.553131		8.86645	-0.382423
8.86853	-0.294209		8.87042	-0.302792		8.87062	-0.551701		8.87312	-0.382423
8.8752	-0.292301		8.87708	-0.302792		8.87728	-0.552177		8.87978	-0.38147
8.88187	-0.292778		8.88375	-0.304222		8.88395	-0.554562		8.88645	-0.380516
8.88853	-0.296116		8.89042	-0.306606		8.89062	-0.55933		8.89312	-0.379086
8.8952	-0.300407		8.89708	-0.307083		8.89728	-0.564575		8.89978	-0.378132
8.90187	-0.303745		8.90375	-0.303745		8.90395	-0.568867		8.90645	-0.377178
8.90853	-0.305176		8.91042	-0.300884		8.91062	-0.567436		8.91312	-0.377655
8.9152	-0.305653		8.91708	-0.299454		8.91728	-0.563145		8.91978	-0.379086
8.92187	-0.303745		8.92375	-0.299454		8.92395	-0.557423		8.92645	-0.381947
8.92853	-0.298977		8.93042	-0.301361		8.93062	-0.552177		8.93312	-0.386238
8.9352	-0.294685		8.93708	-0.305653		8.93728	-0.549316		8.93978	-0.388145
8.94187	-0.292778		8.94375	-0.312328		8.94395	-0.549793		8.94645	-0.388145
8.94853	-0.294209		8.95042	-0.319004		8.95062	-0.555038		8.95312	-0.385761
8.9552	-0.295162		8.95708	-0.324726		8.95728	-0.563145		8.95978	-0.3829
8.96187	-0.294209		8.96375	-0.329971		8.96395	-0.571251		8.96645	-0.38147
8.96853	-0.295639		8.97042	-0.333786		8.97062	-0.575542		8.97312	-0.380516
8.9752	-0.299454		8.97708	-0.335217		8.97728	-0.574589		8.97978	-0.3829
8.98187	-0.305653		8.98375	-0.333786		8.98395	-0.570297		8.98645	-0.386238
8.98853	-0.310421		8.99042	-0.329971		8.99062	-0.565052		8.99312	-0.391006
8.9952	-0.315189		8.99708	-0.32568		8.99728	-0.562668		8.99978	-0.395298
9.00187	-0.319481		9.00375	-0.319958		9.00395	-0.564575		9.00645	-0.398636
9.00853	-0.320911		9.01042	-0.314236		9.01062	-0.570297		9.01312	-0.402927
9.0152	-0.319958		9.01708	-0.309944		9.01728	-0.576973		9.01978	-0.405788
9.02187	-0.31662		9.02375	-0.30899		9.02395	-0.583172		9.02645	-0.406742
9.02853	-0.311852		9.03042	-0.310421		9.03062	-0.58794		9.03312	-0.402927
9.0352	-0.308037		9.03708	-0.312805		9.03728	-0.590324		9.03978	-0.396729
9.04187	-0.306606		9.04375	-0.316143		9.04395	-0.591278		9.04645	-0.39053
9.04853	-0.305653		9.05042	-0.320435		9.05062	-0.590801		9.05312	-0.383377
9.0552	-0.302792		9.05708	-0.323296		9.05728	-0.591278		9.05978	-0.375271
9.06187	-0.300884		9.06375	-0.324249		9.06395	-0.594616		9.06645	-0.369072
9.06853	-0.300884		9.07042	-0.324726		9.07062	-0.598907		9.07312	-0.368595
9.0752	-0.301361		9.07708	-0.325203		9.07728	-0.603199		9.07978	-0.371933
9.08187	-0.300884		9.08375	-0.323296		9.08395	-0.605583		9.08645	-0.376701
9.08853	-0.300407		9.09042	-0.319958		9.09062	-0.605583		9.09312	-0.381947
9.0952	-0.301838		9.09708	-0.31662		9.09728	-0.603199		9.09978	-0.387192
9.10187	-0.303268		9.10375	-0.316143		9.10395	-0.598431		9.10645	-0.391006
9.10853	-0.302792		9.11042	-0.317097		9.11062	-0.594616		9.11312	-0.392437
9.1152	-0.303268		9.11708	-0.319958		9.11728	-0.591278		9.11978	-0.39196
9.12187	-0.304222		9.12375	-0.322342		9.12395	-0.588894		9.12645	-0.390053
9.12853	-0.306129		9.13042	-0.324249		9.13062	-0.589848		9.13312	-0.386238
9.1352	-0.30756		9.13708	-0.32568		9.13728	-0.593185		9.13978	-0.383854
9.14187	-0.30899		9.14375	-0.324726		9.14395	-0.596523		9.14645	-0.381947
9.14853	-0.310898		9.15042	-0.319958		9.15062	-0.596523		9.15312	-0.380039
9.1552	-0.311375		9.15708	-0.312328		9.15728	-0.593662		9.15978	-0.379086
9.16187	-0.310898		9.16375	-0.305176		9.16395	-0.589371		9.16645	-0.380993
9.16853	-0.309944		9.17042	-0.301838		9.17062	-0.584602		9.17312	-0.385284
9.1752	-0.309467		9.17708	-0.301361		9.17728	-0.580311		9.17978	-0.389099
9.18187	-0.310898		9.18375	-0.301838		9.18395	-0.57745		9.18645	-0.391483
9.18853	-0.311852		9.19042	-0.304222		9.19062	-0.576973		9.19312	-0.393391
9.1952	-0.311852		9.19708	-0.309467		9.19728	-0.579357		9.19978	-0.393867
9.20187	-0.309467		9.20375	-0.315666		9.20395	-0.582218		9.20645	-0.391483
9.20853	-0.306606		9.21042	-0.321388		9.21062	-0.584602		9.21312	-0.386715
9.2152	-0.304222		9.21708	-0.326633		9.21728	-0.585079		9.21978	-0.381947
9.22187	-0.301361		9.22375	-0.331402		9.22395	-0.585079		9.22645	-0.379562
9.22853	-0.298977		9.23042	-0.334263		9.23062	-0.584126		9.23312	-0.380039
9.2352	-0.298977		9.23708	-0.336647		9.23728	-0.583649		9.23978	-0.381947
9.24187	-0.302315		9.24375	-0.336647		9.24395	-0.583172		9.24645	-0.385761
9.24853	-0.307083		9.25042	-0.333786		9.25062	-0.581741		9.25312	-0.389576
9.2552	-0.310898		9.25708	-0.329494		9.25728	-0.581264		9.25978	-0.393391
9.26187	-0.310898		9.26375	-0.325203		9.26395	-0.583172		9.26645	-0.396729
9.26853	-0.306606		9.27042	-0.322342		9.27062	-0.586987		9.27312	-0.399113
9.2752	-0.300407		9.27708	-0.320435		9.27728	-0.588894		9.27978	-0.400066
9.28187	-0.294685		9.28375	-0.319481		9.28395	-0.58794		9.28645	-0.400543
9.28853	-0.290871		9.29042	-0.319958		9.29062	-0.586987		9.29312	-0.40102
9.2952	-0.288963		9.29708	-0.321865		9.29728	-0.58794		9.29978	-0.400066
9.30187	-0.290394		9.30375	-0.324726		9.30395	-0.588894		9.30645	-0.400066
9.30853	-0.295162		9.31042	-0.326157		9.31062	-0.588894		9.31312	-0.398159
9.3152	-0.300407		9.31708	-0.326633		9.31728	-0.589848		9.31978	-0.397205
9.32187	-0.304222		9.32375	-0.326157		9.32395	-0.592232		9.32645	-0.396729
9.32853	-0.306129		9.33042	-0.326633		9.33062	-0.596046		9.33312	-0.398636
9.3352	-0.307083		9.33708	-0.326157		9.33728	-0.599384		9.33978	-0.401497
9.34187	-0.30899		9.34375	-0.322342		9.34395	-0.601292		9.34645	-0.402927
9.34853	-0.312805		9.35042	-0.31805		9.35062	-0.601768		9.35312	-0.404358
9.3552	-0.318527		9.35708	-0.315189		9.35728	-0.600338		9.35978	-0.403404
9.36187	-0.323772		9.36375	-0.315189		9.36395	-0.598431		9.36645	-0.400066
9.36853	-0.326633		9.37042	-0.315189		9.37062	-0.596046		9.37312	-0.394821
9.3752	-0.32711		9.37708	-0.314236		9.37728	-0.594139		9.37978	-0.388145
9.38187	-0.32568		9.38375	-0.315666		9.38395	-0.589848		9.38645	-0.38147
9.38853	-0.323296		9.39042	-0.319481		9.39062	-0.584602		9.39312	-0.376701
9.3952	-0.319004		9.39708	-0.322819		9.39728	-0.581264		9.39978	-0.377655
9.40187	-0.315666		9.40375	-0.323296		9.40395	-0.581264		9.40645	-0.382423
9.40853	-0.316143		9.41042	-0.321865		9.41062	-0.581264		9.41312	-0.387669
9.4152	-0.320911		9.41708	-0.320435		9.41728	-0.579834		9.41978	-0.393867
9.42187	-0.327587		9.42375	-0.319958		9.42395	-0.580311		9.42645	-0.40102
9.42853	-0.332832		9.43042	-0.31805		9.43062	-0.582218		9.43312	-0.407219
9.4352	-0.33617		9.43708	-0.316143		9.43728	-0.585556		9.43978	-0.41008
9.44187	-0.337124		9.44375	-0.31662		9.44395	-0.586033		9.44645	-0.41008
9.44853	-0.335217		9.45042	-0.317574		9.45062	-0.586033		9.45312	-0.408173
9.4552	-0.329494		9.45708	-0.31805		9.45728	-0.587463		9.45978	-0.404358
9.46187	-0.320435		9.46375	-0.318527		9.46395	-0.589371		9.46645	-0.400543
9.46853	-0.311852		9.47042	-0.318527		9.47062	-0.592232		9.47312	-0.396729
9.4752	-0.30756		9.47708	-0.317097		9.47728	-0.596523		9.47978	-0.39196
9.48187	-0.307083		9.48375	-0.313759		9.48395	-0.603199		9.48645	-0.386238
9.48853	-0.309467		9.49042	-0.310421		9.49062	-0.609398		9.49312	-0.381947
9.4952	-0.311852		9.49708	-0.30899		9.49728	-0.612736		9.49978	-0.380039
9.50187	-0.315666		9.50375	-0.308514		9.50395	-0.611782		9.50645	-0.381947
9.50853	-0.321865		9.51042	-0.309467		9.51062	-0.607014		9.51312	-0.386238
9.5152	-0.326157		9.51708	-0.310421		9.51728	-0.600338		9.51978	-0.39196
9.52187	-0.324249		9.52375	-0.313282		9.52395	-0.594616		9.52645	-0.399113
9.52853	-0.319004		9.53042	-0.319004		9.53062	-0.591755		9.53312	-0.405312
9.5352	-0.313759		9.53708	-0.326157		9.53728	-0.591278		9.53978	-0.410557
9.54187	-0.309944		9.54375	-0.333786		9.54395	-0.593185		9.54645	-0.413895
9.54853	-0.305176		9.55042	-0.340939		9.55062	-0.596046		9.55312	-0.415325
9.5552	-0.302792		9.55708	-0.345707		9.55728	-0.598907		9.55978	-0.416756
9.56187	-0.303268		9.56375	-0.347614		9.56395	-0.600815		9.56645	-0.417233
9.56853	-0.305176		9.57042	-0.345707		9.57062	-0.598431		9.57312	-0.41914
9.5752	-0.30756		9.57708	-0.339985		9.57728	-0.594616		9.57978	-0.420094
9.58187	-0.308037		9.58375	-0.332355		9.58395	-0.594139		9.58645	-0.41914
9.58853	-0.30899		9.59042	-0.32568		9.59062	-0.598907		9.59312	-0.416756
9.5952	-0.308514		9.59708	-0.320435		9.59728	-0.604153		9.59978	-0.413895
9.60187	-0.308514		9.60375	-0.314236		9.60395	-0.607014		9.60645	-0.411987
9.60853	-0.30756		9.61042	-0.308514		9.61062	-0.610352		9.61312	-0.41008
9.6152	-0.308037		9.61708	-0.304222		9.61728	-0.61512		9.61978	-0.408173
9.62187	-0.308514		9.62375	-0.304222		9.62395	-0.617027		9.62645	-0.405788
9.62853	-0.308037		9.63042	-0.305653		9.63062	-0.615597		9.63312	-0.402927
9.6352	-0.309467		9.63708	-0.30899		9.63728	-0.613213		9.63978	-0.400543
9.64187	-0.312328		9.64375	-0.316143		9.64395	-0.612736		9.64645	-0.398636
9.64853	-0.316143		9.65042	-0.323296		9.65062	-0.612259		9.65312	-0.398159
9.6552	-0.319481		9.65708	-0.328541		9.65728	-0.611305		9.65978	-0.39959
9.66187	-0.321865		9.66375	-0.330925		9.66395	-0.610352		9.66645	-0.402451
9.66853	-0.322819		9.67042	-0.329971		9.67062	-0.610828		9.67312	-0.407219
9.6752	-0.323772		9.67708	-0.328541		9.67728	-0.611305		9.67978	-0.41151
9.68187	-0.325203		9.68375	-0.32711		9.68395	-0.612736		9.68645	-0.413418
9.68853	-0.325203		9.69042	-0.328064		9.69062	-0.614643		9.69312	-0.414371
9.6952	-0.32568		9.69708	-0.328541		9.69728	-0.61512		9.69978	-0.412941
9.70187	-0.32711		9.70375	-0.32711		9.70395	-0.614166		9.70645	-0.41008
9.70853	-0.330448		9.71042	-0.32711		9.71062	-0.612736		9.71312	-0.407219
9.7152	-0.333309		9.71708	-0.329494		9.71728	-0.611305		9.71978	-0.406265
9.72187	-0.335217		9.72375	-0.332832		9.72395	-0.609875		9.72645	-0.406265
9.72853	-0.337124		9.73042	-0.332355		9.73062	-0.607014		9.73312	-0.406265
9.7352	-0.339985		9.73708	-0.329971		9.73728	-0.605583		9.73978	-0.405788
9.74187	-0.342369		9.74375	-0.328064		9.74395	-0.606537		9.74645	-0.406265
9.74853	-0.342846		9.75042	-0.328541		9.75062	-0.607967		9.75312	-0.406742
9.7552	-0.342369		9.75708	-0.328541		9.75728	-0.607967		9.75978	-0.403404
9.76187	-0.340939		9.76375	-0.327587		9.76395	-0.608444		9.76645	-0.397205
9.76853	-0.338554		9.77042	-0.32711		9.77062	-0.610828		9.77312	-0.391006
9.7752	-0.33617		9.77708	-0.328064		9.77728	-0.613213		9.77978	-0.387192
9.78187	-0.331879		9.78375	-0.330448		9.78395	-0.610828		9.78645	-0.384331
9.78853	-0.326633		9.79042	-0.331402		9.79062	-0.606537		9.79312	-0.38147
9.7952	-0.319958		9.79708	-0.331402		9.79728	-0.602722		9.79978	-0.380516
9.80187	-0.315189		9.80375	-0.330448		9.80395	-0.600338		9.80645	-0.383377
9.80853	-0.314236		9.81042	-0.329018		9.81062	-0.598431		9.81312	-0.387669
9.8152	-0.317574		9.81708	-0.328541		9.81728	-0.596046		9.81978	-0.390053
9.82187	-0.323296		9.82375	-0.328064		9.82395	-0.59557		9.82645	-0.389576
9.82853	-0.329018		9.83042	-0.32568		9.83062	-0.597477		9.83312	-0.387669
9.8352	-0.334263		9.83708	-0.324249		9.83728	-0.601292		9.83978	-0.384808
9.84187	-0.339031		9.84375	-0.324726		9.84395	-0.602722		9.84645	-0.3829
9.84853	-0.342846		9.85042	-0.329018		9.85062	-0.603199		9.85312	-0.383377
9.8552	-0.344753		9.85708	-0.332832		9.85728	-0.605106		9.85978	-0.384808
9.86187	-0.345707		9.86375	-0.333786		9.86395	-0.608444		9.86645	-0.384808
9.86853	-0.346184		9.87042	-0.333309		9.87062	-0.609875		9.87312	-0.383377
9.8752	-0.347614		9.87708	-0.331879		9.87728	-0.608444		9.87978	-0.3829
9.88187	-0.347137		9.88375	-0.330925		9.88395	-0.605106		9.88645	-0.381947
9.88853	-0.343323		9.89042	-0.329971		9.89062	-0.602722		9.89312	-0.378609
9.8952	-0.337124		9.89708	-0.328541		9.89728	-0.600338		9.89978	-0.376225
9.90187	-0.331402		9.90375	-0.327587		9.90395	-0.598431		9.90645	-0.378132
9.90853	-0.326633		9.91042	-0.32711		9.91062	-0.59557		9.91312	-0.3829
9.9152	-0.321865		9.91708	-0.327587		9.91728	-0.592232		9.91978	-0.385761
9.92187	-0.316143		9.92375	-0.328064		9.92395	-0.592709		9.92645	-0.384331
9.92853	-0.310421		9.93042	-0.328541		9.93062	-0.596523		9.93312	-0.3829
9.9352	-0.306129		9.93708	-0.330448		9.93728	-0.602245		9.93978	-0.3829
9.94187	-0.301838		9.94375	-0.33474		9.94395	-0.605106		9.94645	-0.382423
9.94853	-0.298023		9.95042	-0.337601		9.95062	-0.607014		9.95312	-0.380993
9.9552	-0.29707		9.95708	-0.335217		9.95728	-0.611782		9.95978	-0.38147
9.96187	-0.299931		9.96375	-0.328064		9.96395	-0.617027		9.96645	-0.385284
9.96853	-0.304699		9.97042	-0.319958		9.97062	-0.618935		9.97312	-0.390053
9.9752	-0.309467		9.97708	-0.312328		9.97728	-0.617027		9.97978	-0.392437
9.98187	-0.313282		9.98375	-0.303745		9.98395	-0.61655		9.98645	-0.394344
9.98853	-0.316143		9.99042	-0.298977		9.99062	-0.617504		9.99312	-0.397205
9.9952	-0.316143		9.99708	-0.298977		9.99728	-0.617504		9.99978	-0.39959
10.0019	-0.313759		10.0038	-0.301838		10.0039	-0.613689		10.0064	-0.40102
10.0085	-0.310421		10.0104	-0.304222		10.0106	-0.609875		10.0131	-0.39959
10.0152	-0.309944		10.0171	-0.30756		10.0173	-0.609398		10.0198	-0.397682
10.0219	-0.310898		10.0237	-0.313282		10.0239	-0.609398		10.0265	-0.394344
10.0285	-0.311852		10.0304	-0.31662		10.0306	-0.608921		10.0331	-0.391483
10.0352	-0.311852		10.0371	-0.31662		10.0373	-0.609875		10.0398	-0.387669
10.0419	-0.311852		10.0437	-0.313759		10.044	-0.611782		10.0465	-0.383854
10.0485	-0.312328		10.0504	-0.309944		10.0506	-0.612736		10.0531	-0.381947
10.0552	-0.310898		10.0571	-0.305176		10.0573	-0.611782		10.0598	-0.380993
10.0619	-0.306606		10.0638	-0.297546		10.064	-0.610352		10.0664	-0.379562
10.0685	-0.299931		10.0704	-0.28944		10.0706	-0.607491		10.0731	-0.376225
10.0752	-0.294685		10.0771	-0.282764		10.0773	-0.603199		10.0798	-0.371933
10.0819	-0.292778		10.0838	-0.277996		10.0839	-0.598907		10.0864	-0.368118
10.0885	-0.292301		10.0904	-0.275135		10.0906	-0.59557		10.0931	-0.36478
10.0952	-0.290871		10.0971	-0.271797		10.0973	-0.591755		10.0998	-0.362396
10.1019	-0.288963		10.1037	-0.267982		10.1039	-0.588894		10.1065	-0.362873
10.1085	-0.288486		10.1104	-0.264645		10.1106	-0.587463		10.1131	-0.36478
10.1152	-0.288963		10.1171	-0.262737		10.1173	-0.588417		10.1198	-0.367641
10.1219	-0.288486		10.1237	-0.262737		10.124	-0.589371		10.1265	-0.369072
10.1285	-0.286579		10.1304	-0.263214		10.1306	-0.588894		10.1331	-0.370502
10.1352	-0.286579		10.1371	-0.264168		10.1373	-0.586987		10.1398	-0.370026
10.1419	-0.288486		10.1438	-0.265121		10.144	-0.584126		10.1464	-0.367641
10.1485	-0.289917		10.1504	-0.267029		10.1506	-0.581264		10.1531	-0.36335
10.1552	-0.28944		10.1571	-0.268936		10.1573	-0.57888		10.1598	-0.360489
10.1619	-0.285625		10.1638	-0.26989		10.1639	-0.579357		10.1664	-0.359535
10.1685	-0.27895		10.1704	-0.269413		10.1706	-0.581741		10.1731	-0.357151
10.1752	-0.270844		10.1771	-0.267029		10.1773	-0.585079		10.1798	-0.353813
10.1819	-0.264645		10.1837	-0.263214		10.1839	-0.587463		10.1865	-0.352383
10.1885	-0.26226		10.1904	-0.258923		10.1906	-0.589848		10.1931	-0.353813
10.1952	-0.261307		10.1971	-0.256062		10.1973	-0.590801		10.1998	-0.354767
10.2019	-0.26083		10.2037	-0.254631		10.204	-0.588894		10.2065	-0.353813
10.2085	-0.26083		10.2104	-0.255108		10.2106	-0.584126		10.2131	-0.350952
10.2152	-0.26083		10.2171	-0.257015		10.2173	-0.57888		10.2198	-0.348568
10.2219	-0.257015		10.2238	-0.260353		10.224	-0.576496		10.2264	-0.346184
10.2285	-0.250816		10.2304	-0.264168		10.2306	-0.574589		10.2331	-0.342369
10.2352	-0.245094		10.2371	-0.265598		10.2373	-0.573158		10.2398	-0.336647
10.2419	-0.243187		10.2438	-0.264168		10.2439	-0.572205		10.2464	-0.330925
10.2485	-0.24271		10.2504	-0.260353		10.2506	-0.573158		10.2531	-0.328064
10.2552	-0.241756		10.2571	-0.256062		10.2573	-0.575066		10.2598	-0.32711
10.2619	-0.242233		10.2637	-0.252247		10.2639	-0.575542		10.2665	-0.325203
10.2685	-0.24271		10.2704	-0.249386		10.2706	-0.575066		10.2731	-0.322819
10.2752	-0.24128		10.2771	-0.247002		10.2773	-0.575066		10.2798	-0.323296
10.2819	-0.236988		10.2837	-0.244617		10.284	-0.574112		10.2865	-0.32711
10.2885	-0.232697		10.2904	-0.242233		10.2906	-0.570774		10.2931	-0.331879
10.2952	-0.228882		10.2971	-0.24128		10.2973	-0.565529		10.2998	-0.335693
10.3019	-0.225067		10.3038	-0.24128		10.304	-0.562191		10.3064	-0.338554
10.3085	-0.219822		10.3104	-0.24271		10.3106	-0.559807		10.3131	-0.341892
10.3152	-0.2141		10.3171	-0.246048		10.3173	-0.557899		10.3198	-0.34523
10.3219	-0.209808		10.3238	-0.25034		10.3239	-0.555992		10.3264	-0.346184
10.3285	-0.204563		10.3304	-0.252724		10.3306	-0.555038		10.3331	-0.34523
10.3352	-0.199318		10.3371	-0.254154		10.3373	-0.555515		10.3398	-0.342846
10.3419	-0.19455		10.3438	-0.254631		10.3439	-0.555515		10.3465	-0.339508
10.3485	-0.190735		10.3504	-0.252724		10.3506	-0.555038		10.3531	-0.336647
10.3552	-0.188828		10.3571	-0.247955		10.3573	-0.553608		10.3598	-0.334263
10.3619	-0.187874		10.3637	-0.241756		10.364	-0.552654		10.3665	-0.332832
10.3685	-0.187874		10.3704	-0.236511		10.3706	-0.552177		10.3731	-0.329971
10.3752	-0.18692		10.3771	-0.230312		10.3773	-0.550747		10.3798	-0.327587
10.3819	-0.184536		10.3837	-0.224113		10.384	-0.549316		10.3864	-0.32568
10.3885	-0.182629		10.3904	-0.217915		10.3906	-0.546932		10.3931	-0.322819
10.3952	-0.180244		10.3971	-0.21553		10.3973	-0.545025		10.3998	-0.319481
10.4019	-0.179291		10.4038	-0.216007		10.404	-0.543594		10.4064	-0.315666
10.4085	-0.17786		10.4104	-0.219345		10.4106	-0.543594		10.4131	-0.315189
10.4152	-0.174999		10.4171	-0.221729		10.4173	-0.544071		10.4198	-0.31805
10.4219	-0.172138		10.4238	-0.22316		10.4239	-0.543118		10.4265	-0.323296
10.4285	-0.1688		10.4304	-0.222206		10.4306	-0.541687		10.4331	-0.32711
10.4352	-0.166416		10.4371	-0.217438		10.4373	-0.540733		10.4398	-0.329018
10.4419	-0.161648		10.4437	-0.210285		10.4439	-0.538826		10.4465	-0.330925
10.4485	-0.158787		10.4504	-0.202179		10.4506	-0.535488		10.4531	-0.331402
10.4552	-0.158787		10.4571	-0.196457		10.4573	-0.533104		10.4598	-0.330448
10.4619	-0.162125		10.4637	-0.191689		10.464	-0.53215		10.4665	-0.328064
10.4685	-0.165462		10.4704	-0.187397		10.4706	-0.533104		10.4731	-0.329018
10.4752	-0.16737		10.4771	-0.184059		10.4773	-0.535011		10.4798	-0.331879
10.4819	-0.169277		10.4838	-0.183105		10.484	-0.536442		10.4864	-0.335217
10.4885	-0.169277		10.4904	-0.181675		10.4906	-0.536919		10.4931	-0.33617
10.4952	-0.16737		10.4971	-0.179768		10.4973	-0.537872		10.4998	-0.337124
10.5019	-0.164032		10.5038	-0.178337		10.5039	-0.538826		10.5064	-0.336647
10.5085	-0.15974		10.5104	-0.176907		10.5106	-0.536919		10.5131	-0.335693
10.5152	-0.154495		10.5171	-0.175476		10.5173	-0.53215		10.5198	-0.333309
10.5219	-0.14782		10.5237	-0.174046		10.5239	-0.529766		10.5265	-0.330925
10.5285	-0.139713		10.5304	-0.173092		10.5306	-0.529766		10.5331	-0.328541
10.5352	-0.133038		10.5371	-0.174046		10.5373	-0.528812		10.5398	-0.323296
10.5419	-0.129223		10.5437	-0.174522		10.544	-0.526428		10.5465	-0.31805
10.5485	-0.128269		10.5504	-0.175476		10.5506	-0.525475		10.5531	-0.314713
10.5552	-0.129223		10.5571	-0.175953		10.5573	-0.527382		10.5598	-0.314236
10.5619	-0.130177		10.5638	-0.175953		10.564	-0.528336		10.5664	-0.313282
10.5685	-0.130653		10.5704	-0.175476		10.5706	-0.527859		10.5731	-0.311852
10.5752	-0.129223		10.5771	-0.172138		10.5773	-0.528336		10.5798	-0.312328
10.5819	-0.124454		10.5838	-0.166416		10.5839	-0.531197		10.5864	-0.315189
10.5885	-0.115871		10.5904	-0.15974		10.5906	-0.534534		10.5931	-0.31662
10.5952	-0.107765		10.5971	-0.153065		10.5973	-0.535011		10.5998	-0.315666
10.6019	-0.102997		10.6037	-0.146866		10.6039	-0.534534		10.6065	-0.314236
10.6085	-0.100136		10.6104	-0.141144		10.6106	-0.535488		10.6131	-0.314713
10.6152	-0.0972748		10.6171	-0.135899		10.6173	-0.537872		10.6198	-0.317574
10.6219	-0.0953674		10.6237	-0.133038		10.624	-0.538349		10.6265	-0.31805
10.6285	-0.0944138		10.6304	-0.130653		10.6306	-0.536919		10.6331	-0.317097
10.6352	-0.0934601		10.6371	-0.128269		10.6373	-0.536442		10.6398	-0.315189
10.6419	-0.0896454		10.6438	-0.124454		10.644	-0.536919		10.6464	-0.314236
10.6485	-0.0839233		10.6504	-0.12207		10.6506	-0.537872		10.6531	-0.315189
10.6552	-0.079155		10.6571	-0.12207		10.6573	-0.536442		10.6598	-0.31662
10.6619	-0.0762939		10.6638	-0.123501		10.6639	-0.535488		10.6664	-0.320911
10.6685	-0.0753403		10.6704	-0.125408		10.6706	-0.535965		10.6731	-0.325203
10.6752	-0.0724792		10.6771	-0.126362		10.6773	-0.537395		10.6798	-0.329494
10.6819	-0.0681877		10.6837	-0.125885		10.6839	-0.538826		10.6865	-0.332832
10.6885	-0.0634193		10.6904	-0.123978		10.6906	-0.538826		10.6931	-0.334263
10.6952	-0.0576973		10.6971	-0.119686		10.6973	-0.540733		10.6998	-0.332832
10.7019	-0.0543594		10.7037	-0.115395		10.704	-0.543594		10.7065	-0.329018
10.7085	-0.0505447		10.7104	-0.112534		10.7106	-0.545502		10.7131	-0.326157
10.7152	-0.0481606		10.7171	-0.112534		10.7173	-0.546932		10.7198	-0.322819
10.7219	-0.043869		10.7238	-0.113487		10.724	-0.54884		10.7264	-0.320911
10.7285	-0.0395775		10.7304	-0.113487		10.7306	-0.550747		10.7331	-0.319481
10.7352	-0.0343323		10.7371	-0.111103		10.7373	-0.54884		10.7398	-0.319004
10.7419	-0.0286102		10.7438	-0.105381		10.7439	-0.546455		10.7464	-0.319481
10.7485	-0.0224113		10.7504	-0.0972748		10.7506	-0.545025		10.7531	-0.320911
10.7552	-0.0162125		10.7571	-0.0882149		10.7573	-0.544071		10.7598	-0.322819
10.7619	-0.0109673		10.7637	-0.0762939		10.7639	-0.542641		10.7665	-0.324249
10.7685	-0.00715256		10.7704	-0.064373		10.7706	-0.54121		10.7731	-0.323772
10.7752	-0.00286102		10.7771	-0.0543594		10.7773	-0.540733		10.7798	-0.319004
10.7819	0.00333786		10.7837	-0.0472069		10.784	-0.538349		10.7865	-0.313282
10.7885	0.0119209		10.7904	-0.0424385		10.7906	-0.535011		10.7931	-0.307083
10.7952	0.0195503		10.7971	-0.0386238		10.7973	-0.533104		10.7998	-0.302792
10.8019	0.0257492		10.8038	-0.035286		10.804	-0.532627		10.8064	-0.299931
10.8085	0.0319481		10.8104	-0.0324249		10.8106	-0.533581		10.8131	-0.299454
10.8152	0.0395775		10.8171	-0.0295639		10.8173	-0.536919		10.8198	-0.300407
10.8219	0.0472069		10.8238	-0.0267029		10.8239	-0.543118		10.8264	-0.302792
10.8285	0.0529289		10.8304	-0.0247955		10.8306	-0.547409		10.8331	-0.306606
10.8352	0.0596046		10.8371	-0.0214577		10.8373	-0.546455		10.8398	-0.309944
10.8419	0.0667572		10.8438	-0.0171661		10.8439	-0.544071		10.8465	-0.310421
10.8485	0.0753403		10.8504	-0.0123978		10.8506	-0.541687		10.8531	-0.309467
10.8552	0.0839233		10.8571	-0.00810623		10.8573	-0.538826		10.8598	-0.30899
10.8619	0.0915527		10.8637	-0.00238419		10.864	-0.534058		10.8665	-0.30756
10.8685	0.0977516		10.8704	0.00619888		10.8706	-0.53215		10.8731	-0.305176
10.8752	0.103474		10.8771	0.0143051		10.8773	-0.534058		10.8798	-0.304222
10.8819	0.109673		10.8837	0.020504		10.884	-0.537872		10.8864	-0.307083
10.8885	0.113964		10.8904	0.0271797		10.8906	-0.538349		10.8931	-0.312805
10.8952	0.116348		10.8971	0.035286		10.8973	-0.537395		10.8998	-0.319958
10.9019	0.121593		10.9038	0.0424385		10.904	-0.536919		10.9064	-0.326157
10.9085	0.13113		10.9104	0.0491142		10.9106	-0.535011		10.9131	-0.330448
10.9152	0.143051		10.9171	0.0581741		10.9173	-0.53215		10.9198	-0.332355
10.9219	0.154018		10.9238	0.0700951		10.9239	-0.528812		10.9265	-0.332832
10.9285	0.164509		10.9304	0.0796318		10.9306	-0.528812		10.9331	-0.332832
10.9352	0.176907		10.9371	0.0882149		10.9373	-0.531673		10.9398	-0.332355
10.9419	0.189304		10.9437	0.0967979		10.9439	-0.535965		10.9465	-0.330925
10.9485	0.199795		10.9504	0.106335		10.9506	-0.540257		10.9531	-0.326633
10.9552	0.208855		10.9571	0.11301		10.9573	-0.542641		10.9598	-0.320911
10.9619	0.217915		10.9637	0.118256		10.964	-0.543118		10.9665	-0.313759
10.9685	0.227928		10.9704	0.124454		10.9706	-0.541687		10.9731	-0.305653
10.9752	0.237942		10.9771	0.13113		10.9773	-0.538826		10.9798	-0.296116
10.9819	0.248909		10.9838	0.138283		10.984	-0.536442		10.9864	-0.28801
10.9885	0.261307		10.9904	0.147343		10.9906	-0.534534		10.9931	-0.284672
10.9952	0.277042		10.9971	0.159264		10.9973	-0.533581		10.9998	-0.284672
11.0019	0.296116		11.0038	0.174522		11.0039	-0.534058		11.0064	-0.285149
11.0085	0.315666		11.0104	0.193119		11.0106	-0.535965		11.0131	-0.286102
11.0152	0.335217		11.0171	0.213623		11.0173	-0.536919		11.0198	-0.28801
11.0219	0.356674		11.0237	0.234604		11.0239	-0.535965		11.0265	-0.288486
11.0285	0.379086		11.0304	0.254631		11.0306	-0.535011		11.0331	-0.286102
11.0352	0.398636		11.0371	0.274181		11.0373	-0.535488		11.0398	-0.282764
11.0419	0.415802		11.0437	0.293255		11.044	-0.535011		11.0465	-0.279427
11.0485	0.434875		11.0504	0.311375		11.0506	-0.531673		11.0531	-0.275612
11.0552	0.455379		11.0571	0.329018		11.0573	-0.527859		11.0598	-0.27132
11.0619	0.47493		11.0638	0.346184		11.064	-0.526428		11.0664	-0.267982
11.0685	0.494957		11.0704	0.365734		11.0706	-0.527382		11.0731	-0.266552
11.0752	0.514984		11.0771	0.386238		11.0773	-0.526428		11.0798	-0.266552
11.0819	0.536919		11.0838	0.407219		11.0839	-0.525475		11.0864	-0.265598
11.0885	0.558376		11.0904	0.42963		11.0906	-0.525475		11.0931	-0.264645
11.0952	0.57888		11.0971	0.455379		11.0973	-0.525475		11.0998	-0.263214
11.1019	0.599384		11.1037	0.484943		11.1039	-0.524521		11.1065	-0.259876
11.1085	0.621319		11.1104	0.515938		11.1106	-0.522614		11.1131	-0.253201
11.1152	0.647545		11.1171	0.546932		11.1173	-0.52166		11.1198	-0.246048
11.1219	0.677109		11.1237	0.576973		11.124	-0.522614		11.1265	-0.239372
11.1285	0.70715		11.1304	0.60606		11.1306	-0.524521		11.1331	-0.231266
11.1352	0.738144		11.1371	0.635624		11.1373	-0.528812		11.1398	-0.22316
11.1419	0.771523		11.1438	0.666142		11.144	-0.532627		11.1464	-0.216961
11.1485	0.805855		11.1504	0.697613		11.1506	-0.535011		11.1531	-0.211716
11.1552	0.83971		11.1571	0.730515		11.1573	-0.536442		11.1598	-0.204563
11.1619	0.874996		11.1638	0.766277		11.1639	-0.536919		11.1664	-0.195503
11.1685	0.912189		11.1704	0.803947		11.1706	-0.535488		11.1731	-0.18692
11.1752	0.95129		11.1771	0.841141		11.1773	-0.531673		11.1798	-0.176907
11.1819	0.992775		11.1837	0.877857		11.1839	-0.528812		11.1865	-0.165939
11.1885	1.0376		11.1904	0.916004		11.1906	-0.526905		11.1931	-0.156879
11.1952	1.08242		11.1971	0.957012		11.1973	-0.52309		11.1998	-0.151634
11.2019	1.12438		11.2037	0.999451		11.204	-0.519276		11.2065	-0.14925
11.2085	1.16444		11.2104	1.0438		11.2106	-0.515938		11.2131	-0.146866
11.2152	1.20735		11.2171	1.09196		11.2173	-0.514507		11.2198	-0.142574
11.2219	1.25456		11.2238	1.14441		11.224	-0.512123		11.2264	-0.137806
11.2285	1.30463		11.2304	1.19781		11.2306	-0.509739		11.2331	-0.130653
11.2352	1.35756		11.2371	1.25313		11.2373	-0.511169		11.2398	-0.121117
11.2419	1.41478		11.2438	1.31083		11.2439	-0.513077		11.2464	-0.107765
11.2485	1.47676		11.2504	1.37281		11.2506	-0.512123		11.2531	-0.0929832
11.2552	1.54161		11.2571	1.43576		11.2573	-0.506878		11.2598	-0.0777245
11.2619	1.60551		11.2637	1.49775		11.2639	-0.501633		11.2665	-0.0624657
11.2685	1.6675		11.2704	1.55973		11.2706	-0.498772		11.2731	-0.0457764
11.2752	1.72997		11.2771	1.62411		11.2773	-0.495434		11.2798	-0.0267029
11.2819	1.79434		11.2837	1.69134		11.284	-0.491619		11.2865	-0.00762939
11.2885	1.8611		11.2904	1.75953		11.2906	-0.489712		11.2931	0.0114441
11.2952	1.9269		11.2971	1.82867		11.2973	-0.489712		11.2998	0.0309944
11.3019	1.99413		11.3038	1.9002		11.304	-0.489235		11.3064	0.0505447
11.3085	2.0647		11.3104	1.97411		11.3106	-0.484943		11.3131	0.0710487
11.3152	2.14195		11.3171	2.04802		11.3173	-0.477791		11.3198	0.0925064
11.3219	2.22254		11.3238	2.12288		11.3239	-0.471592		11.3264	0.115395
11.3285	2.30598		11.3304	2.20156		11.3306	-0.466347		11.3331	0.136852
11.3352	2.39277		11.3371	2.285		11.3373	-0.462055		11.3398	0.157356
11.3419	2.48194		11.3438	2.37274		11.3439	-0.458717		11.3465	0.17786
11.3485	2.57158		11.3504	2.46239		11.3506	-0.45681		11.3531	0.199795
11.3552	2.66171		11.3571	2.55489		11.3573	-0.454426		11.3598	0.22316
11.3619	2.75564		11.3637	2.64835		11.364	-0.450611		11.3665	0.248432
11.3685	2.85435		11.3704	2.7442		11.3706	-0.444889		11.3731	0.275612
11.3752	2.95544		11.3771	2.84338		11.3773	-0.439644		11.3798	0.306129
11.3819	3.06034		11.3837	2.94781		11.384	-0.435352		11.3864	0.338554
11.3885	3.16858		11.3904	3.05843		11.3906	-0.432491		11.3931	0.371933
11.3952	3.28064		11.3971	3.17335		11.3973	-0.431538		11.3998	0.405788
11.4019	3.3946		11.4038	3.29351		11.404	-0.431538		11.4064	0.441551
11.4085	3.51048		11.4104	3.41797		11.4106	-0.432014		11.4131	0.478268
11.4152	3.63111		11.4171	3.54433		11.4173	-0.431061		11.4198	0.517368
11.4219	3.75795		11.4238	3.67069		11.4239	-0.427246		11.4265	0.556946
11.4285	3.89242		11.4304	3.79848		11.4306	-0.421524		11.4331	0.596046
11.4352	4.03118		11.4371	3.93105		11.4373	-0.415325		11.4398	0.636578
11.4419	4.17423		11.4437	4.06742		11.4439	-0.411034		11.4465	0.67997
11.4485	4.31967		11.4504	4.20809		11.4506	-0.409126		11.4531	0.727177
11.4552	4.47035		11.4571	4.35352		11.4573	-0.407696		11.4598	0.776768
11.4619	4.62532		11.4637	4.50373		11.464	-0.405312		11.4665	0.827789
11.4685	4.78268		11.4704	4.66013		11.4706	-0.401497		11.4731	0.881195
11.4752	4.94337		11.4771	4.81987		11.4773	-0.395775		11.4798	0.937939
11.4819	5.10788		11.4838	4.98343		11.484	-0.386715		11.4864	0.996113
11.4885	5.27811		11.4904	5.15127		11.4906	-0.377655		11.4931	1.05381
11.4952	5.45406		11.4971	5.32293		11.4973	-0.369072		11.4998	1.11341
11.5019	5.63622		11.5038	5.49936		11.5039	-0.362873		11.5064	1.17588
11.5085	5.82457		11.5104	5.68151		11.5106	-0.359058		11.5131	1.24121
11.5152	6.02198		11.5171	5.86987		11.5173	-0.35429		11.5198	1.30701
11.5219	6.2294		11.5237	6.06394		11.5239	-0.349045		11.5265	1.37377
11.5285	6.44541		11.5304	6.26278		11.5306	-0.341415		11.5331	1.44243
11.5352	6.66904		11.5371	6.46687		11.5373	-0.335693		11.5398	1.51157
11.5419	6.90174		11.5437	6.6781		11.544	-0.331402		11.5465	1.58262
11.5485	7.14254		11.5504	6.89459		11.5506	-0.328064		11.5531	1.6551
11.5552	7.39241		11.5571	7.11823		11.5573	-0.325203		11.5598	1.73187
11.5619	7.65181		11.5638	7.3514		11.564	-0.322342		11.5664	1.81198
11.5685	7.9217		11.5704	7.59554		11.5706	-0.320435		11.5731	1.89352
11.5752	8.20541		11.5771	7.84969		11.5773	-0.315666		11.5798	1.97744
11.5819	8.50201		11.5838	8.11481		11.5839	-0.306129		11.5864	2.0628
11.5885	8.811		11.5904	8.39186		11.5906	-0.294685		11.5931	2.14863
11.5952	9.12857		11.5971	8.68273		11.5973	-0.284672		11.5998	2.23303
11.6019	9.45568		11.6037	8.98409		11.6039	-0.276089		11.6065	2.31886
11.6085	9.79567		11.6104	9.29594		11.6106	-0.267506		11.6131	2.41089
11.6152	10.149		11.6171	9.61828		11.6173	-0.257969		11.6198	2.51007
11.6219	10.5171		11.6237	9.9535		11.624	-0.248909		11.6265	2.61259
11.6285	10.9024		11.6304	10.303		11.6306	-0.238895		11.6331	2.71797
11.6352	11.3091		11.6371	10.6645		11.6373	-0.226021		11.6398	2.8286
11.6419	11.7383		11.6438	11.0412		11.644	-0.211239		11.6464	2.94352
11.6485	12.1841		11.6504	11.4355		11.6506	-0.19598		11.6531	3.05891
11.6552	12.6438		11.6571	11.8489		11.6573	-0.183582		11.6598	3.17335
11.6619	13.1216		11.6638	12.2805		11.6639	-0.172615		11.6664	3.29018
11.6685	13.6223		11.6704	12.7301		11.6706	-0.163555		11.6731	3.41034
11.6752	14.1468		11.6771	13.1993		11.6773	-0.154972		11.6798	3.53336
11.6819	14.6956		11.6837	13.689		11.6839	-0.144958		11.6865	3.65925
11.6885	15.2717		11.6904	14.2007		11.6906	-0.133514		11.6931	3.78799
11.6952	15.8806		11.6971	14.7347		11.6973	-0.119209		11.6998	3.92008
11.7019	16.5248		11.7037	15.2941		11.704	-0.102043		11.7065	4.05264
11.7085	17.2014		11.7104	15.8815		11.7106	-0.0844002		11.7131	4.18854
11.7152	17.9095		11.7171	16.4995		11.7173	-0.0686646		11.7198	4.32777
11.7219	18.6524		11.7238	17.1509		11.724	-0.0538826		11.7264	4.47035
11.7285	19.4325		11.7304	17.8351		11.7306	-0.0400543		11.7331	4.61388
11.7352	20.2537		11.7371	18.5537		11.7373	-0.0257492		11.7398	4.75931
11.7419	21.1177		11.7438	19.3086		11.7439	-0.0109673		11.7464	4.90952
11.7485	22.0294		11.7504	20.1058		11.7506	0.00619888		11.7531	5.06306
11.7552	22.9931		11.7571	20.9465		11.7573	0.0257492		11.7598	5.21755
11.7619	24.0126		11.7637	21.8306		11.7639	0.0452995		11.7665	5.37205
11.7685	25.0916		11.7704	22.7609		11.7706	0.0634193		11.7731	5.5294
11.7752	26.2303		11.7771	23.7441		11.7773	0.0805855		11.7798	5.69153
11.7819	27.4301		11.7837	24.7846		11.784	0.0982285		11.7865	5.86176
11.7885	28.6942		11.7904	25.8813		11.7906	0.114441		11.7931	6.04057
11.7952	30.0255		11.7971	27.0352		11.7973	0.128269		11.7998	6.22559
11.8019	31.4279		11.8038	28.2555		11.804	0.142574		11.8064	6.41584
11.8085	32.9056		11.8104	29.5501		11.8106	0.15974		11.8131	6.61135
11.8152	34.4629		11.8171	30.9205		11.8173	0.17786		11.8198	6.81162
11.8219	36.1052		11.8238	32.3663		11.8239	0.19598		11.8264	7.01523
11.8285	37.8337		11.8304	33.8926		11.8306	0.213146		11.8331	7.22218
11.8352	39.6509		11.8371	35.5077		11.8373	0.230789		11.8398	7.43437
11.8419	41.5621		11.8438	37.2119		11.8439	0.248432		11.8465	7.65085
11.8485	43.571		11.8504	39.0029		11.8506	0.267029		11.8531	7.87163
11.8552	45.6791		11.8571	40.8831		11.8573	0.288486		11.8598	8.09669
11.8619	47.8873		11.8637	42.8615		11.864	0.310898		11.8665	8.32844
11.8685	50.1971		11.8704	44.9424		11.8706	0.334263		11.8731	8.56638
11.8752	52.6123		11.8771	47.1253		11.8773	0.357151		11.8798	8.8129
11.8819	55.1357		11.8837	49.4089		11.884	0.379562		11.8864	9.07183
11.8885	57.7679		11.8904	51.7998		11.8906	0.399113		11.8931	9.34601
11.8952	60.5087		11.8971	54.3008		11.8973	0.413895		11.8998	9.63449
11.9019	63.3602		11.9038	56.91		11.904	0.424862		11.9064	9.93538
11.9085	66.3242		11.9104	59.6237		11.9106	0.435829		11.9131	10.2496
11.9152	69.4032		11.9171	62.4409		11.9173	0.447273		11.9198	10.5748
11.9219	72.5951		11.9238	65.3601		11.9239	0.457764		11.9265	10.9081
11.9285	75.8996		11.9304	68.377		11.9306	0.4673		11.9331	11.25
11.9352	79.3157		11.9371	71.4879		11.9373	0.478745		11.9398	11.6038
11.9419	82.8419		11.9437	74.6913		11.9439	0.492096		11.9465	11.9748
11.9485	86.4758		11.9504	77.9843		11.9506	0.503063		11.9531	12.3644
11.9552	90.2123		11.9571	81.3656		11.9573	0.510693		11.9598	12.7745
11.9619	94.049		11.9637	84.8289		11.964	0.515461		11.9665	13.2074
11.9685	97.9776		11.9704	88.3675		11.9706	0.519753		11.9731	13.6657
11.9752	101.991		11.9771	91.9781		11.9773	0.524521		11.9798	14.1482
11.9819	106.081		11.9838	95.6564		11.984	0.528812		11.9864	14.6484
11.9885	110.24		11.9904	99.3986		11.9906	0.535011		11.9931	15.1687
11.9952	114.458		11.9971	103.197		11.9973	0.542641		11.9998	15.7104
12.0019	118.723		12.0038	107.048		12.0039	0.553131		12.0064	16.2745
12.0085	123.025		12.0104	110.946		12.0106	0.565052		12.0131	16.8619
12.0152	127.36		12.0171	114.879		12.0173	0.575066		12.0198	17.4732
12.0219	131.72		12.0237	118.838		12.0239	0.581741		12.0265	18.1122
12.0285	136.091		12.0304	122.813		12.0306	0.584126		12.0331	18.7783
12.0352	140.461		12.0371	126.793		12.0373	0.58651		12.0398	19.4721
12.0419	144.821		12.0437	130.762		12.044	0.586987		12.0465	20.1941
12.0485	149.158		12.0504	134.705		12.0506	0.585079		12.0531	20.9436
12.0552	153.459		12.0571	138.615		12.0573	0.582695		12.0598	21.7195
12.0619	157.707		12.0638	142.476		12.064	0.583172		12.0664	22.5201
12.0685	161.891		12.0704	146.275		12.0706	0.58794		12.0731	23.3479
12.0752	165.998		12.0771	150		12.0773	0.594139		12.0798	24.2033
12.0819	170.019		12.0838	153.647		12.0839	0.601292		12.0864	25.0835
12.0885	173.948		12.0904	157.21		12.0906	0.608921		12.0931	25.9871
12.0952	177.785		12.0971	160.678		12.0973	0.615597		12.0998	26.9132
12.1019	181.522		12.1037	164.043		12.1039	0.620365		12.1065	27.8611
12.1085	185.151		12.1104	167.302		12.1106	0.622272		12.1131	28.8277
12.1152	188.663		12.1171	170.445		12.1173	0.623226		12.1198	29.8109
12.1219	192.053		12.1237	173.469		12.124	0.622749		12.1265	30.8108
12.1285	195.312		12.1304	176.369		12.1306	0.621796		12.1331	31.8284
12.1352	198.428		12.1371	179.142		12.1373	0.620842		12.1398	32.8631
12.1419	201.398		12.1438	181.79		12.144	0.620365		12.1464	33.9146
12.1485	204.224		12.1504	184.305		12.1506	0.620842		12.1531	34.9817
12.1552	206.911		12.1571	186.686		12.1573	0.621319		12.1598	36.0622
12.1619	209.457		12.1638	188.932		12.1639	0.623226		12.1664	37.1542
12.1685	211.862		12.1704	191.047		12.1706	0.627518		12.1731	38.2562
12.1752	214.126		12.1771	193.031		12.1773	0.633717		12.1798	39.3662
12.1819	216.249		12.1837	194.886		12.1839	0.640869		12.1865	40.482
12.1885	218.231		12.1904	196.614		12.1906	0.648499		12.1931	41.605
12.1952	220.067		12.1971	198.22		12.1973	0.656128		12.1998	42.7356
12.2019	221.754		12.2037	199.706		12.204	0.66185		12.2065	43.8728
12.2085	223.291		12.2104	201.073		12.2106	0.666142		12.2131	45.0168
12.2152	224.681		12.2171	202.323		12.2173	0.668526		12.2198	46.1683
12.2219	225.931		12.2238	203.46		12.224	0.669956		12.2264	47.3299
12.2285	227.043		12.2304	204.493		12.2306	0.669003		12.2331	48.4986
12.2352	228.023		12.2371	205.428		12.2373	0.667095		12.2398	49.6726
12.2419	228.876		12.2438	206.273		12.2439	0.666618		12.2464	50.8509
12.2485	229.61		12.2504	207.031		12.2506	0.668049		12.2531	52.0344
12.2552	230.234		12.2571	207.702		12.2573	0.669956		12.2598	53.2227
12.2619	230.751		12.2637	208.292		12.2639	0.671864		12.2665	54.4162
12.2685	231.165		12.2704	208.801		12.2706	0.674725		12.2731	55.6164
12.2752	231.483		12.2771	209.233		12.2773	0.679493		12.2798	56.8228
12.2819	231.71		12.2837	209.595		12.284	0.686646		12.2865	58.0354
12.2885	231.851		12.2904	209.893		12.2906	0.692368		12.2931	59.2527
12.2952	231.906		12.2971	210.133		12.2973	0.696659		12.2998	60.473
12.3019	231.879		12.3038	210.319		12.304	0.700474		12.3064	61.6956
12.3085	231.776		12.3104	210.45		12.3106	0.704288		12.3131	62.9187
12.3152	231.604		12.3171	210.53		12.3173	0.706673		12.3198	64.1441
12.3219	231.367		12.3238	210.56		12.3239	0.70715		12.3264	65.3749
12.3285	231.066		12.3304	210.543		12.3306	0.70858		12.3331	66.6113
12.3352	230.706		12.3371	210.484		12.3373	0.710964		12.3398	67.852
12.3419	230.293		12.3438	210.385		12.3439	0.714779		12.3465	69.0942
12.3485	229.828		12.3504	210.256		12.3506	0.720024		12.3531	70.3387
12.3552	229.316		12.3571	210.1		12.3573	0.725269		12.3598	71.5861
12.3619	228.758		12.3637	209.921		12.364	0.729561		12.3665	72.8393
12.3685	228.16		12.3704	209.721		12.3706	0.733852		12.3731	74.0962
12.3752	227.523		12.3771	209.497		12.3773	0.736713		12.3798	75.3551
12.3819	226.849		12.3837	209.253		12.384	0.739098		12.3864	76.6144
12.3885	226.136		12.3904	208.988		12.3906	0.741005		12.3931	77.8728
12.3952	225.386		12.3971	208.7		12.3973	0.742912		12.3998	79.1273
12.4019	224.605		12.4038	208.386		12.404	0.74625		12.4064	80.3757
12.4085	223.796		12.4104	208.046		12.4106	0.750542		12.4131	81.6178
12.4152	222.959		12.4171	207.681		12.4173	0.75531		12.4198	82.8571
12.4219	222.094		12.4238	207.291		12.4239	0.759125		12.4265	84.096
12.4285	221.205		12.4304	206.875		12.4306	0.762463		12.4331	85.3338
12.4352	220.295		12.4371	206.438		12.4373	0.766754		12.4398	86.5674
12.4419	219.363		12.4437	205.984		12.4439	0.770569		12.4465	87.7914
12.4485	218.406		12.4504	205.511		12.4506	0.77486		12.4531	89.0007
12.4552	217.425		12.4571	205.02		12.4573	0.777721		12.4598	90.1942
12.4619	216.424		12.4637	204.509		12.464	0.782013		12.4665	91.3692
12.4685	215.405		12.4704	203.977		12.4706	0.787258		12.4731	92.5269
12.4752	214.367		12.4771	203.423		12.4773	0.792027		12.4798	93.6666
12.4819	213.313		12.4838	202.844		12.484	0.794888		12.4864	94.7919
12.4885	212.242		12.4904	202.241		12.4906	0.794888		12.4931	95.9039
12.4952	211.154		12.4971	201.622		12.4973	0.795841		12.4998	96.9982
12.5019	210.048		12.5038	200.989		12.5039	0.799179		12.5064	98.0706
12.5085	208.919		12.5104	200.34		12.5106	0.802994		12.5131	99.1173
12.5152	207.764		12.5171	199.673		12.5173	0.805378		12.5198	100.136
12.5219	206.584		12.5237	198.991		12.5239	0.809193		12.5265	101.124
12.5285	205.382		12.5304	198.295		12.5306	0.816345		12.5331	102.084
12.5352	204.162		12.5371	197.583		12.5373	0.823975		12.5398	103.016
12.5419	202.922		12.5437	196.855		12.544	0.829697		12.5465	103.922
12.5485	201.665		12.5504	196.11		12.5506	0.835419		12.5531	104.799
12.5552	200.393		12.5571	195.349		12.5573	0.842094		12.5598	105.648
12.5619	199.112		12.5638	194.569		12.564	0.849247		12.5664	106.471
12.5685	197.82		12.5704	193.769		12.5706	0.854969		12.5731	107.264
12.5752	196.512		12.5771	192.947		12.5773	0.859737		12.5798	108.022
12.5819	195.185		12.5838	192.103		12.5839	0.864029		12.5864	108.743
12.5885	193.841		12.5904	191.239		12.5906	0.86689		12.5931	109.429
12.5952	192.485		12.5971	190.353		12.5973	0.86832		12.5998	110.08
12.6019	191.114		12.6037	189.445		12.6039	0.86832		12.6065	110.694
12.6085	189.728		12.6104	188.519		12.6106	0.86832		12.6131	111.272
12.6152	188.326		12.6171	187.573		12.6173	0.86832		12.6198	111.818
12.6219	186.913		12.6237	186.612		12.624	0.867844		12.6265	112.337
12.6285	185.492		12.6304	185.632		12.6306	0.869751		12.6331	112.828
12.6352	184.061		12.6371	184.634		12.6373	0.873566		12.6398	113.289
12.6419	182.618		12.6438	183.614		12.644	0.877857		12.6464	113.723
12.6485	181.165		12.6504	182.569		12.6506	0.883579		12.6531	114.129
12.6552	179.707		12.6571	181.499		12.6573	0.890255		12.6598	114.507
12.6619	178.245		12.6638	180.407		12.6639	0.899792		12.6664	114.855
12.6685	176.775		12.6704	179.295		12.6706	0.908852		12.6731	115.175
12.6752	175.296		12.6771	178.164		12.6773	0.916004		12.6798	115.467
12.6819	173.806		12.6837	177.017		12.6839	0.92268		12.6865	115.729
12.6885	172.308		12.6904	175.855		12.6906	0.927925		12.6931	115.962
12.6952	170.804		12.6971	174.675		12.6973	0.932693		12.6998	116.165
12.7019	169.295		12.7037	173.478		12.704	0.936985		12.7065	116.342
12.7085	167.779		12.7104	172.266		12.7106	0.942707		12.7131	116.489
12.7152	166.255		12.7171	171.04		12.7173	0.949383		12.7198	116.61
12.7219	164.721		12.7238	169.801		12.724	0.957966		12.7264	116.704
12.7285	163.179		12.7304	168.55		12.7306	0.967503		12.7331	116.779
12.7352	161.628		12.7371	167.286		12.7373	0.976562		12.7398	116.832
12.7419	160.065		12.7438	166.01		12.7439	0.983715		12.7464	116.867
12.7485	158.497		12.7504	164.722		12.7506	0.989437		12.7531	116.882
12.7552	156.928		12.7571	163.422		12.7573	0.993729		12.7598	116.877
12.7619	155.354		12.7637	162.11		12.7639	0.997066		12.7665	116.852
12.7685	153.774		12.7704	160.79		12.7706	0.999928		12.7731	116.807
12.7752	152.183		12.7771	159.462		12.7773	1.0047		12.7798	116.744
12.7819	150.583		12.7837	158.127		12.784	1.01137		12.7865	116.66
12.7885	148.975		12.7904	156.781		12.7906	1.01852		12.7931	116.558
12.7952	147.361		12.7971	155.424		12.7973	1.02568		12.7998	116.443
12.8019	145.742		12.8038	154.058		12.804	1.03331		12.8064	116.316
12.8085	144.123		12.8104	152.684		12.8106	1.04475		12.8131	116.178
12.8152	142.505		12.8171	151.304		12.8173	1.05667		12.8198	116.025
12.8219	140.89		12.8238	149.919		12.8239	1.06812		12.8264	115.861
12.8285	139.274		12.8304	148.534		12.8306	1.07813		12.8331	115.689
12.8352	137.655		12.8371	147.15		12.8373	1.08862		12.8398	115.507
12.8419	136.034		12.8438	145.763		12.8439	1.09863		12.8465	115.312
12.8485	134.413		12.8504	144.371		12.8506	1.10817		12.8531	115.101
12.8552	132.796		12.8571	142.97		12.8573	1.11818		12.8598	114.881
12.8619	131.183		12.8637	141.561		12.864	1.12724		12.8665	114.653
12.8685	129.577		12.8704	140.141		12.8706	1.13583		12.8731	114.415
12.8752	127.977		12.8771	138.712		12.8773	1.14489		12.8798	114.166
12.8819	126.385		12.8837	137.279		12.884	1.15728		12.8864	113.911
12.8885	124.796		12.8904	135.843		12.8906	1.17016		12.8931	113.655
12.8952	123.211		12.8971	134.406		12.8973	1.18208		12.8998	113.395
12.9019	121.63		12.9038	132.969		12.904	1.19352		12.9064	113.128
12.9085	120.052		12.9104	131.535		12.9106	1.20687		12.9131	112.855
12.9152	118.479		12.9171	130.102		12.9173	1.22213		12.9198	112.578
12.9219	116.914		12.9238	128.673		12.9239	1.23739		12.9265	112.296
12.9285	115.359		12.9304	127.249		12.9306	1.24931		12.9331	112.005
12.9352	113.81		12.9371	125.831		12.9373	1.26076		12.9398	111.706
12.9419	112.265		12.9437	124.417		12.9439	1.27459		12.9465	111.4
12.9485	110.724		12.9504	123.007		12.9506	1.2908		12.9531	111.086
12.9552	109.193		12.9571	121.603		12.9573	1.30558		12.9598	110.768
12.9619	107.669		12.9637	120.205		12.964	1.31702		12.9665	110.446
12.9685	106.155		12.9704	118.811		12.9706	1.32847		12.9731	110.123
12.9752	104.656		12.9771	117.421		12.9773	1.34134		12.9798	109.796
12.9819	103.172		12.9838	116.036		12.984	1.35422		12.9864	109.466
12.9885	101.705		12.9904	114.658		12.9906	1.36328		12.9931	109.135
12.9952	100.252		12.9971	113.287		12.9973	1.37186		12.9998	108.8
13.0019	98.815		13.0038	111.922		13.0039	1.38235		13.0064	108.454
13.0085	97.3916		13.0104	110.563		13.0106	1.39427		13.0131	108.1
13.0152	95.9806		13.0171	109.209		13.0173	1.40381		13.0198	107.744
13.0219	94.584		13.0237	107.862		13.0239	1.41287		13.0265	107.387
13.0285	93.2016		13.0304	106.524		13.0306	1.42384		13.0331	107.028
13.0352	91.8312		13.0371	105.196		13.0373	1.43719		13.0398	106.666
13.0419	90.4722		13.0437	103.876		13.044	1.45245		13.0465	106.306
13.0485	89.128		13.0504	102.562		13.0506	1.4677		13.0531	105.945
13.0552	87.8		13.0571	101.257		13.0573	1.48439		13.0598	105.579
13.0619	86.4892		13.0638	99.9565		13.064	1.50108		13.0664	105.205
13.0685	85.1941		13.0704	98.6633		13.0706	1.51968		13.0731	104.822
13.0752	83.9152		13.0771	97.3787		13.0773	1.53875		13.0798	104.432
13.0819	82.6526		13.0838	96.1032		13.0839	1.55687		13.0864	104.036
13.0885	81.4042		13.0904	94.8367		13.0906	1.57261		13.0931	103.637
13.0952	80.1721		13.0971	93.5769		13.0973	1.58691		13.0998	103.237
13.1019	78.9537		13.1037	92.3262		13.1039	1.60027		13.1065	102.835
13.1085	77.7497		13.1104	91.0835		13.1106	1.61266		13.1131	102.431
13.1152	76.561		13.1171	89.8485		13.1173	1.62554		13.1198	102.023
13.1219	75.3889		13.1237	88.623		13.124	1.63889		13.1265	101.613
13.1285	74.2364		13.1304	87.4095		13.1306	1.65224		13.1331	101.195
13.1352	73.0996		13.1371	86.2141		13.1373	1.66798		13.1398	100.77
13.1419	71.9781		13.1438	85.0348		13.144	1.68419		13.1464	100.341
13.1485	70.8675		13.1504	83.868		13.1506	1.69945		13.1531	99.9088
13.1552	69.768		13.1571	82.7117		13.1573	1.71137		13.1598	99.4735
13.1619	68.6774		13.1638	81.5659		13.1639	1.72138		13.1664	99.0367
13.1685	67.5969		13.1704	80.43		13.1706	1.73283		13.1731	98.599
13.1752	66.5278		13.1771	79.3014		13.1773	1.7457		13.1798	98.1598
13.1819	65.4736		13.1837	78.1803		13.1839	1.76001		13.1865	97.7178
13.1885	64.4341		13.1904	77.0702		13.1906	1.77622		13.1931	97.2724
13.1952	63.4093		13.1971	75.9726		13.1973	1.79386		13.1998	96.827
13.2019	62.3984		13.2037	74.8854		13.204	1.8115		13.2065	96.3793
13.2085	61.4004		13.2104	73.8087		13.2106	1.82772		13.2131	95.9272
13.2152	60.4124		13.2171	72.7458		13.2173	1.8425		13.2198	95.4723
13.2219	59.4325		13.2238	71.6996		13.224	1.85585		13.2264	95.016
13.2285	58.4607		13.2304	70.6682		13.2306	1.86682		13.2331	94.5582
13.2352	57.5013		13.2371	69.6468		13.2373	1.87635		13.2398	94.0962
13.2419	56.5562		13.2438	68.6383		13.2439	1.88637		13.2464	93.6284
13.2485	55.625		13.2504	67.6398		13.2506	1.89829		13.2531	93.1573
13.2552	54.709		13.2571	66.6513		13.2573	1.91116		13.2598	92.6852
13.2619	53.8096		13.2637	65.6719		13.2639	1.92308		13.2665	92.2122
13.2685	52.927		13.2704	64.7035		13.2706	1.93501		13.2731	91.7358
13.2752	52.0601		13.2771	63.7503		13.2773	1.94883		13.2798	91.2585
13.2819	51.2033		13.2837	62.808		13.284	1.96362		13.2865	90.7812
13.2885	50.3554		13.2904	61.8753		13.2906	1.97697		13.2931	90.3015
13.2952	49.5172		13.2971	60.9527		13.2973	1.98889		13.2998	89.8166
13.3019	48.6894		13.3038	60.04		13.304	2.00129		13.3064	89.3259
13.3085	47.8745		13.3104	59.1378		13.3106	2.01559		13.3131	88.8329
13.3152	47.0734		13.3171	58.2457		13.3173	2.02942		13.3198	88.3355
13.3219	46.2894		13.3238	57.3692		13.3239	2.04086		13.3264	87.8348
[truncated: 4,001 more rows]

## Sheet: Figure 1b
Capillary	Sample ID	Excitation Power	Start Temperature	End Temperature	Temperature Slope	Start Time	Duration	Onset #1 for Scattering	Ratio	Capillary	1	2	3	4	5	6	7	8	9	10	11	12	13	14	15	16	17	18	19	20	21	22	23	24	25	26	27	28	29	30	Ratio (First Derivative)	Capillary	1	2	3	4	5	6	7
1	E43A	0.3	15	95	1	2021-04-22 11:57:20	1:20:00	76.0002		Sample ID	E43A	E72R	Y154A	DeltaLid	S113A	Y154R	WT	WT PMSF	E43K	E43A	E72R	Y154A	DeltaLid	S113A	Y154R	WT	WT PMSF	E43K	E43A	E72R	Y154A	DeltaLid	S113A	Y154R	WT	WT PMSF	E43K	Buffer 20mM Tris pH8	Buffer 20mM Tris pH8	Buffer 20mM Tris pH8		Sample ID	E43A	E72R	Y154A	DeltaLid	S113A	Y154R	WT
2	E72R	0.3	15	95	1	2021-04-22 11:57:20	1:20:00	73.8473	Time [s]	Temperature [°C]	Fluorescence [counts]	Fluorescence [counts]	Fluorescence [counts]	Fluorescence [counts]	Fluorescence [counts]	Fluorescence [counts]	Fluorescence [counts]	Fluorescence [counts]	Fluorescence [counts]	Fluorescence [counts]	Fluorescence [counts]	Fluorescence [counts]	Fluorescence [counts]	Fluorescence [counts]	Fluorescence [counts]	Fluorescence [counts]	Fluorescence [counts]	Fluorescence [counts]	Fluorescence [counts]	Fluorescence [counts]	Fluorescence [counts]	Fluorescence [counts]	Fluorescence [counts]	Fluorescence [counts]	Fluorescence [counts]	Fluorescence [counts]	Fluorescence [counts]	Fluorescence [counts]	Fluorescence [counts]	Fluorescence [counts]	Time [s]	Temperature [°C]	First Derivative	First Derivative	First Derivative	First Derivative	First Derivative	First Derivative	First Derivative
3	Y154A	0.3	15	95	1	2021-04-22 11:57:20	1:20:00	80.3011	14.8229	15	0.707902	0.941685	0.751573	0.577487	0.696359	0.698441	0.676463	0.749541	0.907254	0.707351	0.930293	0.720319	0.5954	0.744888	0.7376	0.709457	0.726927	0.880084	0.70304	0.924587	0.699523	0.59365	0.724811	0.723246	0.715228	0.711272	0.894619	1.09756	1.11047	1.10554	14.8229	15	0.000372871	3.17907e-05	0.000368152	3.92503e-05	0.000223399	0.000221687	9.71449e-05
4	DeltaLid	0.3	15	95	1	2021-04-22 11:57:20	1:20:00	79.5786	23.5523	15.0504	0.698131	0.917201	0.709648	0.598696	0.724436	0.717141	0.712725	0.718445	0.896634	0.696321	0.915828	0.708366	0.597319	0.723479	0.717788	0.712329	0.7179	0.896485	0.695281	0.915384	0.709615	0.596794	0.724629	0.717475	0.712666	0.720454	0.895428	1.09927	1.10217	1.12536	23.5523	15.0504	0.000372696	2.47482e-05	0.000367749	4.16306e-05	0.000222763	0.000221687	9.71449e-05
5	S113A	0.3	15	95	1	2021-04-22 11:57:20	1:20:00	79.9915	32.4367	15.1008	0.696994	0.917415	0.710121	0.598388	0.724419	0.716594	0.713079	0.717503	0.896984	0.696023	0.916451	0.707689	0.597623	0.721954	0.716459	0.712405	0.717115	0.895853	0.695601	0.915503	0.709394	0.597481	0.724416	0.716672	0.713302	0.718035	0.89532	1.09648	1.09045	1.10486	32.4367	15.1008	0.000372518	1.76804e-05	0.000367336	4.39778e-05	0.000222125	0.000221687	9.71449e-05
6	Y154R	0.3	15	95	1	2021-04-22 11:57:20	1:20:00	39.0236	39.2231	15.1511	0.697562	0.918073	0.709191	0.597153	0.724839	0.718027	0.712646	0.718294	0.896383	0.695842	0.914454	0.707058	0.596764	0.72278	0.718012	0.711981	0.7177	0.895785	0.696747	0.915569	0.70891	0.5964	0.723313	0.71716	0.712464	0.718572	0.896603	1.09566	1.09819	1.09733	39.2231	15.1511	0.000372336	1.05873e-05	0.000366916	4.6291e-05	0.000221485	0.000221686	9.71449e-05
7	WT	0.3	15	95	1	2021-04-22 11:57:20	1:20:00	35.2402	45.3638	15.2015	0.696719	0.916306	0.710082	0.597289	0.724809	0.717398	0.713171	0.719543	0.89741	0.696765	0.916367	0.707066	0.597072	0.723007	0.717376	0.713566	0.718223	0.894396	0.695735	0.915109	0.709131	0.597622	0.724436	0.717099	0.712746	0.719336	0.896061	1.08951	1.10168	1.10679	45.3638	15.2015	0.000372151	3.46947e-06	0.000366486	4.85697e-05	0.000220843	0.000221686	9.71449e-05
8	WT PMSF	0.3	15	95	1	2021-04-22 11:57:20	1:20:00	77.3216	50.729	15.2519	0.69717	0.916753	0.708818	0.596882	0.724115	0.717492	0.713408	0.718334	0.895939	0.696029	0.915974	0.707584	0.597599	0.724052	0.717823	0.713195	0.717929	0.896228	0.696475	0.91544	0.70947	0.597062	0.723604	0.717433	0.71339	0.717973	0.89611	1.09318	1.11357	1.10758	50.729	15.2519	0.000371963	-3.67255e-06	0.000366047	5.0813e-05	0.000220199	0.000221686	9.71449e-05
9	E43K	0.3	15	95	1	2021-04-22 11:57:20	1:20:00	73.9656	55.4931	15.3023	0.697345	0.917496	0.708936	0.598014	0.72403	0.717125	0.713381	0.717624	0.896105	0.696514	0.915371	0.708221	0.59723	0.722338	0.717	0.712388	0.718649	0.895216	0.69651	0.915056	0.708911	0.596428	0.724454	0.717449	0.713567	0.719137	0.896787	1.08872	1.11307	1.10519	55.4931	15.3023	0.000371771	-1.08378e-05	0.000365599	5.30206e-05	0.000219553	0.000221686	9.71449e-05
10	E43A	0.3	15	95	1	2021-04-22 11:57:20	1:20:00	75.5795	59.9967	15.3526	0.69648	0.9172	0.708917	0.597842	0.724667	0.717027	0.713981	0.717507	0.896083	0.696236	0.915499	0.709186	0.59663	0.721973	0.717529	0.713357	0.717638	0.896058	0.696232	0.91464	0.708341	0.596105	0.723151	0.715802	0.713168	0.718717	0.896415	1.10347	1.09849	1.10728	59.9967	15.3526	0.000371575	-1.80253e-05	0.000365141	5.5192e-05	0.000218906	0.000221686	9.71449e-05
11	E72R	0.3	15	95	1	2021-04-22 11:57:20	1:20:00	73.4252	64.3832	15.403	0.696317	0.916496	0.709403	0.597296	0.724712	0.717016	0.713193	0.717914	0.89545	0.696289	0.916171	0.708289	0.597842	0.722503	0.717532	0.712194	0.719029	0.895484	0.695696	0.915854	0.709362	0.596985	0.724418	0.717204	0.713051	0.719345	0.894844	1.08743	1.10316	1.11119	64.3832	15.403	0.000371376	-2.52337e-05	0.000364672	5.73267e-05	0.000218257	0.000221686	9.71449e-05
12	Y154A	0.3	15	95	1	2021-04-22 11:57:20	1:20:00	79.2593	68.3725	15.4534	0.697335	0.916771	0.709802	0.597775	0.724179	0.717345	0.712942	0.719147	0.895934	0.696856	0.915467	0.708508	0.597442	0.722422	0.717235	0.71288	0.718383	0.895988	0.696102	0.915543	0.709319	0.597723	0.72368	0.717245	0.714078	0.718466	0.895042	1.097	1.09699	1.11049	68.3725	15.4534	0.000371173	-3.24616e-05	0.000364194	5.94247e-05	0.000217606	0.000221686	9.71449e-05
13	DeltaLid	0.3	15	95	1	2021-04-22 11:57:20	1:20:00	79.4637	72.2825	15.5038	0.696869	0.916025	0.710392	0.599209	0.725158	0.717139	0.71329	0.718119	0.896979	0.695548	0.916007	0.708313	0.597328	0.722104	0.717345	0.712456	0.718739	0.895348	0.696384	0.915205	0.70908	0.597689	0.724635	0.716971	0.713149	0.71782	0.895364	1.09068	1.10029	1.11114	72.2825	15.5038	0.000370966	-3.97073e-05	0.000363704	6.14856e-05	0.000216954	0.000221686	9.71449e-05
14	S113A	0.3	15	95	1	2021-04-22 11:57:20	1:20:00	79.6653	76.0662	15.5542	0.695917	0.917784	0.710361	0.598662	0.72571	0.717495	0.713396	0.717875	0.896847	0.696338	0.915689	0.708559	0.597712	0.723461	0.718116	0.712953	0.719409	0.896251	0.696271	0.91573	0.709503	0.597324	0.724603	0.717339	0.713239	0.718655	0.895855	1.10382	1.08721	1.11177	76.0662	15.5542	0.000370755	-4.69691e-05	0.000363204	6.35094e-05	0.000216301	0.000221686	9.71449e-05
15	Y154R	0.3	15	95	1	2021-04-22 11:57:20	1:20:00	50.6803	79.7266	15.6045	0.697355	0.917301	0.710294	0.598026	0.724527	0.71798	0.713275	0.71808	0.896632	0.695764	0.916708	0.708355	0.597667	0.723691	0.717779	0.712575	0.718627	0.896479	0.695983	0.915465	0.70964	0.597359	0.724387	0.717327	0.712965	0.719005	0.896721	1.09323	1.09376	1.10808	79.7266	15.6045	0.00037054	-5.42449e-05	0.000362692	6.54963e-05	0.000215647	0.000221686	9.71449e-05
16	WT	0.3	15	95	1	2021-04-22 11:57:20	1:20:00	77.8195	83.3378	15.6549	0.696852	0.917568	0.710127	0.598147	0.724631	0.716965	0.712567	0.717921	0.895723	0.697659	0.916074	0.709034	0.597583	0.722636	0.717255	0.712608	0.718147	0.896231	0.695501	0.916208	0.709336	0.597712	0.723754	0.717551	0.713038	0.71868	0.895851	1.09478	1.09623	1.10296	83.3378	15.6549	0.00037032	-6.15327e-05	0.000362169	6.74464e-05	0.000214992	0.000221686	9.71449e-05
17	WT PMSF	0.3	15	95	1	2021-04-22 11:57:20	1:20:00	76.6958	86.7725	15.7053	0.696435	0.916708	0.709599	0.598562	0.725392	0.7169	0.71267	0.717823	0.896751	0.69694	0.914974	0.708016	0.597744	0.722521	0.717327	0.713658	0.719256	0.8963	0.69606	0.915029	0.709872	0.595958	0.723226	0.717504	0.712253	0.719357	0.896511	1.08338	1.09595	1.11226	86.7725	15.7053	0.000370097	-6.88302e-05	0.000361635	6.936e-05	0.000214336	0.000221686	9.71449e-05
18	E43K	0.3	15	95	1	2021-04-22 11:57:20	1:20:00	73.5163	90.1654	15.7557	0.697732	0.917263	0.709548	0.597087	0.724329	0.716666	0.712426	0.719072	0.89712	0.696233	0.916282	0.708626	0.598173	0.723063	0.716754	0.713339	0.716556	0.895366	0.696042	0.914594	0.709301	0.59633	0.723512	0.717401	0.711766	0.719276	0.896397	1.08814	1.09698	1.11264	90.1654	15.7557	0.000369868	-7.61349e-05	0.000361088	7.12377e-05	0.00021368	0.000221686	9.71449e-05
19	E43A	0.3	15	95	1	2021-04-22 11:57:20	1:20:00	75.7233	93.4151	15.806	0.6976	0.917161	0.709381	0.597805	0.725061	0.716877	0.712499	0.719006	0.895802	0.695941	0.916502	0.708981	0.597218	0.724125	0.717157	0.714138	0.718656	0.896127	0.696527	0.914863	0.708999	0.597759	0.723462	0.717215	0.712094	0.718206	0.895168	1.10393	1.10253	1.1139	93.4151	15.806	0.000369636	-8.34441e-05	0.000360529	7.308e-05	0.000213023	0.000221685	9.71449e-05
20	E72R	0.3	15	95	1	2021-04-22 11:57:20	1:20:00	73.267	96.645	15.8564	0.697919	0.917271	0.709482	0.597457	0.724999	0.715576	0.714161	0.717958	0.897323	0.697511	0.916908	0.709097	0.597215	0.723592	0.716428	0.712892	0.719192	0.896584	0.695625	0.915325	0.709616	0.596853	0.724013	0.718254	0.712285	0.717847	0.896085	1.0991	1.10318	1.11703	96.645	15.8564	0.000369398	-9.07553e-05	0.000359958	7.48876e-05	0.000212366	0.000221685	9.71449e-05
21	Y154A	0.3	15	95	1	2021-04-22 11:57:20	1:20:00	79.5135	99.7845	15.9068	0.697241	0.917397	0.710051	0.597675	0.72495	0.716929	0.713528	0.71814	0.897537	0.697233	0.916398	0.70881	0.597972	0.723998	0.71826	0.713045	0.71865	0.896662	0.69664	0.916105	0.710255	0.598276	0.724852	0.71834	0.714168	0.719299	0.895047	1.08384	1.09417	1.11295	99.7845	15.9068	0.000369156	-9.80654e-05	0.000359374	7.66616e-05	0.000211709	0.000221685	9.71449e-05
22	DeltaLid	0.3	15	95	1	2021-04-22 11:57:20	1:20:00	41.5159	102.95	15.9572	0.6978	0.916117	0.708689	0.597828	0.723795	0.717897	0.712379	0.717559	0.89555	0.69718	0.915977	0.709143	0.598173	0.723357	0.718317	0.713521	0.71809	0.895344	0.696385	0.915997	0.710071	0.596463	0.72451	0.718586	0.712875	0.72014	0.89558	1.08804	1.08977	1.11385	102.95	15.9572	0.000368909	-0.000105372	0.000358777	7.8403e-05	0.000211052	0.000221685	9.71449e-05
23	S113A	0.3	15	95	1	2021-04-22 11:57:20	1:20:00	79.4139	106.112	16.0076	0.697651	0.916602	0.708777	0.597832	0.724337	0.718042	0.712137	0.717627	0.896429	0.69778	0.916733	0.709021	0.596725	0.722762	0.71775	0.712877	0.720245	0.894794	0.695387	0.915239	0.709414	0.596989	0.724312	0.717885	0.712695	0.719218	0.895877	1.08423	1.09974	1.11117	106.112	16.0076	0.000368657	-0.000112671	0.000358167	8.01132e-05	0.000210396	0.000221685	9.71449e-05
24	Y154R	0.3	15	95	1	2021-04-22 11:57:20	1:20:00	77.0933	109.194	16.0579	0.6975	0.916876	0.710141	0.59716	0.725153	0.716655	0.713518	0.71813	0.896264	0.696677	0.915326	0.70823	0.597173	0.722371	0.71664	0.712884	0.718274	0.894793	0.694609	0.915158	0.708444	0.597266	0.724856	0.71724	0.712843	0.719864	0.895935	1.08816	1.10948	1.11787	109.194	16.0579	0.000368401	-0.000119959	0.000357544	8.17935e-05	0.000209741	0.000221685	9.71449e-05
25	WT	0.3	15	95	1	2021-04-22 11:57:20	1:20:00	78.4917	112.192	16.1083	0.697905	0.916816	0.709428	0.597646	0.725111	0.717209	0.712819	0.718174	0.895484	0.695271	0.915331	0.708317	0.597355	0.722155	0.716648	0.713111	0.717851	0.896335	0.696324	0.914996	0.709042	0.596669	0.723901	0.716634	0.713444	0.717966	0.895331	1.09291	1.10981	1.10606	112.192	16.1083	0.000368139	-0.000127234	0.000356907	8.34457e-05	0.000209086	0.000221685	9.71449e-05
26	WT PMSF	0.3	15	95	1	2021-04-22 11:57:20	1:20:00	63.9699	115.235	16.1587	0.697797	0.91763	0.709619	0.598247	0.724455	0.716868	0.713833	0.717997	0.89661	0.696195	0.915623	0.708957	0.597079	0.722315	0.718363	0.713915	0.71775	0.89557	0.695439	0.915677	0.709165	0.597274	0.723045	0.717555	0.713486	0.718946	0.895822	1.0869	1.10469	1.10675	115.235	16.1587	0.000367872	-0.000134492	0.000356256	8.50716e-05	0.000208433	0.000221685	9.71449e-05
27	E43K	0.3	15	95	1	2021-04-22 11:57:20	1:20:00	73.38	118.246	16.2091	0.69715	0.916815	0.709858	0.597851	0.725317	0.717303	0.712457	0.718119	0.897145	0.696623	0.916183	0.708415	0.59845	0.721947	0.716651	0.713224	0.718194	0.895557	0.695323	0.915325	0.709403	0.596783	0.724277	0.717021	0.713133	0.718282	0.896238	1.09126	1.1051	1.1077	118.246	16.2091	0.0003676	-0.000141729	0.000355592	8.66734e-05	0.000207782	0.000221685	9.71449e-05
28	Buffer 20mM Tris pH8	0.3	15	95	1	2021-04-22 11:57:20	1:20:00		121.299	16.2594	0.696648	0.917542	0.709959	0.598295	0.724674	0.716987	0.713071	0.718959	0.896728	0.696501	0.915707	0.708909	0.59634	0.723627	0.717445	0.712688	0.719337	0.895125	0.696621	0.915724	0.709605	0.597562	0.7239	0.716563	0.713441	0.718956	0.896062	1.08694	1.10772	1.10843	121.299	16.2594	0.000367322	-0.000148943	0.000354913	8.82535e-05	0.000207132	0.000221685	9.71449e-05
29	Buffer 20mM Tris pH8	0.3	15	95	1	2021-04-22 11:57:20	1:20:00		124.342	16.3098	0.69712	0.916792	0.709048	0.596954	0.725913	0.716525	0.713446	0.718961	0.896429	0.697038	0.914585	0.708294	0.597337	0.722931	0.716888	0.712633	0.718574	0.895359	0.696578	0.915874	0.708486	0.596895	0.724981	0.717152	0.712611	0.71952	0.895213	1.0931	1.1034	1.11505	124.342	16.3098	0.00036704	-0.00015613	0.00035422	8.98142e-05	0.000206485	0.000221684	9.71449e-05
30	Buffer 20mM Tris pH8	0.3	15	95	1	2021-04-22 11:57:20	1:20:00		127.384	16.3602	0.697736	0.916797	0.708868	0.597466	0.72512	0.717177	0.713356	0.718066	0.896525	0.696766	0.91481	0.709183	0.596578	0.722309	0.718066	0.712492	0.719235	0.895706	0.696609	0.915028	0.708935	0.597715	0.724462	0.717826	0.712707	0.719672	0.895926	1.10615	1.09757	1.11095	127.384	16.3602	0.000366751	-0.000163288	0.000353512	9.13582e-05	0.000205839	0.000221684	9.71449e-05
									130.361	16.4106	0.697812	0.916705	0.709655	0.597737	0.724857	0.718075	0.714117	0.719258	0.896232	0.697064	0.91498	0.70872	0.597543	0.723241	0.717326	0.712917	0.719725	0.895254	0.696288	0.914329	0.709773	0.598002	0.725129	0.717516	0.714048	0.718754	0.895451	1.09406	1.1012	1.10589	130.361	16.4106	0.000366457	-0.000170414	0.000352789	9.28881e-05	0.000205197	0.000221684	9.71449e-05
									133.38	16.461	0.697219	0.917431	0.709646	0.598371	0.724351	0.716361	0.713192	0.718654	0.895947	0.697421	0.916168	0.70797	0.596943	0.722974	0.718576	0.713404	0.717878	0.896494	0.696145	0.914714	0.710628	0.59832	0.724075	0.717874	0.714838	0.719363	0.896043	1.09788	1.1108	1.10768	133.38	16.461	0.000366158	-0.000177505	0.000352052	9.44068e-05	0.000204557	0.000221684	9.71449e-05
									136.385	16.5113	0.697458	0.917918	0.710804	0.598776	0.724947	0.716876	0.713272	0.719111	0.89663	0.697487	0.916266	0.708523	0.597345	0.722561	0.718104	0.71219	0.719929	0.895776	0.697358	0.914743	0.709174	0.597582	0.724607	0.717556	0.712877	0.719736	0.895579	1.10106	1.09611	1.10451	136.385	16.5113	0.000365853	-0.00018456	0.0003513	9.59175e-05	0.000203921	0.000221684	9.71449e-05
									139.389	16.5617	0.697635	0.916432	0.710558	0.598212	0.724856	0.717579	0.713471	0.717868	0.895482	0.697022	0.915709	0.708671	0.598017	0.723772	0.717994	0.712511	0.718509	0.895961	0.69578	0.915242	0.710134	0.597271	0.724058	0.717497	0.712994	0.718891	0.895453	1.09632	1.09487	1.10542	139.389	16.5617	0.000365542	-0.000191577	0.000350532	9.74232e-05	0.000203288	0.000221684	9.71449e-05
									142.329	16.6121	0.697972	0.916621	0.7094	0.598302	0.724104	0.717359	0.714112	0.717654	0.896473	0.696992	0.915675	0.709105	0.598394	0.723973	0.718326	0.712766	0.71917	0.89652	0.695951	0.916187	0.708477	0.597186	0.725586	0.717886	0.715204	0.720067	0.896355	1.08627	1.10045	1.12386	142.329	16.6121	0.000365225	-0.000198553	0.00034975	9.89275e-05	0.000202659	0.000221684	9.71449e-05
									145.377	16.6625	0.696751	0.917573	0.709857	0.597724	0.725075	0.716036	0.713239	0.719151	0.896245	0.696975	0.915442	0.708884	0.597468	0.722365	0.716851	0.713197	0.718711	0.895939	0.69677	0.915337	0.709614	0.597578	0.724946	0.717838	0.712971	0.719831	0.895344	1.09227	1.1043	1.11558	145.377	16.6625	0.000364903	-0.000205487	0.000348952	0.000100434	0.000202035	0.000221683	9.71449e-05
									148.447	16.7128	0.697323	0.916482	0.709492	0.597595	0.725298	0.71771	0.712754	0.718877	0.895697	0.696672	0.914883	0.707905	0.597683	0.722848	0.718262	0.7134	0.718716	0.894947	0.696114	0.916009	0.708839	0.597469	0.724635	0.717303	0.713025	0.719392	0.896351	1.08654	1.10804	1.10655	148.447	16.7128	0.000364574	-0.000212378	0.000348138	0.000101947	0.000201414	0.000221683	9.71449e-05
									151.528	16.7632	0.698634	0.917139	0.71001	0.597314	0.724703	0.717303	0.713841	0.717736	0.896659	0.698299	0.915255	0.708865	0.597741	0.722923	0.71893	0.713588	0.71805	0.895032	0.696993	0.915106	0.709333	0.597531	0.72391	0.718133	0.712269	0.719818	0.896882	1.08899	1.10025	1.11015	151.528	16.7632	0.00036424	-0.000219225	0.00034731	0.00010347	0.000200799	0.000221683	9.71449e-05
									154.564	16.8136	0.69857	0.916943	0.710074	0.597885	0.725129	0.71715	0.713581	0.718774	0.896911	0.69795	0.915347	0.708741	0.596645	0.723615	0.718033	0.713856	0.719352	0.895576	0.696789	0.915219	0.710328	0.597499	0.724434	0.717725	0.712401	0.720198	0.895403	1.09924	1.11146	1.10165	154.564	16.8136	0.000363899	-0.000226027	0.000346466	0.000105008	0.000200188	0.000221683	9.71449e-05
									157.572	16.864	0.697058	0.917458	0.709782	0.599066	0.725047	0.717601	0.713653	0.719462	0.896204	0.696616	0.915668	0.708724	0.598426	0.723433	0.718959	0.712838	0.718757	0.895522	0.696517	0.91736	0.710232	0.597437	0.724509	0.717942	0.714118	0.71979	0.895108	1.10047	1.10577	1.10773	157.572	16.864	0.000363553	-0.000232783	0.000345606	0.000106566	0.000199583	0.000221683	9.71449e-05
									160.513	16.9144	0.696908	0.916767	0.710633	0.598083	0.725269	0.718033	0.713725	0.718671	0.89665	0.697169	0.915699	0.709944	0.597992	0.723817	0.71864	0.712879	0.717834	0.89674	0.696811	0.916479	0.709859	0.596837	0.724394	0.718919	0.713488	0.718411	0.895671	1.10019	1.09511	1.1145	160.513	16.9144	0.0003632	-0.000239495	0.000344732	0.000108146	0.000198983	0.000221682	9.71449e-05
									163.529	16.9647	0.698208	0.916639	0.709664	0.597921	0.725156	0.717774	0.712495	0.718972	0.897362	0.697975	0.916081	0.709479	0.598902	0.72407	0.718409	0.713437	0.718602	0.896269	0.697051	0.915564	0.710185	0.596909	0.724442	0.717336	0.713192	0.719945	0.896669	1.10348	1.10631	1.11641	163.529	16.9647	0.000362842	-0.000246164	0.000343843	0.000109755	0.000198389	0.000221682	9.71449e-05
									166.554	17.0151	0.698485	0.917343	0.709605	0.598648	0.725421	0.717628	0.713628	0.719185	0.897537	0.697752	0.916319	0.708486	0.598601	0.723486	0.719362	0.714216	0.718453	0.894864	0.696662	0.915783	0.709349	0.59764	0.725157	0.718333	0.712829	0.720279	0.896098	1.08211	1.10824	1.10115	166.554	17.0151	0.000362478	-0.00025279	0.000342939	0.000111395	0.000197801	0.000221682	9.71449e-05
									169.608	17.0655	0.697734	0.917262	0.710515	0.596798	0.724182	0.718103	0.713846	0.719025	0.896489	0.697005	0.915185	0.709907	0.598182	0.723961	0.718036	0.714012	0.719314	0.896477	0.696254	0.915946	0.70991	0.597416	0.724539	0.717534	0.713253	0.720062	0.894936	1.08908	1.10168	1.09962	169.608	17.0655	0.000362108	-0.000259378	0.000342022	0.00011307	0.000197218	0.000221682	9.71449e-05
									172.642	17.1159	0.698858	0.917756	0.710579	0.597563	0.72454	0.71806	0.713568	0.718435	0.896949	0.698825	0.915422	0.709261	0.598325	0.723558	0.717715	0.713433	0.719199	0.895545	0.6961	0.915623	0.710286	0.597673	0.724579	0.717386	0.713899	0.718563	0.896093	1.09991	1.10589	1.09652	172.642	17.1159	0.000361733	-0.00026593	0.00034109	0.000114785	0.000196642	0.000221682	9.71449e-05
									175.718	17.1662	0.697843	0.917565	0.709722	0.59789	0.725034	0.717509	0.712226	0.719031	0.896569	0.696709	0.916528	0.708618	0.597609	0.72367	0.718746	0.713327	0.718789	0.895925	0.696624	0.916329	0.710163	0.597492	0.725047	0.717815	0.713758	0.71968	0.895705	1.08545	1.10441	1.10391	175.718	17.1662	0.000361352	-0.000272452	0.000340146	0.000116543	0.000196071	0.000221681	9.71449e-05
									178.76	17.2166	0.697714	0.917275	0.71	0.597669	0.725099	0.71813	0.71298	0.718837	0.897007	0.69673	0.915835	0.708693	0.597663	0.724004	0.718712	0.714107	0.719138	0.894934	0.697158	0.915217	0.710133	0.597897	0.723626	0.718955	0.71431	0.720183	0.896191	1.08938	1.1125	1.11768	178.76	17.2166	0.000360966	-0.000278952	0.000339189	0.000118345	0.000195506	0.000221681	9.71449e-05
									181.796	17.267	0.697387	0.916499	0.710745	0.598108	0.724714	0.717382	0.713511	0.718899	0.896688	0.697025	0.916281	0.709131	0.597847	0.723796	0.71851	0.713478	0.719265	0.895152	0.69709	0.915112	0.710806	0.597779	0.724107	0.719294	0.713704	0.719947	0.895701	1.08806	1.11196	1.11247	181.796	17.267	0.000360575	-0.000285437	0.000338221	0.000120195	0.000194947	0.000221681	9.71449e-05
									184.773	17.3174	0.697868	0.916734	0.710276	0.598497	0.725191	0.717723	0.713796	0.718698	0.896936	0.697576	0.916702	0.710331	0.597884	0.723817	0.718284	0.713213	0.718837	0.896023	0.696946	0.914176	0.710118	0.597472	0.724701	0.718043	0.715091	0.718437	0.89555	1.09729	1.10055	1.10809	184.773	17.3174	0.000360179	-0.000291919	0.000337243	0.000122093	0.000194393	0.000221681	9.71449e-05
									187.802	17.3678	0.698416	0.916769	0.709397	0.598373	0.72486	0.719156	0.71308	0.718475	0.896293	0.696479	0.915737	0.709511	0.597776	0.723279	0.717975	0.713967	0.719643	0.895633	0.696715	0.914783	0.710147	0.598019	0.724751	0.717901	0.713814	0.718411	0.895876	1.09913	1.10495	1.10565	187.802	17.3678	0.000359779	-0.000298412	0.000336254	0.000124039	0.000193843	0.00022168	9.71449e-05
									190.768	17.4181	0.698503	0.916255	0.710108	0.598412	0.724798	0.719498	0.713863	0.718252	0.897849	0.697814	0.91481	0.709226	0.597633	0.723207	0.718303	0.713775	0.718812	0.895846	0.697127	0.915373	0.710255	0.598289	0.723816	0.718495	0.71408	0.717926	0.89637	1.09384	1.09954	1.10511	190.768	17.4181	0.000359374	-0.000304935	0.000335256	0.000126028	0.000193296	0.00022168	9.71449e-05
									193.785	17.4685	0.699194	0.917306	0.710218	0.597797	0.725568	0.717811	0.713764	0.718353	0.897185	0.697474	0.915722	0.708636	0.597442	0.723816	0.719151	0.713541	0.718902	0.895705	0.696978	0.914956	0.709914	0.597065	0.724537	0.717671	0.714262	0.718842	0.895583	1.09151	1.1001	1.10704	193.785	17.4685	0.000358964	-0.000311512	0.000334248	0.000128054	0.000192752	0.00022168	9.71449e-05
									196.821	17.5189	0.698328	0.91707	0.710149	0.59857	0.726005	0.717959	0.714239	0.718316	0.89688	0.696843	0.915588	0.708826	0.597485	0.723232	0.719198	0.713121	0.719222	0.895157	0.697126	0.91523	0.709704	0.59768	0.723775	0.717838	0.712182	0.71921	0.896481	1.09365	1.09742	1.10104	196.821	17.5189	0.000358549	-0.000318172	0.000333228	0.000130103	0.000192208	0.00022168	9.71449e-05
									199.865	17.5693	0.698547	0.917053	0.711517	0.599137	0.724082	0.719245	0.713692	0.717805	0.89554	0.697632	0.91547	0.70893	0.597725	0.723768	0.718778	0.71299	0.720245	0.895356	0.697243	0.914927	0.710023	0.597844	0.723657	0.717476	0.713359	0.719417	0.897036	1.08713	1.09166	1.10592	199.865	17.5693	0.000358126	-0.000324955	0.000332194	0.000132153	0.000191662	0.000221679	9.71449e-05
									202.838	17.6196	0.699075	0.917088	0.711427	0.598053	0.724442	0.718629	0.714155	0.718019	0.895761	0.697413	0.915884	0.708773	0.597823	0.724145	0.718161	0.713419	0.720006	0.895765	0.697129	0.915067	0.709815	0.597515	0.725278	0.717606	0.714128	0.719244	0.896438	1.09124	1.10764	1.09803	202.838	17.6196	0.000357694	-0.000331905	0.000331139	0.000134172	0.000191112	0.000221679	9.71449e-05
									205.847	17.67	0.699132	0.916067	0.710625	0.597581	0.725109	0.718496	0.713696	0.719176	0.895694	0.697455	0.914915	0.708757	0.598066	0.724377	0.71816	0.713375	0.718972	0.89564	0.697244	0.91532	0.710618	0.59822	0.725777	0.718463	0.713394	0.719281	0.896426	1.08892	1.11546	1.10344	205.847	17.67	0.000357248	-0.000339074	0.000330052	0.000136111	0.000190556	0.000221679	9.71449e-05
									208.908	17.7204	0.699138	0.91651	0.71086	0.598332	0.724657	0.718091	0.713438	0.719055	0.895003	0.698253	0.915664	0.709275	0.597634	0.724261	0.718608	0.713042	0.718006	0.894924	0.69694	0.914429	0.711099	0.597985	0.725594	0.718955	0.713193	0.719775	0.896632	1.08826	1.10775	1.11114	208.908	17.7204	0.000356782	-0.000346515	0.000328919	0.00013791	0.000189992	0.000221678	9.71449e-05
									212.008	17.7708	0.6988	0.917005	0.710695	0.599076	0.726439	0.717129	0.713861	0.719277	0.895805	0.697984	0.915889	0.709571	0.598136	0.724279	0.718743	0.713326	0.71942	0.895786	0.696696	0.913946	0.710891	0.597467	0.725013	0.718557	0.713853	0.719785	0.896047	1.09214	1.09762	1.11921	212.008	17.7708	0.00035629	-0.000354267	0.000327727	0.0001395	0.000189418	0.000221678	9.71449e-05
									214.998	17.8212	0.698535	0.916398	0.709902	0.598899	0.725544	0.718752	0.71431	0.718435	0.895964	0.697749	0.915791	0.709213	0.597729	0.723489	0.718192	0.714072	0.719084	0.895442	0.697121	0.914988	0.710271	0.597325	0.725084	0.718245	0.713315	0.720306	0.89579	1.10102	1.09625	1.1044	214.998	17.8212	0.00035524	-0.000360088	0.000325354	0.000140046	0.000189223	0.000221673	9.71449e-05
									218.016	17.8715	0.697386	0.91773	0.71142	0.599066	0.725388	0.718213	0.714786	0.719548	0.895973	0.697525	0.915408	0.709958	0.597208	0.723577	0.717937	0.713103	0.718804	0.894588	0.697368	0.915562	0.709749	0.597506	0.724649	0.718053	0.713278	0.72062	0.896387	1.09629	1.10096	1.10887	218.016	17.8715	0.000354127	-0.000365844	0.000322878	0.000140333	0.000189059	0.000221667	9.71449e-05
									220.988	17.9219	0.698135	0.917252	0.711369	0.59825	0.725479	0.717837	0.714302	0.719173	0.895741	0.697784	0.915091	0.710144	0.597814	0.724317	0.71797	0.71319	0.71976	0.894639	0.696978	0.915074	0.709302	0.598056	0.724127	0.717834	0.713451	0.72016	0.896308	1.08962	1.10289	1.11017	220.988	17.9219	0.000352952	-0.000371539	0.000320304	0.000140343	0.000188922	0.000221658	9.71449e-05
									223.977	17.9723	0.69929	0.916088	0.711328	0.598708	0.725602	0.71829	0.714227	0.719143	0.896026	0.698254	0.915304	0.709558	0.598096	0.723982	0.717726	0.714026	0.720226	0.894872	0.697244	0.915289	0.710364	0.597767	0.724391	0.718352	0.713696	0.719637	0.896431	1.09158	1.1041	1.10663	223.977	17.9723	0.000351714	-0.000377172	0.000317633	0.000140061	0.000188812	0.000221645	9.71449e-05
									226.973	18.0227	0.698718	0.91625	0.711461	0.598893	0.724644	0.71821	0.713825	0.719204	0.896189	0.697825	0.91558	0.70905	0.598037	0.723878	0.717572	0.714151	0.720525	0.895072	0.697387	0.914517	0.71076	0.597677	0.725015	0.718051	0.714115	0.719829	0.896715	1.09002	1.11177	1.1075	226.973	18.0227	0.000350412	-0.000382744	0.00031487	0.000139474	0.000188724	0.000221629	9.71449e-05
									229.982	18.073	0.698552	0.916198	0.711101	0.59787	0.723851	0.718221	0.713048	0.718356	0.896299	0.697509	0.915037	0.708786	0.598103	0.72438	0.717905	0.713521	0.719606	0.895302	0.697348	0.91497	0.709636	0.598101	0.724727	0.717684	0.713741	0.719861	0.896257	1.0935	1.11332	1.10521	229.982	18.073	0.000349046	-0.000388253	0.000312018	0.000138574	0.000188658	0.000221609	9.71449e-05
									233.077	18.1234	0.698808	0.916153	0.710484	0.597349	0.724681	0.71849	0.713256	0.718266	0.896092	0.697232	0.91419	0.708717	0.597731	0.724406	0.718326	0.713865	0.718965	0.895896	0.697691	0.91547	0.709585	0.597202	0.724839	0.718668	0.713907	0.720098	0.895612	1.09013	1.11077	1.11161	233.077	18.1234	0.000347618	-0.000393696	0.00030908	0.000137356	0.00018861	0.000221583	9.71449e-05
									236.193	18.1738	0.69915	0.916253	0.710825	0.59879	0.725458	0.718315	0.714285	0.718926	0.896799	0.697031	0.914736	0.709317	0.597833	0.72411	0.718436	0.714487	0.718989	0.895226	0.697625	0.91446	0.710547	0.597127	0.725758	0.719002	0.714065	0.719425	0.895484	1.0963	1.11096	1.11722	236.193	18.1738	0.000346128	-0.000399068	0.000306061	0.000135819	0.000188577	0.000221552	9.71449e-05
									239.234	18.2242	0.698812	0.916497	0.710549	0.598883	0.725042	0.718586	0.714115	0.719447	0.897292	0.698098	0.915114	0.70965	0.597906	0.723781	0.718186	0.71419	0.718864	0.894968	0.697037	0.914617	0.710494	0.59796	0.7255	0.718314	0.713824	0.71902	0.895541	1.08335	1.10316	1.11341	239.234	18.2242	0.000344579	-0.000404364	0.000302965	0.000133964	0.000188557	0.000221514	9.71448e-05
									242.279	18.2746	0.698545	0.916782	0.710467	0.598103	0.725179	0.718795	0.713708	0.719485	0.896552	0.698764	0.914841	0.709111	0.59764	0.723964	0.717954	0.713855	0.719166	0.895422	0.696173	0.914889	0.71036	0.597869	0.725342	0.718213	0.714274	0.719773	0.895842	1.078	1.09192	1.11067	242.279	18.2746	0.000342972	-0.000409576	0.000299796	0.000131799	0.000188545	0.000221468	9.71444e-05
									245.216	18.3249	0.698673	0.91629	0.71064	0.598036	0.725971	0.718345	0.714183	0.719489	0.896356	0.698966	0.914824	0.709427	0.597612	0.724109	0.717866	0.713628	0.718961	0.89491	0.69638	0.914808	0.710349	0.597713	0.724984	0.71861	0.713732	0.719538	0.896149	1.0897	1.09205	1.10916	245.216	18.3249	0.000341311	-0.0004147	0.000296558	0.000129334	0.00018854	0.000221414	9.71434e-05
									248.142	18.3753	0.698693	0.915926	0.710471	0.598246	0.725992	0.718198	0.714663	0.719496	0.895715	0.698287	0.915054	0.709927	0.597583	0.724057	0.718037	0.713942	0.71975	0.895497	0.69745	0.914742	0.70987	0.597351	0.724778	0.718843	0.712881	0.719224	0.895539	1.09037	1.10534	1.10408	248.142	18.3753	0.000339598	-0.000419731	0.000293253	0.000126583	0.000188536	0.00022135	9.71414e-05
									251.193	18.4257	0.698356	0.916194	0.710508	0.598392	0.725131	0.718787	0.714575	0.719258	0.895703	0.696903	0.915623	0.709587	0.597745	0.72364	0.718104	0.714166	0.720382	0.895952	0.697124	0.9147	0.70998	0.597409	0.724948	0.71815	0.713068	0.719391	0.894601	1.08999	1.10438	1.09697	251.193	18.4257	0.000337836	-0.000424663	0.000289885	0.000123564	0.00018853	0.000221275	9.71378e-05
									254.218	18.4761	0.699156	0.916144	0.710475	0.597801	0.724875	0.71879	0.713929	0.719404	0.896415	0.697804	0.915079	0.709242	0.597526	0.722963	0.717952	0.714178	0.719354	0.894462	0.696765	0.914793	0.709844	0.598411	0.723939	0.717704	0.713181	0.719366	0.894386	1.08567	1.10409	1.11423	254.218	18.4761	0.00033603	-0.000429493	0.000286456	0.000120295	0.000188518	0.000221187	9.71318e-05
									257.267	18.5264	0.698557	0.916864	0.71077	0.59823	0.725269	0.718596	0.713285	0.719127	0.895423	0.698865	0.913668	0.708734	0.597566	0.723002	0.71812	0.714811	0.718902	0.894615	0.697114	0.915284	0.70951	0.598977	0.724103	0.718783	0.713729	0.71936	0.89485	1.08713	1.09864	1.11346	257.267	18.5264	0.000334183	-0.000434217	0.000282969	0.000116799	0.000188496	0.000221083	9.71228e-05
									260.291	18.5768	0.69836	0.91695	0.71084	0.597953	0.725593	0.718955	0.712785	0.718606	0.895731	0.698441	0.914121	0.708569	0.598393	0.723524	0.717462	0.714887	0.718285	0.895592	0.696207	0.915148	0.709997	0.598206	0.724831	0.719276	0.714209	0.719331	0.895704	1.08921	1.09669	1.11265	260.291	18.5768	0.000332297	-0.000438831	0.000279424	0.000113096	0.00018846	0.000220963	9.71098e-05
									263.299	18.6272	0.698568	0.917068	0.711258	0.597677	0.725049	0.717735	0.713363	0.719173	0.89538	0.698191	0.915027	0.708349	0.598514	0.724975	0.717294	0.714114	0.718859	0.894694	0.696562	0.914464	0.709922	0.597635	0.724496	0.71882	0.713537	0.719433	0.896248	1.09027	1.10073	1.10755	263.299	18.6272	0.000330376	-0.000443334	0.000275823	0.000109207	0.000188406	0.000220825	9.70919e-05
									266.271	18.6776	0.697813	0.916717	0.71175	0.597278	0.725387	0.717676	0.713899	0.71941	0.895337	0.698455	0.915184	0.707888	0.598537	0.724959	0.718248	0.714583	0.719781	0.894381	0.697328	0.913906	0.710295	0.598118	0.724304	0.718135	0.713798	0.719709	0.895792	1.0987	1.10583	1.12251	266.271	18.6776	0.000328424	-0.000447722	0.000272167	0.000105153	0.000188333	0.000220666	9.70681e-05
									269.334	18.728	0.698285	0.916141	0.710899	0.597749	0.725249	0.718888	0.71333	0.719407	0.895752	0.698552	0.915819	0.708786	0.598308	0.724579	0.718475	0.713833	0.718896	0.893953	0.696766	0.914688	0.710863	0.597196	0.723966	0.718136	0.713953	0.719323	0.895741	1.10384	1.10663	1.11973	269.334	18.728	0.000326443	-0.000451994	0.000268458	0.000100954	0.000188236	0.000220484	9.70374e-05
									272.375	18.7783	0.698442	0.916392	0.710244	0.598071	0.725	0.719411	0.715378	0.719398	0.895627	0.698659	0.915823	0.708979	0.598017	0.724085	0.718898	0.714258	0.719163	0.895261	0.697253	0.915339	0.710374	0.597028	0.724981	0.718575	0.713781	0.719232	0.89498	1.10424	1.10299	1.09836	272.375	18.7783	0.000324436	-0.000456153	0.000264697	9.66273e-05	0.000188114	0.000220278	9.69988e-05
									275.43	18.8287	0.697924	0.916248	0.709861	0.597677	0.725535	0.719437	0.713627	0.718123	0.895937	0.696793	0.915914	0.708782	0.597603	0.723885	0.718902	0.714157	0.719341	0.895359	0.697282	0.914582	0.710203	0.597983	0.72426	0.718287	0.714646	0.71925	0.895748	1.10152	1.10602	1.09798	275.43	18.8287	0.000322405	-0.000460202	0.000260885	9.21921e-05	0.000187964	0.000220045	9.69512e-05
									278.476	18.8791	0.69749	0.915885	0.709565	0.597001	0.725249	0.719969	0.7139	0.717736	0.896256	0.697361	0.915242	0.708864	0.597005	0.723671	0.718012	0.713914	0.718931	0.895465	0.696771	0.913732	0.709902	0.59795	0.724087	0.718505	0.713803	0.719725	0.894569	1.09246	1.10741	1.10445	278.476	18.8791	0.000320353	-0.000464149	0.000257024	8.76656e-05	0.000187785	0.000219784	9.68935e-05
									281.44	18.9295	0.698844	0.916138	0.711596	0.59837	0.725524	0.718233	0.714707	0.71841	0.895982	0.697809	0.914969	0.709407	0.598478	0.723997	0.718192	0.713268	0.719113	0.89542	0.696371	0.913928	0.710206	0.598356	0.724304	0.718229	0.713742	0.719615	0.893784	1.09395	1.10362	1.10828	281.44	18.9295	0.000318282	-0.000468005	0.000253114	8.30649e-05	0.000187576	0.000219493	9.68245e-05
									284.468	18.9798	0.698038	0.915816	0.71162	0.598427	0.725804	0.718551	0.714306	0.717819	0.895726	0.697445	0.915374	0.70876	0.598565	0.724079	0.718869	0.713365	0.719403	0.894101	0.697603	0.91426	0.709052	0.597246	0.724711	0.718398	0.715011	0.71873	0.895185	1.09392	1.09623	1.11041	284.468	18.9798	0.000316193	-0.000471779	0.000249158	7.84068e-05	0.000187334	0.00021917	9.67429e-05
									287.481	19.0302	0.698232	0.915662	0.711309	0.598987	0.726374	0.719003	0.713608	0.719103	0.89553	0.69708	0.914481	0.709062	0.597971	0.724163	0.71966	0.713576	0.72002	0.8946	0.696775	0.914346	0.70933	0.596828	0.725463	0.718725	0.71525	0.718837	0.89453	1.08697	1.09067	1.1086	287.481	19.0302	0.000314091	-0.000475484	0.000245156	7.37065e-05	0.000187059	0.000218813	9.66473e-05
									290.446	19.0806	0.698297	0.915393	0.711446	0.598518	0.726001	0.718719	0.713418	0.719751	0.896239	0.697571	0.914011	0.708992	0.597862	0.723665	0.719695	0.714048	0.71934	0.894398	0.696886	0.913571	0.709872	0.597845	0.724362	0.71829	0.713996	0.71967	0.895489	1.1007	1.1029	1.10762	290.446	19.0806	0.000311975	-0.000479126	0.00024111	6.89789e-05	0.00018675	0.000218421	9.65364e-05
									293.519	19.131	0.698628	0.91492	0.710978	0.598464	0.72537	0.718167	0.713265	0.719821	0.895527	0.697557	0.914539	0.709697	0.597676	0.72415	0.718465	0.71401	0.719624	0.894765	0.697285	0.913911	0.710704	0.596624	0.724029	0.718665	0.714297	0.719134	0.895418	1.0964	1.10419	1.11089	293.519	19.131	0.00030985	-0.000482712	0.000237021	6.42381e-05	0.000186406	0.000217993	9.64085e-05
									296.61	19.1814	0.699344	0.915585	0.710103	0.599068	0.725094	0.71765	0.713055	0.718799	0.895641	0.697831	0.915562	0.709841	0.59742	0.724405	0.718156	0.714513	0.719559	0.893943	0.69744	0.914624	0.711231	0.597243	0.725577	0.719382	0.713695	0.721202	0.894946	1.09742	1.09792	1.10956	296.61	19.1814	0.000307717	-0.000486247	0.00023289	5.94971e-05	0.000186027	0.000217526	9.6262e-05
									299.598	19.2317	0.69941	0.915896	0.711561	0.598796	0.725086	0.718459	0.714016	0.719693	0.895404	0.697419	0.915056	0.70947	0.598833	0.724143	0.718937	0.714409	0.719424	0.894067	0.69782	0.914892	0.71128	0.597388	0.72564	0.719018	0.714278	0.720963	0.894796	1.09093	1.10263	1.10509	299.598	19.2317	0.000305578	-0.000489739	0.000228718	5.47668e-05	0.000185613	0.00021702	9.60954e-05
									302.521	19.2821	0.699303	0.914503	0.712039	0.598064	0.724992	0.71788	0.713345	0.719432	0.8961	0.698443	0.914387	0.708991	0.598492	0.723229	0.718968	0.71457	0.720355	0.894272	0.698142	0.914628	0.709005	0.597846	0.725564	0.719331	0.713088	0.720366	0.895804	1.0988	1.09716	1.10855	302.521	19.2821	0.000303434	-0.000493195	0.000224507	5.00556e-05	0.000185164	0.000216473	9.59069e-05
									305.582	19.3325	0.69918	0.916342	0.711413	0.598675	0.724684	0.719821	0.71423	0.717977	0.894343	0.699346	0.915184	0.709169	0.598083	0.725073	0.718882	0.714033	0.719214	0.893887	0.697903	0.914445	0.709751	0.597626	0.725619	0.719057	0.714585	0.720854	0.895876	1.09501	1.09942	1.09927	305.582	19.3325	0.000301287	-0.000496627	0.000220259	4.53696e-05	0.000184678	0.000215883	9.56948e-05
									308.632	19.3829	0.698948	0.916527	0.711112	0.598868	0.725354	0.719892	0.714919	0.718998	0.895323	0.699481	0.914001	0.709592	0.597948	0.724806	0.718276	0.712948	0.7202	0.895338	0.698216	0.914915	0.711079	0.598784	0.724984	0.71952	0.713888	0.719511	0.894587	1.09778	1.09795	1.11736	308.632	19.3829	0.000299138	-0.000500047	0.000215976	4.07124e-05	0.000184154	0.000215249	9.54575e-05
									311.688	19.4332	0.699254	0.915345	0.710355	0.598456	0.725403	0.718602	0.714629	0.719979	0.895369	0.697306	0.915823	0.70858	0.5986	0.7244	0.718133	0.713379	0.719626	0.896154	0.697779	0.914301	0.710443	0.59646	0.725113	0.71827	0.714657	0.719688	0.89348	1.08824	1.10356	1.11609	311.688	19.4332	0.000296987	-0.000503473	0.000211661	3.60836e-05	0.000183593	0.00021457	9.51933e-05
									314.697	19.4836	0.698529	0.915628	0.71073	0.597592	0.725841	0.717523	0.714786	0.719968	0.89537	0.698337	0.915935	0.709041	0.597637	0.724073	0.719184	0.713099	0.719015	0.894797	0.697772	0.914038	0.710038	0.59777	0.724955	0.719417	0.713828	0.721308	0.894771	1.1001	1.10621	1.10904	314.697	19.4836	0.000294835	-0.000506919	0.000207319	3.14778e-05	0.000182991	0.000213844	9.49006e-05
									317.736	19.534	0.698897	0.916962	0.71159	0.59819	0.724579	0.719524	0.713999	0.718498	0.896194	0.698318	0.914315	0.709978	0.597946	0.7241	0.718841	0.713634	0.719048	0.89384	0.697876	0.912403	0.710386	0.597988	0.725076	0.719226	0.713782	0.72023	0.894472	1.11568	1.10753	1.11349	317.736	19.534	0.000292681	-0.0005104	0.000202954	2.68848e-05	0.000182349	0.000213069	9.45779e-05
									320.75	19.5844	0.699496	0.916388	0.71149	0.598017	0.72548	0.718919	0.715219	0.719527	0.895494	0.698894	0.914669	0.709193	0.597821	0.72278	0.71938	0.713644	0.71914	0.894687	0.698644	0.914294	0.710168	0.59822	0.724899	0.719615	0.713719	0.719449	0.894286	1.0931	1.10715	1.11453	320.75	19.5844	0.000290524	-0.000513932	0.000198571	2.2291e-05	0.000181665	0.000212246	9.42235e-05
									323.754	19.6348	0.69885	0.915352	0.710055	0.599391	0.725061	0.719713	0.713878	0.719886	0.895715	0.697534	0.914509	0.709194	0.598213	0.723055	0.717312	0.713934	0.720101	0.894137	0.69744	0.91431	0.709914	0.598016	0.725053	0.719939	0.713438	0.720247	0.894668	1.09676	1.11361	1.11333	323.754	19.6348	0.000288365	-0.000517524	0.000194174	1.76795e-05	0.000180937	0.000211373	9.38359e-05
									326.703	19.6851	0.699101	0.916044	0.710638	0.59892	0.725195	0.72042	0.713656	0.719399	0.89599	0.698518	0.914693	0.708613	0.598211	0.72416	0.720028	0.713922	0.720437	0.895285	0.698934	0.913697	0.710531	0.597948	0.725882	0.719447	0.713677	0.720168	0.895113	1.09273	1.107	1.1124	326.703	19.6851	0.000286202	-0.000521189	0.00018977	1.30313e-05	0.000180163	0.000210449	9.34138e-05
									329.74	19.7355	0.698504	0.916569	0.711516	0.598786	0.726555	0.717803	0.714553	0.71915	0.895344	0.699478	0.914425	0.709379	0.59885	0.72411	0.71813	0.714606	0.719651	0.894995	0.69752	0.915005	0.711043	0.598346	0.724982	0.71856	0.713579	0.719931	0.89466	1.09966	1.11328	1.10767	329.74	19.7355	0.000284035	-0.000524935	0.000185365	8.32606e-06	0.000179341	0.000209474	9.2956e-05
									332.784	19.7859	0.698237	0.916721	0.711552	0.599357	0.726902	0.717018	0.714482	0.718904	0.894863	0.69839	0.915524	0.709015	0.598167	0.72409	0.719031	0.714343	0.719218	0.894926	0.698037	0.914065	0.711197	0.597534	0.725102	0.718023	0.714438	0.719216	0.895015	1.09627	1.10416	1.09954	332.784	19.7859	0.000281861	-0.000528769	0.000180965	3.54339e-06	0.000178469	0.000208447	9.24613e-05
									335.822	19.8363	0.698219	0.916073	0.711339	0.598584	0.725667	0.718722	0.714479	0.718949	0.896771	0.698733	0.915519	0.709304	0.598764	0.724093	0.719328	0.714236	0.719869	0.894249	0.698056	0.914342	0.710915	0.597068	0.724164	0.718977	0.713874	0.718927	0.894684	1.0955	1.10522	1.10433	335.822	19.8363	0.000279681	-0.000532697	0.000176578	-1.33725e-06	0.000177545	0.000207368	9.19287e-05
									338.82	19.8866	0.698253	0.915851	0.711116	0.598469	0.725664	0.719272	0.713831	0.719422	0.895812	0.6986	0.914775	0.708672	0.598826	0.723358	0.719777	0.713953	0.719758	0.894735	0.697292	0.913399	0.710214	0.598064	0.723957	0.719145	0.714153	0.721057	0.894274	1.08658	1.10642	1.10945	338.82	19.8866	0.000277494	-0.000536724	0.00017221	-6.33633e-06	0.000176565	0.000206237	9.13573e-05
									341.891	19.937	0.698935	0.915053	0.711093	0.598389	0.725385	0.718836	0.713742	0.71978	0.89412	0.69771	0.914816	0.709933	0.598598	0.72435	0.718289	0.715065	0.718237	0.895208	0.696578	0.914307	0.710014	0.59847	0.725292	0.719049	0.713614	0.720486	0.894642	1.08641	1.09727	1.10486	341.891	19.937	0.000275299	-0.000540854	0.000167869	-1.14734e-05	0.000175526	0.000205055	9.07466e-05
									344.978	19.9874	0.698762	0.915119	0.711755	0.597809	0.725706	0.718576	0.714431	0.719985	0.895699	0.698947	0.914588	0.709627	0.598197	0.723812	0.718074	0.714104	0.718716	0.895269	0.697477	0.913207	0.709978	0.597497	0.725393	0.719342	0.715065	0.719467	0.895631	1.09104	1.10694	1.11075	344.978	19.9874	0.000273098	-0.000545095	0.000163562	-1.67663e-05	0.000174422	0.00020382	9.0096e-05
									347.996	20.0378	0.699837	0.915595	0.709891	0.598434	0.726327	0.71839	0.714517	0.718859	0.895322	0.698366	0.914914	0.709256	0.597512	0.72383	0.719931	0.713243	0.71867	0.894485	0.697862	0.913832	0.710633	0.597652	0.725564	0.719419	0.714336	0.719707	0.895664	1.10035	1.10721	1.1096	347.996	20.0378	0.000270889	-0.000549452	0.000159295	-2.2231e-05	0.000173248	0.000202535	8.9405e-05
									350.895	20.0882	0.699602	0.915318	0.709706	0.598475	0.725993	0.718261	0.714393	0.719282	0.894703	0.697604	0.913885	0.709777	0.598385	0.724446	0.719044	0.713425	0.718472	0.895058	0.697221	0.914348	0.711232	0.597011	0.723842	0.719395	0.714234	0.721274	0.89556	1.10285	1.10885	1.11909	350.895	20.0882	0.000268674	-0.000553932	0.000155076	-2.78813e-05	0.000171998	0.000201198	8.86735e-05
									353.889	20.1385	0.700048	0.915311	0.710694	0.598111	0.724021	0.719209	0.713197	0.719058	0.895327	0.697523	0.914286	0.709331	0.59678	0.723766	0.718825	0.714974	0.719217	0.89435	0.698111	0.912259	0.710354	0.596653	0.725351	0.718782	0.715023	0.720422	0.895047	1.09402	1.11298	1.11591	353.889	20.1385	0.000266452	-0.000558539	0.000150909	-3.37286e-05	0.000170665	0.000199812	8.79012e-05
									356.911	20.1889	0.698956	0.915043	0.710782	0.598307	0.724162	0.71938	0.713208	0.718923	0.895069	0.697795	0.913676	0.709977	0.598295	0.725147	0.718477	0.714168	0.721172	0.894274	0.698406	0.914194	0.711271	0.596738	0.725712	0.719236	0.713998	0.720374	0.893656	1.09912	1.10623	1.10945	356.911	20.1889	0.000264224	-0.000563278	0.000146801	-3.97806e-05	0.000169243	0.000198376	8.70882e-05
									360.004	20.2393	0.699525	0.915707	0.711116	0.598368	0.72617	0.718866	0.713629	0.719121	0.895246	0.698264	0.913955	0.710947	0.598455	0.725081	0.718374	0.714662	0.720239	0.893985	0.698046	0.914523	0.71179	0.598131	0.725742	0.719343	0.714912	0.721296	0.896364	1.09697	1.10716	1.11662	360.004	20.2393	0.000261991	-0.000568151	0.000142755	-4.60411e-05	0.000167723	0.000196892	8.62343e-05
									363.076	20.2897	0.699046	0.916358	0.711567	0.598247	0.725202	0.718765	0.714287	0.72009	0.895139	0.699951	0.913955	0.709296	0.59755	0.725397	0.719025	0.713999	0.719771	0.894901	0.697895	0.913923	0.710091	0.597362	0.724444	0.719595	0.714144	0.720716	0.894886	1.09397	1.09935	1.12552	363.076	20.2897	0.000259754	-0.00057316	0.000138776	-5.25089e-05	0.000166098	0.000195361	8.53398e-05
									366.129	20.3401	0.699299	0.91593	0.712311	0.597785	0.723671	0.718947	0.713825	0.719065	0.895088	0.698972	0.914562	0.710703	0.597594	0.724661	0.719029	0.714949	0.72032	0.89365	0.698583	0.913771	0.711113	0.597398	0.725297	0.718731	0.714304	0.72071	0.895418	1.08962	1.08966	1.12052	366.129	20.3401	0.000257514	-0.00057831	0.000134867	-5.91785e-05	0.000164358	0.000193783	8.44048e-05
									369.135	20.3904	0.699809	0.91494	0.711718	0.598604	0.72436	0.719161	0.715254	0.719458	0.893665	0.698643	0.913721	0.710002	0.59745	0.723687	0.718679	0.713938	0.720382	0.894619	0.697584	0.912577	0.711052	0.597097	0.724802	0.718718	0.714772	0.720969	0.894137	1.10962	1.10748	1.11021	369.135	20.3904	0.000255272	-0.000583599	0.000131032	-6.60406e-05	0.000162494	0.000192159	8.34292e-05
									372.154	20.4408	0.699674	0.915856	0.711769	0.599136	0.725469	0.7178	0.713977	0.719284	0.895081	0.698588	0.913941	0.70988	0.59833	0.723979	0.719148	0.714734	0.720411	0.893686	0.698858	0.914016	0.710633	0.598156	0.72554	0.71827	0.713563	0.720553	0.893791	1.11003	1.10993	1.10246	372.154	20.4408	0.00025303	-0.000589026	0.000127275	-7.30837e-05	0.000160499	0.00019049	8.24132e-05
									375.098	20.4912	0.698875	0.915414	0.711756	0.599086	0.725	0.718595	0.713632	0.718954	0.894945	0.698496	0.91569	0.709452	0.597873	0.723707	0.719298	0.714236	0.719399	0.893741	0.696895	0.913236	0.710768	0.598575	0.724639	0.718595	0.713235	0.721051	0.894547	1.0965	1.10164	1.11283	375.098	20.4912	0.000250787	-0.000594587	0.000123598	-8.02933e-05	0.000158364	0.000188777	8.1357e-05
									378.133	20.5416	0.699183	0.914381	0.711862	0.598582	0.725398	0.719171	0.714485	0.719387	0.894071	0.699003	0.914349	0.711167	0.598381	0.722543	0.719675	0.714968	0.717836	0.893292	0.698822	0.913294	0.710846	0.597867	0.724461	0.718317	0.714271	0.720295	0.894868	1.10098	1.11102	1.11242	378.133	20.5416	0.000248546	-0.00060028	0.000120005	-8.76513e-05	0.000156081	0.000187021	8.02606e-05
									381.163	20.5919	0.699473	0.915	0.711288	0.598892	0.725802	0.720091	0.714582	0.719855	0.894709	0.698932	0.915198	0.709982	0.598834	0.724187	0.719266	0.714801	0.718473	0.894225	0.698822	0.913463	0.711254	0.597826	0.725812	0.718662	0.713543	0.721734	0.895938	1.09811	1.09641	1.11072	381.163	20.5919	0.000246306	-0.0006061	0.000116496	-9.51358e-05	0.000153644	0.000185223	7.91244e-05
									384.22	20.6423	0.698763	0.915765	0.710951	0.598027	0.725989	0.718708	0.71333	0.719846	0.894857	0.699204	0.913158	0.710026	0.59697	0.724268	0.718808	0.713392	0.720285	0.894296	0.698005	0.913139	0.711167	0.597173	0.725058	0.718641	0.714547	0.721016	0.895271	1.09927	1.10194	1.11066	384.22	20.6423	0.000244069	-0.000612041	0.000113074	-0.000102722	0.000151045	0.000183382	7.79485e-05
									387.257	20.6927	0.698922	0.915032	0.711867	0.597816	0.725017	0.71874	0.713728	0.719505	0.894387	0.698841	0.913809	0.709805	0.598313	0.724451	0.718053	0.713792	0.720219	0.893384	0.698804	0.91288	0.710505	0.596371	0.725015	0.71982	0.712996	0.72203	0.892419	1.09359	1.09794	1.10018	387.257	20.6927	0.000241834	-0.000618099	0.00010974	-0.000110384	0.000148279	0.0001815	7.67332e-05
									390.32	20.7431	0.699113	0.915601	0.710961	0.59819	0.727251	0.718934	0.714499	0.719782	0.894612	0.698212	0.91505	0.710273	0.598086	0.72494	0.71905	0.714402	0.719788	0.894116	0.696941	0.914125	0.709487	0.596937	0.725558	0.719361	0.713137	0.721283	0.89353	1.09168	1.10182	1.10878	390.32	20.7431	0.000239604	-0.00062427	0.000106495	-0.000118092	0.000145341	0.000179578	7.54786e-05
									393.355	20.7935	0.699315	0.915139	0.710604	0.598888	0.726797	0.718773	0.714659	0.719572	0.895557	0.697221	0.912872	0.710157	0.598198	0.724343	0.719267	0.713949	0.719486	0.89466	0.698264	0.91323	0.711034	0.596832	0.724222	0.720149	0.714937	0.721162	0.894773	1.08533	1.10874	1.09994	393.355	20.7935	0.000237378	-0.000630549	0.00010334	-0.000125821	0.000142224	0.000177615	7.41849e-05
									396.392	20.8438	0.698267	0.91442	0.711795	0.598381	0.725805	0.718817	0.714424	0.719129	0.894574	0.698585	0.913203	0.709176	0.59835	0.724265	0.717444	0.714362	0.720356	0.894086	0.698201	0.913609	0.711284	0.597117	0.725431	0.719223	0.713672	0.721042	0.894368	1.08595	1.10961	1.10175	396.392	20.8438	0.000235157	-0.000636932	0.000100274	-0.000133544	0.000138926	0.000175613	7.28522e-05
									399.336	20.8942	0.698009	0.915018	0.711495	0.598449	0.725584	0.718789	0.71426	0.719014	0.893958	0.699223	0.913087	0.710084	0.597292	0.72397	0.718573	0.713989	0.719788	0.893873	0.697934	0.912784	0.711514	0.598498	0.724658	0.718533	0.714643	0.72189	0.894228	1.08906	1.10423	1.10669	399.336	20.8942	0.000232942	-0.000643417	9.72979e-05	-0.000141238	0.000135444	0.000173572	7.14806e-05
									402.334	20.9446	0.698864	0.915381	0.709671	0.598794	0.725964	0.72043	0.714718	0.719606	0.896287	0.698605	0.913954	0.710396	0.597736	0.723538	0.719551	0.714259	0.719918	0.893914	0.697862	0.91294	0.711099	0.598188	0.725202	0.718942	0.715099	0.721035	0.893419	1.08286	1.10026	1.10851	402.334	20.9446	0.000230734	-0.000649997	9.44085e-05	-0.00014888	0.000131774	0.000171491	7.00698e-05
									405.39	20.995	0.699154	0.915704	0.710192	0.598798	0.725417	0.718552	0.714293	0.719726	0.896341	0.697967	0.913809	0.710369	0.598253	0.724817	0.718881	0.713812	0.719397	0.894408	0.697702	0.91358	0.711962	0.597075	0.72592	0.718955	0.713782	0.721207	0.893729	1.09976	1.10284	1.1048	405.39	20.995	0.000228533	-0.000656667	9.16034e-05	-0.000156448	0.000127916	0.000169372	6.86198e-05
									408.451	21.0453	0.698521	0.915149	0.711115	0.597567	0.725368	0.718003	0.714528	0.718326	0.894685	0.69908	0.913919	0.711006	0.597422	0.723324	0.719545	0.714078	0.719369	0.893777	0.698454	0.912907	0.711607	0.597839	0.725078	0.72	0.714303	0.720547	0.894392	1.0948	1.1091	1.10751	408.451	21.0453	0.000226339	-0.000663416	8.88789e-05	-0.000163919	0.000123869	0.000167215	6.71304e-05
									411.458	21.0957	0.698655	0.91521	0.711321	0.598211	0.725318	0.719003	0.714534	0.71939	0.894806	0.698658	0.913846	0.710215	0.597996	0.724034	0.719362	0.713682	0.71969	0.892698	0.698695	0.912759	0.710509	0.597167	0.726245	0.718952	0.713781	0.720263	0.894692	1.09024	1.09939	1.10721	411.458	21.0957	0.000224152	-0.000670233	8.62306e-05	-0.00017127	0.000119635	0.00016502	6.56014e-05
									414.484	21.1461	0.698977	0.916032	0.710425	0.598566	0.72586	0.719086	0.714149	0.719292	0.895487	0.699082	0.913579	0.70989	0.599092	0.72469	0.718952	0.714735	0.719278	0.894246	0.698066	0.91357	0.710637	0.597446	0.725386	0.719584	0.714024	0.720501	0.893653	1.09548	1.10354	1.10691	414.484	21.1461	0.000221971	-0.000677103	8.36536e-05	-0.000178477	0.000115216	0.000162788	6.40331e-05
									417.445	21.1965	0.699281	0.915674	0.709933	0.597889	0.725971	0.719088	0.713902	0.719841	0.894261	0.698729	0.91371	0.709974	0.598512	0.724233	0.718811	0.715394	0.719268	0.893684	0.697065	0.913963	0.71074	0.597723	0.724799	0.719149	0.714083	0.720763	0.89402	1.09602	1.11034	1.1151	417.445	21.1965	0.000219796	-0.000684015	8.11428e-05	-0.000185517	0.000110612	0.000160519	6.24253e-05
									420.434	21.2469	0.699244	0.914953	0.711126	0.597608	0.725644	0.718627	0.714379	0.719144	0.89456	0.697917	0.913235	0.709743	0.598105	0.724308	0.719539	0.713937	0.719987	0.894184	0.698122	0.91356	0.710843	0.597487	0.725235	0.719952	0.713767	0.720111	0.89418	1.09501	1.10873	1.11322	420.434	21.2469	0.000217626	-0.000690956	7.86927e-05	-0.000192368	0.000105827	0.000158215	6.07785e-05
									423.423	21.2972	0.699806	0.914765	0.711418	0.597973	0.726092	0.718891	0.714204	0.719226	0.895005	0.69851	0.91364	0.709706	0.598065	0.724043	0.719598	0.713887	0.720305	0.893998	0.698221	0.912369	0.710923	0.5981	0.725362	0.719023	0.714395	0.721086	0.894103	1.09951	1.11052	1.11167	423.423	21.2972	0.000215459	-0.000697916	7.62974e-05	-0.000199009	0.000100865	0.000155875	5.90928e-05
									426.432	21.3476	0.700014	0.915962	0.711345	0.598838	0.725973	0.719292	0.7144	0.719841	0.894056	0.698207	0.914227	0.710015	0.598585	0.72416	0.719459	0.714035	0.719979	0.893481	0.698322	0.912495	0.710474	0.598073	0.724879	0.718884	0.714467	0.72079	0.892838	1.09632	1.10946	1.104	426.432	21.3476	0.000213295	-0.000704885	7.39508e-05	-0.000205425	9.57303e-05	0.000153501	5.73687e-05
									429.498	21.398	0.699499	0.914956	0.711548	0.598509	0.726049	0.718649	0.714363	0.719512	0.893809	0.698609	0.914362	0.710097	0.598465	0.724625	0.71948	0.713993	0.719769	0.893098	0.697919	0.912441	0.711208	0.59737	0.725217	0.71906	0.713932	0.72022	0.893082	1.11431	1.09473	1.10961	429.498	21.398	0.000211132	-0.000711856	7.16468e-05	-0.000211598	9.04281e-05	0.000151094	5.56068e-05
									432.58	21.4484	0.698944	0.914538	0.711929	0.598315	0.726476	0.718429	0.71407	0.719342	0.893761	0.698887	0.913523	0.709228	0.598516	0.72463	0.71923	0.714012	0.719558	0.893418	0.698019	0.912343	0.711277	0.597791	0.72462	0.719147	0.713681	0.721182	0.893714	1.10692	1.10368	1.10996	432.58	21.4484	0.000208968	-0.000718822	6.93799e-05	-0.000217514	8.49657e-05	0.000148655	5.38076e-05
									435.609	21.4987	0.698924	0.913895	0.71179	0.59814	0.72622	0.718629	0.714041	0.719264	0.893609	0.698505	0.913217	0.709785	0.598281	0.723831	0.719029	0.714175	0.71903	0.893729	0.69731	0.911854	0.710994	0.597189	0.724005	0.719542	0.713027	0.721517	0.893224	1.09831	1.09832	1.11491	435.609	21.4987	0.000206803	-0.000725779	6.71447e-05	-0.000223159	7.93514e-05	0.000146185	5.19719e-05
									438.666	21.5491	0.69979	0.914681	0.71136	0.598146	0.726683	0.719451	0.71426	0.719135	0.894033	0.698928	0.913733	0.709609	0.597708	0.723095	0.719296	0.714156	0.719376	0.893937	0.696921	0.912568	0.710644	0.59735	0.724352	0.719249	0.713748	0.720939	0.893915	1.09861	1.09344	1.11614	438.666	21.5491	0.000204633	-0.000732724	6.49359e-05	-0.00022852	7.35947e-05	0.000143687	5.01006e-05
									441.657	21.5995	0.700227	0.91425	0.711424	0.598083	0.72677	0.720027	0.714265	0.71961	0.894022	0.698653	0.913714	0.709336	0.597253	0.723771	0.719308	0.714066	0.719175	0.894437	0.697833	0.913323	0.710365	0.598411	0.725181	0.719343	0.713935	0.72029	0.894447	1.09518	1.11255	1.10084	441.657	21.5995	0.000202458	-0.000739658	6.27487e-05	-0.000233582	6.77064e-05	0.000141162	4.81949e-05
									444.666	21.6499	0.69982	0.91436	0.711856	0.598312	0.726852	0.72011	0.714286	0.719531	0.894774	0.698213	0.912715	0.709438	0.597288	0.725261	0.719165	0.713986	0.719165	0.894298	0.697742	0.912752	0.711245	0.597646	0.7255	0.718702	0.713658	0.720312	0.89416	1.09338	1.11048	1.11155	444.666	21.6499	0.000200277	-0.000746585	6.05786e-05	-0.000238331	6.16977e-05	0.000138612	4.6256e-05
									447.681	21.7003	0.699733	0.914762	0.711144	0.598489	0.726402	0.719972	0.714221	0.719506	0.894652	0.699034	0.912956	0.710074	0.597963	0.724554	0.71949	0.714171	0.720215	0.894677	0.697673	0.913558	0.711716	0.59642	0.725539	0.718646	0.714532	0.721332	0.893126	1.08916	1.11147	1.10094	447.681	21.7003	0.000198088	-0.000753511	5.84217e-05	-0.000242758	5.55802e-05	0.00013604	4.42851e-05
									450.724	21.7506	0.700685	0.914816	0.710751	0.598654	0.726175	0.719464	0.71434	0.719626	0.894301	0.69896	0.913666	0.710308	0.598463	0.723968	0.719687	0.71376	0.71987	0.894362	0.698	0.913638	0.71111	0.59708	0.725443	0.719553	0.715139	0.722205	0.893222	1.09633	1.10979	1.1066	450.724	21.7506	0.00019589	-0.000760444	5.62746e-05	-0.000246855	4.93658e-05	0.000133447	4.22839e-05
									453.712	21.801	0.700353	0.914316	0.710816	0.599076	0.726107	0.719271	0.71455	0.719309	0.894629	0.69912	0.913088	0.70974	0.598461	0.724293	0.719797	0.713431	0.719279	0.893307	0.698128	0.912804	0.710937	0.597636	0.725133	0.719368	0.71435	0.721537	0.893942	1.10368	1.10596	1.10085	453.712	21.801	0.00019368	-0.000767394	5.41349e-05	-0.000250622	4.30668e-05	0.000130836	4.02539e-05
									456.691	21.8514	0.699857	0.913646	0.710254	0.598886	0.725841	0.718913	0.714035	0.719312	0.894453	0.699529	0.912718	0.709864	0.59794	0.723711	0.720063	0.714494	0.7197	0.893406	0.698545	0.912846	0.711186	0.597746	0.725004	0.71909	0.714301	0.721058	0.894237	1.10286	1.1036	1.10214	456.691	21.8514	0.000191456	-0.000774368	5.20006e-05	-0.000254063	3.66954e-05	0.000128209	3.81967e-05
									459.722	21.9018	0.699299	0.913641	0.710289	0.597894	0.725483	0.718415	0.713832	0.719989	0.894096	0.698887	0.912599	0.709938	0.597314	0.723474	0.720037	0.714834	0.720203	0.894056	0.698443	0.91251	0.710861	0.597532	0.725302	0.719083	0.714046	0.721755	0.894158	1.09459	1.10449	1.1079	459.722	21.9018	0.000189216	-0.000781377	4.98703e-05	-0.000257188	3.02643e-05	0.000125568	3.61139e-05
									462.775	21.9521	0.699101	0.914338	0.711201	0.597764	0.724934	0.718642	0.714493	0.719831	0.894104	0.698093	0.912149	0.70952	0.597455	0.724345	0.720322	0.714034	0.720183	0.894128	0.697738	0.912765	0.710154	0.596535	0.725555	0.71905	0.713748	0.721573	0.892682	1.08934	1.10321	1.10965	462.775	21.9521	0.000186958	-0.000788431	4.77434e-05	-0.000260011	2.37863e-05	0.000122916	3.40071e-05
									465.782	22.0025	0.699233	0.914634	0.711854	0.598338	0.725648	0.719076	0.71409	0.719915	0.894127	0.69833	0.912441	0.709827	0.597892	0.724894	0.720609	0.713622	0.720011	0.893782	0.697882	0.912503	0.710761	0.596648	0.725536	0.719906	0.714396	0.720748	0.892769	1.08658	1.09928	1.10962	465.782	22.0025	0.000184679	-0.000795539	4.56196e-05	-0.00026255	1.72739e-05	0.000120255	3.18782e-05
									468.776	22.0529	0.699116	0.914322	0.711866	0.598591	0.726291	0.719492	0.714033	0.71953	0.894587	0.698572	0.912607	0.709987	0.597881	0.724416	0.719023	0.713827	0.719929	0.893597	0.69813	0.911464	0.711228	0.596563	0.724806	0.720274	0.713902	0.721226	0.894297	1.08776	1.10546	1.10965	468.776	22.0529	0.000182376	-0.000802707	4.34998e-05	-0.000264825	1.07394e-05	0.000117586	2.97288e-05
									471.858	22.1033	0.699167	0.914024	0.710801	0.598269	0.725489	0.719438	0.714981	0.718244	0.894153	0.698468	0.912391	0.71003	0.59783	0.72383	0.717926	0.714222	0.719251	0.893917	0.698209	0.911393	0.711176	0.596429	0.724858	0.71957	0.713311	0.721518	0.894153	1.09946	1.10991	1.11047	471.858	22.1033	0.000180049	-0.000809943	4.13852e-05	-0.000266862	4.19474e-06	0.000114912	2.75608e-05
									474.919	22.1537	0.698083	0.91433	0.710726	0.598127	0.725657	0.719217	0.714508	0.718643	0.893874	0.699105	0.912268	0.710468	0.59765	0.72366	0.718539	0.714614	0.718796	0.89434	0.698615	0.911606	0.711482	0.597307	0.725346	0.719471	0.713563	0.721251	0.893496	1.10202	1.10742	1.11949	474.919	22.1537	0.000177694	-0.00081725	3.92773e-05	-0.000268688	-2.34836e-06	0.000112236	2.53761e-05
									477.918	22.204	0.699428	0.914464	0.711747	0.597922	0.726489	0.719059	0.714442	0.718926	0.894587	0.699155	0.912315	0.709946	0.598023	0.724124	0.718922	0.71567	0.719274	0.893633	0.698599	0.912801	0.710995	0.597478	0.724476	0.719311	0.714025	0.721822	0.893205	1.10594	1.10127	1.11036	477.918	22.204	0.00017531	-0.00082463	3.7178e-05	-0.000270332	-8.87873e-06	0.00010956	2.31766e-05
									480.885	22.2544	0.699067	0.914366	0.71214	0.597251	0.727022	0.718163	0.715148	0.719857	0.893531	0.699467	0.912385	0.709491	0.598549	0.724448	0.719577	0.715393	0.720111	0.892679	0.698417	0.912884	0.710763	0.597734	0.724914	0.718684	0.713554	0.721395	0.893267	1.09129	1.10178	1.10504	480.885	22.2544	0.000172894	-0.00083208	3.50891e-05	-0.000271825	-1.53858e-05	0.000106886	2.09642e-05
									483.931	22.3048	0.699559	0.91405	0.710657	0.59742	0.726026	0.718792	0.714692	0.720496	0.893438	0.699569	0.91165	0.710233	0.597357	0.723662	0.718896	0.714391	0.72006	0.893209	0.698072	0.911539	0.710863	0.597414	0.724979	0.71904	0.713382	0.720441	0.893911	1.0935	1.09818	1.10186	483.931	22.3048	0.000170447	-0.000839593	3.30128e-05	-0.000273197	-2.18597e-05	0.000104217	1.8741e-05
									486.962	22.3552	0.699331	0.913028	0.711146	0.597525	0.725923	0.71937	0.714515	0.719861	0.893667	0.699043	0.912251	0.710583	0.597228	0.723445	0.718601	0.714805	0.719027	0.893803	0.697968	0.912187	0.710637	0.596574	0.724394	0.719489	0.714369	0.720699	0.893225	1.0996	1.10348	1.10802	486.962	22.3552	0.000167966	-0.000847158	3.09512e-05	-0.000274474	-2.82908e-05	0.000101554	1.65087e-05
									490.016	22.4055	0.699884	0.913492	0.711453	0.597138	0.725464	0.719016	0.714478	0.720055	0.892772	0.699193	0.913019	0.710237	0.597881	0.723757	0.71969	0.714549	0.718826	0.892533	0.698375	0.911903	0.71	0.597063	0.725339	0.720293	0.714345	0.721029	0.892594	1.0908	1.10283	1.10809	490.016	22.4055	0.000165452	-0.000854761	2.89068e-05	-0.000275684	-3.46699e-05	9.8902e-05	1.42691e-05
									493.017	22.4559	0.699848	0.913253	0.711708	0.597164	0.725679	0.719953	0.714135	0.720127	0.893039	0.699097	0.91253	0.709849	0.597955	0.724768	0.719655	0.714092	0.719711	0.892442	0.69841	0.911652	0.711371	0.597213	0.725668	0.720356	0.71463	0.719918	0.892589	1.08936	1.09634	1.11478	493.017	22.4559	0.000162906	-0.000862384	2.68819e-05	-0.000276852	-4.09879e-05	9.62614e-05	1.2024e-05
									496.01	22.5063	0.699728	0.91487	0.7117	0.598091	0.726236	0.720032	0.713305	0.719447	0.893307	0.699983	0.912241	0.710508	0.598022	0.7253	0.719293	0.714679	0.719822	0.893422	0.697947	0.91271	0.711261	0.598202	0.724834	0.719541	0.714488	0.720066	0.893216	1.0968	1.08996	1.12111	496.01	22.5063	0.000160327	-0.000870012	2.48791e-05	-0.000277998	-4.72357e-05	9.3635e-05	9.77521e-06
									498.977	22.5567	0.699912	0.915278	0.712152	0.598311	0.725455	0.719097	0.714491	0.720479	0.894241	0.69931	0.911781	0.710333	0.597658	0.724678	0.719367	0.714866	0.718936	0.893358	0.697691	0.912211	0.710672	0.597757	0.723919	0.719315	0.71535	0.721345	0.893262	1.10018	1.09749	1.11463	498.977	22.5567	0.000157719	-0.000877628	2.29009e-05	-0.000279141	-5.34044e-05	9.1025e-05	7.52427e-06
									502.028	22.6071	0.699502	0.914575	0.711337	0.59872	0.72595	0.718966	0.713532	0.720576	0.894344	0.699074	0.911733	0.709986	0.598439	0.72409	0.719434	0.714976	0.719414	0.892335	0.69824	0.911954	0.711352	0.597056	0.723712	0.720092	0.714937	0.720451	0.893141	1.10857	1.10811	1.10116	502.028	22.6071	0.000155082	-0.000885217	2.09498e-05	-0.000280297	-5.94853e-05	8.84334e-05	5.27289e-06
									505.07	22.6574	0.699865	0.913709	0.710814	0.598378	0.725933	0.718957	0.713671	0.719811	0.894548	0.699747	0.912379	0.710417	0.598106	0.724168	0.719613	0.714631	0.719522	0.893484	0.699024	0.912113	0.71103	0.597296	0.725094	0.719693	0.714245	0.720372	0.893563	1.10337	1.1031	1.11018	505.07	22.6574	0.000152418	-0.00089276	1.90284e-05	-0.000281478	-6.54701e-05	8.58621e-05	3.02271e-06
									508.093	22.7078	0.699631	0.91527	0.710753	0.598104	0.726271	0.718607	0.7141	0.720017	0.893397	0.698943	0.911623	0.710006	0.598047	0.724076	0.719515	0.714689	0.719377	0.893612	0.698633	0.911922	0.711021	0.597767	0.726187	0.719219	0.714516	0.719898	0.893117	1.0955	1.10397	1.11826	508.093	22.7078	0.000149731	-0.000900238	1.71387e-05	-0.000282692	-7.13508e-05	8.33127e-05	7.75396e-07
									511.035	22.7582	0.700534	0.914138	0.710774	0.597491	0.725544	0.718393	0.714934	0.71918	0.893647	0.698552	0.911402	0.709667	0.597312	0.72429	0.719449	0.714273	0.71948	0.893387	0.699136	0.911174	0.711599	0.597715	0.725083	0.719113	0.714419	0.720936	0.893357	1.0824	1.10753	1.1018	511.035	22.7582	0.000147021	-0.000907633	1.5283e-05	-0.000283944	-7.71199e-05	8.07866e-05	-1.46741e-06
									514.088	22.8086	0.699314	0.913216	0.711631	0.59694	0.726598	0.71922	0.713684	0.719778	0.893865	0.698314	0.914154	0.709592	0.59754	0.723531	0.719139	0.713734	0.719281	0.893041	0.698386	0.911389	0.710587	0.596885	0.726601	0.719937	0.714103	0.720797	0.893583	1.08911	1.11693	1.10808	514.088	22.8086	0.000144292	-0.000914927	1.34636e-05	-0.000285237	-8.27705e-05	7.8285e-05	-3.7041e-06
									517.145	22.8589	0.698688	0.911655	0.711581	0.597228	0.72605	0.719894	0.713889	0.719738	0.89403	0.697779	0.912532	0.709345	0.597827	0.723393	0.719106	0.714206	0.718833	0.892984	0.699245	0.910862	0.71102	0.597893	0.725826	0.720036	0.71335	0.720597	0.893028	1.09728	1.11576	1.11247	517.145	22.8589	0.000141545	-0.000922106	1.16829e-05	-0.000286568	-8.8297e-05	7.58089e-05	-5.93309e-06
									520.19	22.9093	0.699554	0.913036	0.71137	0.598311	0.7256	0.718907	0.714235	0.719461	0.894032	0.699066	0.912721	0.709615	0.596553	0.724778	0.719266	0.714585	0.719998	0.893052	0.699216	0.909741	0.711468	0.597344	0.726189	0.720442	0.713361	0.72019	0.892709	1.10229	1.11571	1.11447	520.19	22.9093	0.000138783	-0.000929156	9.94371e-06	-0.000287933	-9.36943e-05	7.3359e-05	-8.15287e-06
									523.194	22.9597	0.699256	0.913551	0.710343	0.597833	0.725544	0.7182	0.714459	0.719949	0.893848	0.698871	0.912405	0.710188	0.596706	0.724021	0.719502	0.71321	0.718939	0.892689	0.69949	0.91069	0.710712	0.596243	0.725849	0.719463	0.71439	0.721152	0.892497	1.09841	1.09878	1.11332	523.194	22.9597	0.000136007	-0.000936066	8.24863e-06	-0.000289328	-9.89579e-05	7.09359e-05	-1.0362e-05
									526.291	23.0101	0.699001	0.913144	0.711425	0.597693	0.725564	0.718934	0.713627	0.719542	0.892672	0.699377	0.911372	0.710391	0.597376	0.724145	0.718385	0.714614	0.718551	0.890985	0.698009	0.910832	0.710777	0.596048	0.725288	0.718853	0.713969	0.720844	0.892257	1.09475	1.09168	1.11091	526.291	23.0101	0.000133221	-0.000942828	6.60025e-06	-0.000290748	-0.000104084	6.854e-05	-1.25589e-05
									529.327	23.0605	0.700187	0.912796	0.71211	0.597827	0.725965	0.718051	0.713234	0.71919	0.893392	0.700375	0.911901	0.711597	0.597234	0.723862	0.719195	0.713515	0.717771	0.892351	0.697569	0.911158	0.710994	0.597412	0.725668	0.718933	0.71508	0.721517	0.892551	1.09888	1.11212	1.11238	529.327	23.0605	0.000130428	-0.000949436	5.00103e-06	-0.000292188	-0.000109069	6.61714e-05	-1.47421e-05
									532.348	23.1108	0.699423	0.91306	0.711439	0.597994	0.724753	0.718807	0.715289	0.719056	0.893009	0.69844	0.911911	0.710141	0.597065	0.723725	0.719423	0.71442	0.719355	0.89257	0.698742	0.910922	0.710789	0.597636	0.72513	0.718673	0.714497	0.722025	0.892774	1.08886	1.11399	1.10477	532.348	23.1108	0.000127631	-0.000955888	3.45336e-06	-0.000293647	-0.00011391	6.38301e-05	-1.69104e-05
									535.323	23.1612	0.699383	0.913892	0.711367	0.597668	0.725594	0.718618	0.714903	0.719266	0.893354	0.699082	0.912061	0.709099	0.596501	0.723576	0.718908	0.714152	0.719881	0.89238	0.698689	0.910725	0.71093	0.596595	0.725377	0.719843	0.714417	0.720916	0.892275	1.08913	1.09914	1.11918	535.323	23.1612	0.000124834	-0.000962187	1.95963e-06	-0.000295124	-0.000118602	6.15156e-05	-1.90622e-05
									538.301	23.2116	0.700466	0.913425	0.711246	0.597435	0.724999	0.718913	0.713737	0.71924	0.892772	0.698422	0.911352	0.709612	0.597717	0.723628	0.719425	0.712733	0.719356	0.893032	0.697574	0.910393	0.711441	0.5968	0.724615	0.718843	0.713163	0.721093	0.893404	1.09973	1.09138	1.10914	538.301	23.2116	0.00012204	-0.000968339	5.22161e-07	-0.000296622	-0.000123142	5.92272e-05	-2.11965e-05
									541.235	23.262	0.700543	0.913904	0.712146	0.597071	0.725548	0.719218	0.713743	0.720776	0.892185	0.698035	0.91017	0.711047	0.598379	0.723251	0.71952	0.713308	0.719998	0.892154	0.698945	0.911163	0.710389	0.596745	0.725165	0.719766	0.714053	0.721066	0.892532	1.0987	1.10336	1.11797	541.235	23.262	0.000119255	-0.000974352	-8.56972e-07	-0.000298143	-0.000127528	5.69642e-05	-2.33121e-05
									544.297	23.3123	0.69987	0.912049	0.711099	0.597637	0.72512	0.718367	0.714178	0.718943	0.892068	0.698394	0.91124	0.710924	0.597717	0.723891	0.719243	0.714186	0.719366	0.892039	0.697121	0.911272	0.71152	0.597099	0.724167	0.719128	0.714554	0.720594	0.892043	1.10141	1.11023	1.11663	544.297	23.3123	0.000116481	-0.000980234	-2.17605e-06	-0.000299692	-0.000131757	5.47256e-05	-2.5408e-05
									547.392	23.3627	0.699418	0.912738	0.71156	0.597468	0.724842	0.719373	0.714436	0.718363	0.891931	0.697921	0.911126	0.710219	0.597818	0.723495	0.719413	0.713799	0.720973	0.892595	0.698517	0.910711	0.710697	0.596497	0.725298	0.71945	0.714891	0.721638	0.893235	1.09009	1.10493	1.11887	547.392	23.3627	0.000113722	-0.000985996	-3.43382e-06	-0.000301277	-0.000135828	5.25101e-05	-2.74834e-05
									550.427	23.4131	0.698721	0.912886	0.711408	0.597264	0.727048	0.719175	0.714644	0.719393	0.893072	0.698737	0.911531	0.709222	0.597352	0.722573	0.718792	0.71359	0.71923	0.891404	0.698317	0.910575	0.710458	0.597314	0.724631	0.718621	0.714722	0.721494	0.89265	1.10053	1.10316	1.11158	550.427	23.4131	0.000110982	-0.000991647	-4.62947e-06	-0.00030291	-0.000139738	5.03165e-05	-2.95375e-05
									553.38	23.4635	0.698677	0.912978	0.710815	0.597294	0.726888	0.718879	0.714762	0.718825	0.89276	0.698114	0.911906	0.709721	0.596479	0.724374	0.718202	0.713885	0.719655	0.892246	0.698285	0.911303	0.710802	0.596686	0.725571	0.719553	0.713924	0.721104	0.893583	1.10434	1.10913	1.10497	553.38	23.4635	0.000108263	-0.000997196	-5.7628e-06	-0.000304605	-0.000143487	4.81434e-05	-3.157e-05
									556.428	23.5139	0.699437	0.912559	0.710091	0.598281	0.72559	0.718993	0.713699	0.719558	0.892823	0.697967	0.911185	0.710174	0.59734	0.723543	0.719602	0.714574	0.719095	0.8915	0.698614	0.912047	0.710397	0.596718	0.725757	0.718905	0.714036	0.721528	0.893303	1.10595	1.11148	1.09927	556.428	23.5139	0.000105568	-0.00100266	-6.83432e-06	-0.000306378	-0.000147075	4.59893e-05	-3.35805e-05
									559.455	23.5642	0.699583	0.912607	0.710347	0.598105	0.724451	0.719255	0.71418	0.719403	0.893524	0.698221	0.910932	0.709682	0.596821	0.723258	0.718997	0.713299	0.719647	0.89141	0.698966	0.911213	0.711327	0.59742	0.725246	0.719362	0.713353	0.72072	0.892116	1.09286	1.10064	1.10776	559.455	23.5642	0.000102898	-0.00100804	-7.84521e-06	-0.000308247	-0.000150498	4.38527e-05	-3.55688e-05
									562.528	23.6146	0.699227	0.912657	0.712299	0.597297	0.726263	0.71879	0.714164	0.719838	0.892492	0.699193	0.912118	0.709484	0.596073	0.725631	0.721	0.713919	0.719431	0.891245	0.69917	0.91017	0.711419	0.597415	0.724756	0.719114	0.713717	0.721036	0.892122	1.09127	1.10522	1.10271	562.528	23.6146	0.000100255	-0.00101335	-8.79705e-06	-0.000310227	-0.000153755	4.1732e-05	-3.75347e-05
									565.632	23.665	0.698978	0.913125	0.712364	0.597513	0.725048	0.719138	0.71437	0.719339	0.893308	0.697576	0.911503	0.710043	0.597533	0.724106	0.719662	0.714327	0.720601	0.892167	0.699418	0.910525	0.710279	0.597581	0.725293	0.719884	0.71498	0.722724	0.892527	1.09693	1.10206	1.104	565.632	23.665	9.76388e-05	-0.00101862	-9.6915e-06	-0.000312334	-0.000156843	3.96259e-05	-3.94784e-05
									568.7	23.7154	0.700564	0.913188	0.710131	0.597954	0.726291	0.719878	0.715072	0.719407	0.892918	0.698994	0.910701	0.710696	0.597755	0.724783	0.720594	0.714365	0.718591	0.892083	0.699212	0.909767	0.711169	0.596161	0.724878	0.7201	0.714342	0.721556	0.891633	1.0926	1.10681	1.10677	568.7	23.7154	9.50508e-05	-0.00102383	-1.05302e-05	-0.000314578	-0.000159757	3.75327e-05	-4.13997e-05
									571.689	23.7657	0.70065	0.913106	0.71077	0.597618	0.725892	0.718901	0.714838	0.719489	0.892502	0.700159	0.910804	0.709737	0.597863	0.723188	0.719426	0.714193	0.720016	0.892804	0.698614	0.911214	0.71146	0.597877	0.726276	0.718203	0.713262	0.722075	0.89406	1.09562	1.11473	1.11133	571.689	23.7657	9.24916e-05	-0.00102902	-1.13145e-05	-0.000316968	-0.000162494	3.54511e-05	-4.32986e-05
									574.546	23.8161	0.700044	0.913494	0.710802	0.597005	0.725779	0.718016	0.714067	0.718947	0.893728	0.698423	0.910317	0.710177	0.598492	0.724895	0.719624	0.714306	0.718965	0.891431	0.698884	0.911416	0.711525	0.597456	0.725186	0.71848	0.714434	0.721701	0.893219	1.09445	1.10917	1.11309	574.546	23.8161	8.99623e-05	-0.00103417	-1.20458e-05	-0.000319504	-0.000165047	3.33796e-05	-4.51753e-05
									577.628	23.8665	0.701295	0.913438	0.711074	0.59786	0.726705	0.71805	0.713493	0.718761	0.893236	0.699024	0.910399	0.709876	0.597417	0.724488	0.719247	0.714968	0.719446	0.891659	0.699204	0.910591	0.710518	0.5968	0.725799	0.719833	0.713501	0.723092	0.892548	1.10063	1.10171	1.11036	577.628	23.8665	8.7464e-05	-0.00103931	-1.27256e-05	-0.000322184	-0.000167412	3.13168e-05	-4.70296e-05
									580.688	23.9169	0.700722	0.912912	0.711999	0.597457	0.726278	0.719012	0.714363	0.720129	0.892964	0.699002	0.911727	0.709274	0.596992	0.723862	0.719162	0.714542	0.720121	0.891996	0.701532	0.910323	0.71114	0.596817	0.7259	0.720438	0.713298	0.722852	0.892542	1.09112	1.11337	1.10634	580.688	23.9169	8.49978e-05	-0.00104443	-1.33547e-05	-0.000324999	-0.000169583	2.92614e-05	-4.88619e-05
									583.647	23.9673	0.700309	0.913059	0.711068	0.59748	0.726045	0.719177	0.715025	0.719592	0.8923	0.699231	0.911158	0.709484	0.597113	0.72356	0.71895	0.714036	0.719535	0.891534	0.69878	0.910339	0.711107	0.597024	0.72493	0.718522	0.714068	0.721146	0.892692	1.09854	1.09797	1.10179	583.647	23.9673	8.2565e-05	-0.00104954	-1.3934e-05	-0.000327935	-0.000171554	2.72119e-05	-5.06726e-05
									586.642	24.0176	0.699564	0.91424	0.712501	0.597173	0.726141	0.719521	0.714485	0.719392	0.89322	0.699746	0.912075	0.709769	0.596958	0.724839	0.720573	0.714024	0.720779	0.891774	0.6994	0.909797	0.711367	0.597298	0.725114	0.719548	0.713402	0.721211	0.892285	1.08765	1.10233	1.10315	586.642	24.0176	8.01667e-05	-0.00105466	-1.44632e-05	-0.000330978	-0.000173319	2.51669e-05	-5.24619e-05
									589.632	24.068	0.699429	0.913248	0.712072	0.596682	0.726374	0.719118	0.715659	0.719894	0.893659	0.699095	0.911789	0.709145	0.597664	0.724466	0.719592	0.714856	0.719566	0.892965	0.69833	0.909711	0.710677	0.596672	0.726274	0.719687	0.714013	0.721999	0.892246	1.08434	1.10901	1.11363	589.632	24.068	7.78039e-05	-0.00105978	-1.4942e-05	-0.000334111	-0.000174876	2.31252e-05	-5.42306e-05
									592.713	24.1184	0.700009	0.911382	0.710836	0.597375	0.724772	0.719795	0.714026	0.71855	0.892649	0.699933	0.911122	0.710144	0.59667	0.723783	0.71987	0.713184	0.719172	0.891282	0.698099	0.90965	0.710387	0.597201	0.725554	0.720089	0.714625	0.722006	0.892476	1.08745	1.10527	1.11121	592.713	24.1184	7.54768e-05	-0.00106492	-1.53695e-05	-0.000337318	-0.00017622	2.10854e-05	-5.59792e-05
									595.723	24.1688	0.699972	0.911743	0.711034	0.597267	0.724989	0.720048	0.714183	0.719485	0.891897	0.698867	0.911534	0.710422	0.596319	0.724054	0.719838	0.71357	0.719814	0.891684	0.698425	0.910018	0.711345	0.596737	0.725324	0.719845	0.713705	0.721483	0.892356	1.10309	1.10074	1.0921	595.723	24.1688	7.31858e-05	-0.00107009	-1.57447e-05	-0.000340588	-0.000177348	1.90465e-05	-5.77086e-05
									598.759	24.2191	0.700457	0.911737	0.710963	0.597627	0.726078	0.718739	0.71455	0.719084	0.892672	0.699331	0.910757	0.709989	0.596386	0.724924	0.720119	0.713931	0.719591	0.891911	0.697779	0.909975	0.71132	0.596957	0.726077	0.719564	0.713931	0.721545	0.892399	1.10511	1.10328	1.10364	598.759	24.2191	7.09307e-05	-0.0010753	-1.60663e-05	-0.00034391	-0.000178259	1.70077e-05	-5.94196e-05
									601.766	24.2695	0.699929	0.912046	0.710679	0.597729	0.725598	0.71946	0.714191	0.719223	0.892	0.699694	0.910546	0.71065	0.596723	0.725109	0.718142	0.713497	0.719482	0.890959	0.699219	0.909678	0.710618	0.596703	0.725611	0.720046	0.713544	0.721513	0.89186	1.08998	1.09807	1.10995	601.766	24.2695	6.87107e-05	-0.00108054	-1.63329e-05	-0.00034728	-0.00017895	1.49682e-05	-6.11129e-05
									604.817	24.3199	0.698941	0.91253	0.710383	0.59811	0.725114	0.718891	0.714341	0.719052	0.892731	0.699658	0.911641	0.709594	0.597243	0.724491	0.719813	0.71458	0.719586	0.890581	0.69911	0.910031	0.711427	0.595915	0.725151	0.718616	0.714187	0.721397	0.892118	1.09179	1.10291	1.1089	604.817	24.3199	6.65248e-05	-0.00108583	-1.6543e-05	-0.000350699	-0.000179422	1.29274e-05	-6.27891e-05
									607.859	24.3703	0.699441	0.91152	0.710426	0.597418	0.725985	0.718783	0.714491	0.719722	0.891883	0.698885	0.911779	0.709893	0.597178	0.723367	0.720181	0.71437	0.718843	0.891277	0.698319	0.909271	0.710329	0.596643	0.724391	0.718926	0.71474	0.721475	0.892871	1.09009	1.11476	1.10284	607.859	24.3703	6.43717e-05	-0.00109117	-1.66956e-05	-0.000354173	-0.000179675	1.08849e-05	-6.4449e-05
									610.907	24.4207	0.69959	0.911954	0.711589	0.597884	0.724921	0.720163	0.714185	0.719461	0.890897	0.698259	0.910843	0.710647	0.597613	0.72417	0.718917	0.713491	0.719176	0.891117	0.697949	0.90911	0.71083	0.596572	0.72527	0.719169	0.714771	0.721291	0.891806	1.09732	1.10483	1.11051	610.907	24.4207	6.22498e-05	-0.00109657	-1.67902e-05	-0.00035771	-0.000179709	8.84057e-06	-6.60929e-05
									613.887	24.471	0.698961	0.911413	0.710882	0.598052	0.725023	0.720177	0.71482	0.718843	0.891491	0.698804	0.910892	0.709606	0.596986	0.724264	0.719181	0.712992	0.719495	0.890556	0.698103	0.909819	0.711244	0.596057	0.724234	0.720055	0.713983	0.721427	0.89162	1.09291	1.10113	1.10595	613.887	24.471	6.01576e-05	-0.00110203	-1.68272e-05	-0.000361324	-0.000179527	6.79443e-06	-6.77213e-05
									616.924	24.5214	0.699502	0.911533	0.711798	0.596987	0.725899	0.719136	0.714728	0.718078	0.891869	0.699835	0.909243	0.710965	0.596438	0.724352	0.719658	0.713687	0.720853	0.890324	0.698246	0.910121	0.711191	0.595973	0.725078	0.719828	0.714907	0.721759	0.892074	1.09616	1.10215	1.1074	616.924	24.5214	5.80942e-05	-0.00110755	-1.68072e-05	-0.000365027	-0.000179131	4.74673e-06	-6.93346e-05
									620.009	24.5718	0.699595	0.911954	0.711905	0.596962	0.726092	0.719484	0.715217	0.718549	0.892686	0.700027	0.910932	0.710353	0.596278	0.723176	0.719639	0.713393	0.720803	0.891039	0.699643	0.909379	0.711965	0.596326	0.724979	0.719464	0.714718	0.721715	0.892402	1.10314	1.10477	1.10061	620.009	24.5718	5.60589e-05	-0.00111312	-1.67317e-05	-0.000368833	-0.000178525	2.6979e-06	-7.0933e-05
									622.962	24.6222	0.700035	0.91119	0.711878	0.596601	0.726213	0.720396	0.713558	0.719445	0.891552	0.699577	0.910941	0.711195	0.596372	0.723127	0.71937	0.712585	0.719009	0.891423	0.698881	0.910279	0.711756	0.596747	0.724453	0.719137	0.713702	0.721605	0.89122	1.09912	1.11157	1.10351	622.962	24.6222	5.40514e-05	-0.00111875	-1.66024e-05	-0.000372757	-0.000177713	6.48555e-07	-7.25168e-05
									626.054	24.6725	0.699715	0.911433	0.711452	0.597267	0.725562	0.719965	0.714193	0.71832	0.891344	0.699667	0.91103	0.710206	0.596397	0.722896	0.719376	0.712829	0.71982	0.891601	0.697904	0.910583	0.711978	0.596824	0.725263	0.719565	0.71377	0.722589	0.892252	1.08296	1.10736	1.1102	626.054	24.6725	5.2072e-05	-0.00112442	-1.64215e-05	-0.000376815	-0.000176701	-1.40057e-06	-7.40861e-05
									629.158	24.7229	0.700929	0.91122	0.712023	0.597479	0.72433	0.719264	0.714085	0.719275	0.892437	0.698243	0.909515	0.711294	0.59638	0.723154	0.719175	0.713288	0.719999	0.891208	0.698501	0.910641	0.710985	0.596953	0.725022	0.718951	0.714031	0.722079	0.891726	1.08095	1.10997	1.10423	629.158	24.7229	5.01218e-05	-0.00113012	-1.61917e-05	-0.000381021	-0.000175495	-3.44863e-06	-7.56412e-05
									632.135	24.7733	0.700414	0.911718	0.711607	0.597531	0.724788	0.719552	0.714561	0.719461	0.892364	0.699632	0.909374	0.710328	0.596238	0.723862	0.719821	0.713487	0.719099	0.890646	0.69747	0.910861	0.710878	0.59656	0.724212	0.717916	0.714928	0.721167	0.892414	1.09962	1.10962	1.11452	632.135	24.7733	4.82023e-05	-0.00113582	-1.5916e-05	-0.000385391	-0.000174102	-5.4948e-06	-7.71821e-05
									635.142	24.8237	0.700299	0.912249	0.710656	0.59774	0.725508	0.719701	0.714879	0.719955	0.89194	0.700652	0.910639	0.710832	0.597343	0.723881	0.719541	0.713452	0.719095	0.890707	0.699035	0.910097	0.710881	0.59575	0.72515	0.718839	0.715218	0.720727	0.892004	1.09729	1.11198	1.12404	635.142	24.8237	4.63155e-05	-0.0011415	-1.55983e-05	-0.000389936	-0.000172529	-7.53827e-06	-7.87092e-05
									638.135	24.8741	0.699851	0.911751	0.710765	0.597456	0.725689	0.719063	0.714613	0.720589	0.891692	0.700163	0.909877	0.71029	0.5964	0.724059	0.719403	0.713758	0.71937	0.890967	0.699229	0.909552	0.711004	0.596428	0.724881	0.720338	0.71412	0.721278	0.891407	1.08683	1.10148	1.13061	638.135	24.8741	4.44634e-05	-0.00114715	-1.52426e-05	-0.000394666	-0.000170786	-9.57831e-06	-8.02228e-05
									641.154	24.9244	0.699954	0.912318	0.713075	0.59636	0.725394	0.720562	0.714972	0.719993	0.893097	0.699424	0.910309	0.71058	0.596746	0.723259	0.719334	0.714405	0.720532	0.892231	0.698995	0.909924	0.711143	0.596718	0.724757	0.719786	0.713843	0.722456	0.891229	1.09475	1.10475	1.1215	641.154	24.9244	4.26482e-05	-0.00115276	-1.48534e-05	-0.000399588	-0.000168881	-1.16143e-05	-8.1723e-05
									644.141	24.9748	0.699678	0.912342	0.711642	0.59723	0.725889	0.719684	0.714036	0.719309	0.892559	0.699637	0.909467	0.709948	0.597227	0.723308	0.719357	0.714147	0.720282	0.890854	0.698622	0.909089	0.711036	0.596665	0.725156	0.718244	0.712854	0.72161	0.891207	1.09712	1.09715	1.11034	644.141	24.9748	4.08723e-05	-0.00115831	-1.4435e-05	-0.000404703	-0.000166825	-1.36456e-05	-8.32101e-05
									647.169	25.0252	0.699198	0.911269	0.711018	0.597448	0.725129	0.71876	0.714306	0.720008	0.890902	0.699458	0.909166	0.709784	0.597005	0.724506	0.718919	0.71296	0.719487	0.890835	0.698691	0.90915	0.711626	0.595914	0.724898	0.718444	0.713458	0.721314	0.890888	1.09596	1.09733	1.11186	647.169	25.0252	3.91378e-05	-0.00116378	-1.39921e-05	-0.000410011	-0.00016463	-1.56719e-05	-8.46844e-05
									650.182	25.0756	0.69906	0.911375	0.711007	0.597331	0.725057	0.71882	0.714927	0.72038	0.891598	0.699305	0.910393	0.710679	0.596692	0.724224	0.718561	0.713341	0.719527	0.890677	0.698622	0.909841	0.71051	0.595571	0.725752	0.719655	0.712824	0.721168	0.89201	1.11029	1.1	1.10864	650.182	25.0756	3.7447e-05	-0.00116916	-1.35295e-05	-0.000415509	-0.000162307	-1.76927e-05	-8.61462e-05
									653.217	25.1259	0.69915	0.910747	0.710793	0.59787	0.726023	0.718376	0.714564	0.720117	0.892522	0.699143	0.909956	0.711209	0.596897	0.724466	0.718611	0.713008	0.719926	0.890775	0.698276	0.909229	0.710705	0.596605	0.726094	0.719575	0.712397	0.720742	0.89168	1.10442	1.09899	1.11157	653.217	25.1259	3.58016e-05	-0.00117445	-1.30518e-05	-0.000421189	-0.000159869	-1.97077e-05	-8.75959e-05
									656.262	25.1763	0.700086	0.910009	0.710632	0.59746	0.725917	0.718528	0.714313	0.71862	0.892246	0.698857	0.909482	0.710549	0.597226	0.724698	0.718921	0.71409	0.719831	0.891639	0.698418	0.909457	0.711505	0.597271	0.72588	0.719163	0.713848	0.721452	0.891571	1.09304	1.103	1.10606	656.262	25.1763	3.42027e-05	-0.00117964	-1.25641e-05	-0.000427043	-0.00015733	-2.17165e-05	-8.90339e-05
									659.312	25.2267	0.70087	0.910364	0.710478	0.598355	0.725498	0.718481	0.713896	0.719034	0.891972	0.699057	0.910533	0.710005	0.596582	0.724841	0.719422	0.715534	0.719679	0.891975	0.698812	0.909245	0.711047	0.596414	0.726013	0.719245	0.714383	0.722668	0.892193	1.0882	1.09926	1.11057	659.312	25.2267	3.26509e-05	-0.00118473	-1.20718e-05	-0.000433059	-0.000154704	-2.37189e-05	-9.04609e-05
									662.232	25.2771	0.700148	0.910705	0.711106	0.597593	0.725036	0.718747	0.713272	0.719179	0.89187	0.698979	0.909872	0.710435	0.596215	0.724171	0.719002	0.714848	0.719689	0.890485	0.698906	0.908974	0.711317	0.596169	0.725018	0.719074	0.714119	0.722476	0.891838	1.08866	1.10296	1.10386	662.232	25.2771	3.11458e-05	-0.0011897	-1.15802e-05	-0.000439226	-0.000152004	-2.57147e-05	-9.18775e-05
									665.177	25.3275	0.699546	0.91038	0.711041	0.597097	0.724476	0.718789	0.713576	0.718668	0.891572	0.699285	0.909452	0.710994	0.596363	0.723547	0.718715	0.713551	0.719557	0.889343	0.698246	0.90957	0.711175	0.59639	0.724611	0.719458	0.714002	0.721724	0.891671	1.09532	1.10721	1.11398	665.177	25.3275	2.96869e-05	-0.00119456	-1.10943e-05	-0.000445531	-0.000149245	-2.77041e-05	-9.32843e-05
									668.267	25.3778	0.699572	0.910406	0.710997	0.597717	0.724401	0.719194	0.714629	0.718237	0.89122	0.69916	0.909706	0.710439	0.596514	0.724596	0.71963	0.713646	0.719153	0.890004	0.698448	0.909279	0.711087	0.596281	0.72471	0.719626	0.71443	0.721212	0.891877	1.10102	1.10518	1.11396	668.267	25.3778	2.82735e-05	-0.00119931	-1.06185e-05	-0.000451961	-0.00014644	-2.96869e-05	-9.46822e-05
									671.385	25.4282	0.699133	0.910253	0.711114	0.597319	0.725229	0.71979	0.714225	0.718543	0.891242	0.699047	0.909342	0.710489	0.596625	0.725347	0.720265	0.713354	0.718621	0.890156	0.698733	0.908791	0.711441	0.596538	0.724998	0.718805	0.714387	0.721187	0.891838	1.09804	1.09832	1.10881	671.385	25.4282	2.69043e-05	-0.00120394	-1.01568e-05	-0.000458505	-0.000143604	-3.16632e-05	-9.60717e-05
									674.394	25.4786	0.69961	0.910597	0.710974	0.596221	0.725604	0.719499	0.714287	0.718403	0.891171	0.699381	0.908965	0.710405	0.596448	0.724764	0.719699	0.713004	0.717955	0.890223	0.698292	0.908091	0.710636	0.596969	0.724106	0.718662	0.714087	0.721524	0.891009	1.09935	1.10723	1.11247	674.394	25.4786	2.55781e-05	-0.00120846	-9.71273e-06	-0.000465148	-0.000140751	-3.36332e-05	-9.74537e-05
									677.413	25.529	0.700756	0.911113	0.711551	0.595827	0.725236	0.718861	0.714699	0.718784	0.891007	0.698881	0.909177	0.710066	0.596676	0.723833	0.719224	0.71398	0.718626	0.889901	0.698167	0.907486	0.710273	0.596461	0.724177	0.718752	0.71423	0.722273	0.890438	1.09237	1.11038	1.11692	677.413	25.529	2.42933e-05	-0.00121286	-9.28956e-06	-0.000471879	-0.000137894	-3.5597e-05	-9.88288e-05
									680.441	25.5793	0.700551	0.911059	0.711915	0.59604	0.724067	0.719409	0.714244	0.719398	0.890927	0.698539	0.9098	0.710341	0.596755	0.723161	0.719226	0.714082	0.719731	0.890238	0.699144	0.908441	0.710459	0.595978	0.725704	0.718768	0.714349	0.722444	0.890366	1.09149	1.09965	1.1148	680.441	25.5793	2.30481e-05	-0.00121716	-8.89013e-06	-0.000478688	-0.000135048	-3.75547e-05	-0.000100198
									683.464	25.6297	0.700103	0.911006	0.71145	0.596169	0.724044	0.719704	0.714447	0.719578	0.891312	0.69904	0.909316	0.710184	0.596021	0.723646	0.718756	0.71387	0.719769	0.891673	0.699528	0.909103	0.710872	0.596314	0.725034	0.718882	0.714265	0.721493	0.890532	1.09912	1.09609	1.10282	683.464	25.6297	2.18406e-05	-0.00122136	-8.51727e-06	-0.000485567	-0.000132229	-3.95067e-05	-0.000101561
									686.425	25.6801	0.699805	0.910718	0.710967	0.596505	0.724975	0.719697	0.714672	0.719695	0.891283	0.698967	0.908611	0.710502	0.595977	0.724213	0.718888	0.713345	0.719723	0.891107	0.698223	0.909079	0.711218	0.596175	0.724517	0.718779	0.713661	0.721153	0.890708	1.09389	1.0986	1.10229	686.425	25.6801	2.06685e-05	-0.00122547	-8.17399e-06	-0.000492507	-0.000129449	-4.14532e-05	-0.000102918
									689.367	25.7305	0.699032	0.910502	0.710894	0.596738	0.724823	0.720021	0.714108	0.71914	0.890674	0.698567	0.908888	0.710175	0.595883	0.723683	0.719716	0.712689	0.720177	0.890461	0.698434	0.908678	0.710435	0.595974	0.725082	0.718784	0.713796	0.721711	0.890367	1.09165	1.09466	1.10639	689.367	25.7305	1.95295e-05	-0.00122949	-7.86377e-06	-0.000499503	-0.000126725	-4.33945e-05	-0.000104271
									692.48	25.7809	0.699202	0.910229	0.710732	0.596559	0.725139	0.719226	0.713578	0.71877	0.89055	0.698939	0.909548	0.710042	0.595629	0.724108	0.719277	0.713685	0.720423	0.890964	0.69964	0.908306	0.710162	0.596037	0.72549	0.718693	0.714365	0.721815	0.89086	1.09504	1.10367	1.1179	692.48	25.7809	1.84219e-05	-0.00123345	-7.59082e-06	-0.000506554	-0.00012407	-4.53312e-05	-0.000105619
									695.574	25.8312	0.699513	0.909631	0.710831	0.596561	0.725167	0.719758	0.713697	0.718465	0.890437	0.699071	0.908813	0.710519	0.595918	0.724574	0.719389	0.713828	0.719078	0.890524	0.699172	0.908738	0.711299	0.595511	0.725186	0.718747	0.713719	0.721506	0.890669	1.09387	1.10264	1.10384	695.574	25.8312	1.73437e-05	-0.00123734	-7.36013e-06	-0.000513657	-0.0001215	-4.72637e-05	-0.000106963
									698.602	25.8816	0.699377	0.911478	0.711767	0.596759	0.724964	0.719414	0.713967	0.718942	0.89067	0.699152	0.907605	0.709753	0.595366	0.723537	0.720007	0.713445	0.718422	0.890299	0.698182	0.90851	0.711772	0.595665	0.72489	0.71891	0.713605	0.721635	0.890897	1.09228	1.1018	1.10567	698.602	25.8816	1.62936e-05	-0.00124118	-7.17735e-06	-0.00052081	-0.000119029	-4.91923e-05	-0.000108303
									701.595	25.932	0.699819	0.911763	0.711786	0.596561	0.724684	0.71927	0.714074	0.719845	0.890228	0.699544	0.908724	0.71017	0.59584	0.724035	0.719762	0.713991	0.719248	0.890278	0.697639	0.907965	0.711018	0.596286	0.724924	0.719129	0.713995	0.721742	0.891924	1.08908	1.10748	1.10636	701.595	25.932	1.52703e-05	-0.00124497	-7.04865e-06	-0.000528011	-0.00011667	-5.11176e-05	-0.00010964
									704.567	25.9824	0.700078	0.910158	0.71058	0.596926	0.724756	0.718973	0.713744	0.71954	0.890094	0.699798	0.909138	0.709426	0.596495	0.724683	0.720015	0.713667	0.719476	0.889682	0.698085	0.907606	0.710183	0.596162	0.724175	0.71922	0.714002	0.721847	0.890444	1.098	1.12233	1.11313	704.567	25.9824	1.42728e-05	-0.00124874	-6.98072e-06	-0.000535256	-0.000114435	-5.30398e-05	-0.000110974
									707.502	26.0327	0.700153	0.909001	0.710048	0.597291	0.724213	0.71834	0.713205	0.718618	0.890493	0.698795	0.907997	0.709499	0.596558	0.72407	0.719758	0.713713	0.719089	0.889707	0.699011	0.908015	0.710228	0.595449	0.725166	0.718855	0.714739	0.721287	0.890388	1.09896	1.1113	1.09649	707.502	26.0327	1.33006e-05	-0.00125249	-6.98071e-06	-0.000542538	-0.000112334	-5.49593e-05	-0.000112306
									710.603	26.0831	0.699338	0.909895	0.7103	0.596598	0.724971	0.718688	0.713722	0.718552	0.890693	0.69809	0.90847	0.710534	0.596317	0.723331	0.719107	0.714521	0.719751	0.890836	0.698899	0.908126	0.710863	0.595408	0.725386	0.719644	0.714057	0.721385	0.890953	1.08803	1.10534	1.09015	710.603	26.0831	1.23527e-05	-0.00125624	-7.05609e-06	-0.000549845	-0.000110376	-5.68764e-05	-0.000113636
									713.699	26.1335	0.700227	0.910148	0.711166	0.596466	0.724215	0.718138	0.713595	0.718886	0.89022	0.697826	0.908706	0.710281	0.596382	0.724144	0.718449	0.713895	0.720094	0.891586	0.699166	0.907603	0.710536	0.595462	0.72458	0.719699	0.712809	0.722106	0.889527	1.09096	1.09915	1.11366	713.699	26.1335	1.14288e-05	-0.00125999	-7.21458e-06	-0.00055716	-0.000108569	-5.87916e-05	-0.000114964
									716.662	26.1839	0.699982	0.909499	0.711179	0.596619	0.7251	0.718791	0.713454	0.718891	0.890394	0.699545	0.907808	0.709984	0.595975	0.72379	0.720026	0.713555	0.719454	0.891515	0.698947	0.907867	0.710172	0.595502	0.724106	0.718895	0.713817	0.7217	0.889438	1.09508	1.10329	1.1174	716.662	26.1839	1.05282e-05	-0.00126376	-7.46383e-06	-0.000564459	-0.000106918	-6.0705e-05	-0.00011629
									719.595	26.2343	0.699935	0.910191	0.710255	0.596493	0.724984	0.718989	0.714193	0.72007	0.890496	0.699516	0.907681	0.710042	0.595139	0.723455	0.719465	0.713571	0.718613	0.890582	0.699502	0.907463	0.711448	0.595478	0.724883	0.718449	0.714813	0.721557	0.889928	1.09856	1.09948	1.102	719.595	26.2343	9.65063e-06	-0.00126756	-7.81103e-06	-0.000571712	-0.000105427	-6.26172e-05	-0.000117615
									722.704	26.2846	0.698926	0.910592	0.710718	0.59772	0.726539	0.719228	0.713989	0.718867	0.89082	0.699053	0.90846	0.709253	0.595098	0.723855	0.719404	0.714089	0.719062	0.889508	0.699375	0.907526	0.711725	0.596206	0.724738	0.718446	0.714449	0.721725	0.890149	1.09482	1.10467	1.10047	722.704	26.2846	8.79556e-06	-0.0012714	-8.26266e-06	-0.000578884	-0.000104101	-6.45283e-05	-0.000118939
									725.781	26.335	0.698184	0.910013	0.710685	0.59742	0.726195	0.719073	0.715312	0.719285	0.890147	0.699443	0.907684	0.709154	0.594907	0.723233	0.719305	0.714149	0.718906	0.889444	0.699052	0.907709	0.710292	0.595727	0.724196	0.719303	0.713748	0.721628	0.889646	1.09578	1.09827	1.12119	725.781	26.335	7.96233e-06	-0.00127529	-8.82452e-06	-0.000585938	-0.000102943	-6.64385e-05	-0.000120262
									728.803	26.3854	0.699545	0.909398	0.711693	0.596127	0.724988	0.719045	0.713748	0.718279	0.890045	0.699078	0.908211	0.709477	0.595958	0.724251	0.719317	0.714716	0.718546	0.889878	0.698688	0.907466	0.7109	0.595494	0.723676	0.719066	0.713019	0.722762	0.890612	1.09671	1.10072	1.10955	728.803	26.3854	7.15009e-06	-0.00127924	-9.50157e-06	-0.000592835	-0.000101955	-6.8348e-05	-0.000121583
									731.802	26.4358	0.699374	0.908836	0.710709	0.596552	0.725401	0.719749	0.714405	0.718572	0.890646	0.700168	0.909122	0.70917	0.595687	0.724557	0.718985	0.713833	0.719007	0.890166	0.698229	0.907352	0.71103	0.596355	0.724995	0.719394	0.713706	0.72095	0.888684	1.09652	1.11617	1.10249	731.802	26.4358	6.35781e-06	-0.00128327	-1.0298e-05	-0.000599536	-0.000101141	-7.02567e-05	-0.000122904
									734.89	26.4861	0.699484	0.909579	0.710169	0.596726	0.724475	0.718747	0.714038	0.719535	0.890526	0.699851	0.908683	0.709638	0.595789	0.724138	0.718246	0.713988	0.718971	0.889633	0.698264	0.907303	0.711343	0.595354	0.725624	0.717738	0.71306	0.721547	0.889167	1.08994	1.11404	1.10392	734.89	26.4861	5.58439e-06	-0.00128738	-1.12175e-05	-0.000606005	-0.000100501	-7.21646e-05	-0.000124223
									737.962	26.5365	0.699266	0.909458	0.709871	0.59595	0.724797	0.718469	0.71402	0.71965	0.889425	0.699163	0.90843	0.709725	0.596242	0.723006	0.718018	0.714474	0.718879	0.889611	0.698289	0.908104	0.711727	0.595857	0.726144	0.718801	0.713806	0.721841	0.889419	1.08797	1.10638	1.09985	737.962	26.5365	4.82871e-06	-0.00129158	-1.22633e-05	-0.000612213	-0.000100036	-7.40716e-05	-0.000125541
									740.991	26.5869	0.70002	0.909477	0.711345	0.596654	0.724841	0.720524	0.714317	0.719416	0.889684	0.69849	0.908226	0.710257	0.59556	0.723549	0.71946	0.713508	0.720127	0.889932	0.698558	0.908912	0.710563	0.595845	0.725039	0.718304	0.714405	0.721486	0.888524	1.10805	1.10435	1.1052	740.991	26.5869	4.08955e-06	-0.00129589	-1.34384e-05	-0.000618133	-9.97461e-05	-7.59775e-05	-0.000126858
									743.968	26.6373	0.700634	0.91017	0.711358	0.596143	0.725511	0.720669	0.712995	0.718918	0.88937	0.698912	0.907927	0.710157	0.595895	0.72409	0.719842	0.71405	0.719128	0.890065	0.698712	0.907471	0.71096	0.59473	0.724257	0.718053	0.714248	0.722639	0.890172	1.09247	1.10916	1.10763	743.968	26.6373	3.36555e-06	-0.00130029	-1.47453e-05	-0.000623744	-9.96313e-05	-7.78817e-05	-0.000128175
									746.938	26.6877	0.699052	0.908652	0.711305	0.596544	0.726297	0.719922	0.712853	0.719519	0.889563	0.698895	0.90738	0.709239	0.595146	0.723846	0.719433	0.713242	0.718856	0.890391	0.698267	0.906241	0.710602	0.594895	0.723757	0.718386	0.713876	0.722078	0.890631	1.083	1.10916	1.10541	746.938	26.6877	2.65522e-06	-0.0013048	-1.6186e-05	-0.000629033	-9.96907e-05	-7.97838e-05	-0.000129492
									749.872	26.738	0.699529	0.908646	0.711959	0.596008	0.725938	0.720056	0.71377	0.719074	0.889941	0.699622	0.907955	0.709054	0.593995	0.723423	0.717983	0.713888	0.719724	0.889576	0.697442	0.906366	0.711203	0.594961	0.724299	0.718528	0.713478	0.721426	0.889489	1.10163	1.10304	1.1072	749.872	26.738	1.95704e-06	-0.00130941	-1.7762e-05	-0.000633987	-9.99231e-05	-8.16829e-05	-0.000130809
									752.894	26.7884	0.698875	0.908099	0.711388	0.595957	0.725064	0.718337	0.713666	0.719043	0.890289	0.699011	0.908134	0.709502	0.595283	0.723903	0.719356	0.713312	0.719622	0.889727	0.698834	0.906025	0.711828	0.595423	0.725453	0.718999	0.713956	0.721588	0.890465	1.10423	1.10496	1.11411	752.894	26.7884	1.2694e-06	-0.00131413	-1.94745e-05	-0.000638603	-0.000100327	-8.35781e-05	-0.000132127
									755.886	26.8388	0.699173	0.909058	0.711299	0.594988	0.725448	0.718714	0.713966	0.719036	0.889131	0.698674	0.907762	0.710226	0.595205	0.723885	0.718385	0.713947	0.71848	0.889952	0.699642	0.906745	0.710913	0.595086	0.724348	0.719739	0.713616	0.722417	0.890059	1.1052	1.11188	1.10481	755.886	26.8388	5.90682e-07	-0.00131895	-2.13248e-05	-0.000642879	-0.000100902	-8.54685e-05	-0.000133445
									758.988	26.8892	0.699537	0.908476	0.711157	0.596397	0.725083	0.719346	0.713447	0.719408	0.889805	0.698496	0.908674	0.709469	0.595257	0.723752	0.71871	0.712975	0.719188	0.889499	0.698953	0.907652	0.710956	0.595148	0.724807	0.719962	0.71402	0.722827	0.889596	1.08738	1.11684	1.09815	758.988	26.8892	-8.06329e-08	-0.00132387	-2.33144e-05	-0.000646819	-0.000101646	-8.73532e-05	-0.000134764
									762.111	26.9395	0.699331	0.908628	0.711294	0.596113	0.725275	0.719141	0.713653	0.720442	0.890369	0.699131	0.908627	0.710236	0.595358	0.722879	0.719545	0.713642	0.718777	0.888831	0.698273	0.906294	0.711641	0.596659	0.725085	0.719206	0.71421	0.72125	0.888755	1.10006	1.10295	1.11541	762.111	26.9395	-7.46046e-07	-0.00132889	-2.54446e-05	-0.000650431	-0.000102558	-8.92312e-05	-0.000136085
									765.144	26.9899	0.7	0.908701	0.712568	0.595561	0.7254	0.718786	0.713852	0.718808	0.889291	0.69957	0.907343	0.710329	0.59539	0.723406	0.718476	0.713129	0.719363	0.890034	0.697538	0.90566	0.711297	0.596308	0.725308	0.719221	0.714649	0.721469	0.889844	1.10328	1.09899	1.12201	765.144	26.9899	-1.40713e-06	-0.00133399	-2.77166e-05	-0.000653727	-0.000103634	-9.11015e-05	-0.000137409
									768.1	27.0403	0.699381	0.908994	0.711993	0.595306	0.725355	0.718648	0.713523	0.718628	0.890757	0.699301	0.908134	0.710435	0.59617	0.724116	0.718848	0.714128	0.720372	0.890524	0.697527	0.907561	0.710592	0.595534	0.724327	0.718908	0.714583	0.722502	0.8901	1.08626	1.09731	1.10785	768.1	27.0403	-2.0655e-06	-0.00133917	-3.01312e-05	-0.000656721	-0.000104872	-9.29627e-05	-0.000138734
									771.081	27.0907	0.70077	0.909334	0.711746	0.595726	0.724861	0.71921	0.715002	0.719247	0.889955	0.700307	0.907416	0.709159	0.595092	0.723778	0.719509	0.713961	0.720163	0.890464	0.698324	0.907234	0.711309	0.595579	0.724051	0.719261	0.714257	0.722192	0.891058	1.08588	1.10294	1.10664	771.081	27.0907	-2.72263e-06	-0.00134441	-3.26882e-05	-0.000659429	-0.000106267	-9.48137e-05	-0.000140062
									774.042	27.1411	0.700756	0.908689	0.711439	0.595498	0.72434	0.719103	0.713912	0.719182	0.889354	0.699988	0.906968	0.709974	0.595272	0.723767	0.718665	0.712892	0.719756	0.889416	0.699312	0.907887	0.710832	0.595837	0.72521	0.719937	0.713644	0.722305	0.88882	1.10066	1.10686	1.10788	774.042	27.1411	-3.37994e-06	-0.00134969	-3.53868e-05	-0.000661867	-0.000107815	-9.66528e-05	-0.000141393
									777.089	27.1914	0.699019	0.909053	0.711337	0.594902	0.724747	0.719254	0.713881	0.720181	0.889854	0.699515	0.906347	0.710209	0.595533	0.723863	0.719087	0.712691	0.719754	0.889469	0.697668	0.907112	0.710068	0.596403	0.725073	0.719365	0.713852	0.721908	0.888428	1.10955	1.09603	1.11241	777.089	27.1914	-4.03873e-06	-0.001355	-3.82253e-05	-0.00066405	-0.00010951	-9.84786e-05	-0.000142728
									780.148	27.2418	0.699301	0.9087	0.712286	0.595533	0.725009	0.719332	0.713669	0.720184	0.888834	0.699912	0.907816	0.709409	0.595248	0.723554	0.719746	0.71337	0.719802	0.888914	0.698409	0.906755	0.710487	0.595157	0.724186	0.71753	0.714071	0.722171	0.890294	1.09719	1.10928	1.10609	780.148	27.2418	-4.70032e-06	-0.00136031	-4.12014e-05	-0.00066599	-0.000111348	-0.000100289	-0.000144066
									783.188	27.2922	0.701484	0.908917	0.710918	0.596293	0.725538	0.718784	0.71412	0.718964	0.890166	0.699313	0.90664	0.709905	0.595808	0.723225	0.71952	0.712852	0.718095	0.889751	0.699201	0.906493	0.710484	0.594917	0.724423	0.718206	0.714405	0.720547	0.889709	1.09375	1.10318	1.1059	783.188	27.2922	-5.36614e-06	-0.0013656	-4.43117e-05	-0.000667698	-0.000113325	-0.000102083	-0.000145408
									786.17	27.3426	0.700991	0.908822	0.710474	0.597222	0.726016	0.719278	0.713536	0.718371	0.89084	0.699706	0.90767	0.709796	0.595295	0.723053	0.718385	0.713684	0.718545	0.888947	0.698533	0.906489	0.712459	0.59541	0.725491	0.718886	0.713856	0.722602	0.890626	1.09661	1.11016	1.11958	786.17	27.3426	-6.03786e-06	-0.00137085	-4.75525e-05	-0.000669186	-0.000115437	-0.000103859	-0.000146752
									789.234	27.3929	0.699102	0.909302	0.71122	0.596643	0.726058	0.719964	0.713218	0.719241	0.890001	0.699577	0.907046	0.710183	0.595554	0.72409	0.717994	0.713602	0.71986	0.889142	0.698802	0.906294	0.710922	0.596178	0.724826	0.719006	0.714588	0.72271	0.889869	1.09339	1.11325	1.11346	789.234	27.3929	-6.71744e-06	-0.00137604	-5.09195e-05	-0.000670464	-0.00011768	-0.000105614	-0.0001481
									792.252	27.4433	0.699139	0.908611	0.711249	0.595431	0.725479	0.719502	0.712817	0.719728	0.88988	0.698619	0.907014	0.710109	0.594011	0.724435	0.718804	0.714753	0.719829	0.887991	0.698747	0.905786	0.71078	0.594574	0.724545	0.719922	0.713132	0.722888	0.889131	1.09205	1.11086	1.11089	792.252	27.4433	-7.40712e-06	-0.00138116	-5.44083e-05	-0.000671544	-0.00012005	-0.000107348	-0.000149451
									795.297	27.4937	0.699344	0.90821	0.711135	0.597315	0.725311	0.719329	0.713399	0.71922	0.888499	0.699721	0.906984	0.7093	0.594764	0.723779	0.719993	0.713883	0.720355	0.889927	0.70026	0.906824	0.712169	0.594019	0.724804	0.719378	0.713575	0.722802	0.889398	1.08859	1.10703	1.10746	795.297	27.4937	-8.10943e-06	-0.00138618	-5.80147e-05	-0.000672436	-0.000122542	-0.00010906	-0.000150804
									798.299	27.5441	0.69973	0.907331	0.711544	0.596973	0.725751	0.719458	0.713566	0.71993	0.889478	0.700466	0.906967	0.709465	0.595493	0.72296	0.719036	0.713619	0.719048	0.890515	0.698553	0.906616	0.711185	0.594355	0.7249	0.719403	0.713942	0.723449	0.889648	1.08686	1.11971	1.12487	798.299	27.5441	-8.82709e-06	-0.0013911	-6.17339e-05	-0.000673153	-0.000125152	-0.000110747	-0.000152159
									801.336	27.5945	0.699603	0.907534	0.711072	0.595932	0.725207	0.719649	0.713161	0.718409	0.889582	0.698256	0.907727	0.711112	0.594935	0.722714	0.719833	0.714299	0.720767	0.888422	0.698776	0.904647	0.710432	0.594317	0.725697	0.718721	0.713318	0.722773	0.889742	1.09266	1.10693	1.10858	801.336	27.5945	-9.5628e-06	-0.00139592	-6.55611e-05	-0.000673706	-0.000127875	-0.00011241	-0.000153515
									804.369	27.6448	0.699274	0.908111	0.7115	0.596188	0.725955	0.719379	0.713029	0.719573	0.889763	0.698876	0.907657	0.708732	0.595459	0.722372	0.719565	0.714199	0.718616	0.888311	0.698568	0.905423	0.710376	0.595103	0.724619	0.718491	0.713262	0.721867	0.88875	1.09648	1.10638	1.09481	804.369	27.6448	-1.03191e-05	-0.00140063	-6.94913e-05	-0.000674107	-0.000130705	-0.000114047	-0.000154873
									807.394	27.6952	0.700266	0.907904	0.710849	0.596035	0.725288	0.719481	0.713857	0.720497	0.889145	0.698668	0.905794	0.710086	0.594943	0.723684	0.71776	0.713638	0.720464	0.888162	0.699372	0.905102	0.7097	0.595006	0.724498	0.719671	0.714294	0.721208	0.888484	1.0854	1.10765	1.09475	807.394	27.6952	-1.10984e-05	-0.00140524	-7.35195e-05	-0.000674369	-0.000133638	-0.000115659	-0.000156231
									810.37	27.7456	0.700303	0.907161	0.710989	0.595734	0.724799	0.718557	0.713693	0.720176	0.889328	0.698581	0.906195	0.708515	0.595419	0.72443	0.719053	0.712636	0.719338	0.888132	0.699036	0.904844	0.710595	0.596076	0.724878	0.718971	0.71384	0.72144	0.889163	1.10331	1.09971	1.11368	810.37	27.7456	-1.19028e-05	-0.00140976	-7.76405e-05	-0.000674506	-0.000136668	-0.000117244	-0.000157588
									813.399	27.796	0.700575	0.908041	0.71053	0.595669	0.725877	0.718909	0.715153	0.718618	0.889904	0.700912	0.90603	0.708729	0.594704	0.723171	0.719721	0.713602	0.719355	0.888746	0.69799	0.905838	0.711018	0.595348	0.725103	0.719617	0.713708	0.721693	0.888033	1.09968	1.09917	1.11653	813.399	27.796	-1.27345e-05	-0.00141419	-8.18493e-05	-0.000674533	-0.000139788	-0.000118804	-0.000158944
									816.43	27.8463	0.700261	0.907368	0.710958	0.595707	0.72554	0.718869	0.713152	0.718571	0.889827	0.699075	0.905926	0.708929	0.595103	0.722931	0.718639	0.713894	0.720211	0.889027	0.69833	0.906566	0.711985	0.595759	0.724414	0.719325	0.713259	0.722457	0.889066	1.07924	1.11486	1.10909	816.43	27.8463	-1.35953e-05	-0.00141855	-8.61407e-05	-0.000674469	-0.000142994	-0.000120337	-0.000160298
									819.451	27.8967	0.700235	0.907548	0.711362	0.595346	0.725154	0.719518	0.712742	0.719144	0.889853	0.698924	0.907419	0.710122	0.595221	0.723503	0.718081	0.713527	0.71909	0.888464	0.698681	0.904656	0.710671	0.594447	0.72488	0.719489	0.713773	0.721332	0.888781	1.08648	1.10345	1.10889	819.451	27.8967	-1.44867e-05	-0.00142284	-9.05093e-05	-0.000674331	-0.000146279	-0.000121846	-0.000161648
									822.371	27.9471	0.69922	0.908067	0.711228	0.594964	0.7252	0.719641	0.713406	0.719416	0.889767	0.698852	0.907621	0.710491	0.595421	0.723792	0.719305	0.713501	0.71984	0.88911	0.698172	0.904518	0.711062	0.594066	0.72412	0.71901	0.712585	0.719908	0.887198	1.10141	1.1091	1.0964	822.371	27.9471	-1.54096e-05	-0.00142707	-9.49494e-05	-0.000674139	-0.000149638	-0.000123329	-0.000162995
									825.387	27.9975	0.699329	0.907291	0.711922	0.594569	0.725738	0.717493	0.713521	0.717678	0.889087	0.698741	0.905536	0.709834	0.595028	0.72333	0.719258	0.713122	0.718921	0.888362	0.698004	0.9054	0.710356	0.593947	0.72357	0.718946	0.713408	0.721286	0.887703	1.10282	1.11003	1.09487	825.387	27.9975	-1.63647e-05	-0.00143124	-9.94551e-05	-0.000673911	-0.000153065	-0.000124789	-0.000164336
									828.451	28.0479	0.699259	0.907524	0.711743	0.595082	0.72489	0.71814	0.713589	0.718973	0.888803	0.69938	0.905748	0.709214	0.594229	0.72332	0.719337	0.713383	0.718456	0.887915	0.699234	0.90665	0.710459	0.595523	0.723941	0.719765	0.713472	0.721104	0.888442	1.10136	1.11598	1.11838	828.451	28.0479	-1.73523e-05	-0.00143536	-0.00010402	-0.000673668	-0.000156553	-0.000126227	-0.000165672
									831.542	28.0982	0.700063	0.907713	0.710671	0.594772	0.724593	0.718653	0.713582	0.720353	0.888142	0.698974	0.907094	0.708364	0.594664	0.723676	0.719223	0.713291	0.719606	0.888884	0.697859	0.905265	0.710271	0.594243	0.72477	0.719565	0.713894	0.722475	0.88795	1.09575	1.1125	1.11165	831.542	28.0982	-1.83717e-05	-0.00143943	-0.000108637	-0.000673432	-0.000160098	-0.000127642	-0.000167002
									834.629	28.1486	0.700278	0.907515	0.711229	0.594665	0.724527	0.718958	0.714221	0.719331	0.888227	0.699079	0.906511	0.70886	0.594554	0.722778	0.719072	0.712817	0.718458	0.888471	0.697715	0.904765	0.711316	0.59397	0.724152	0.718879	0.712665	0.721942	0.887877	1.10112	1.1029	1.10253	834.629	28.1486	-1.94221e-05	-0.00144347	-0.000113299	-0.000673223	-0.000163692	-0.000129038	-0.000168326
									837.7	28.199	0.6994	0.906982	0.711964	0.595402	0.725581	0.719628	0.713243	0.718454	0.888872	0.699009	0.905314	0.708821	0.594213	0.723428	0.720483	0.713902	0.718705	0.888192	0.699003	0.905917	0.710777	0.594057	0.724654	0.718166	0.713742	0.722386	0.888276	1.09988	1.10686	1.09996	837.7	28.199	-2.05019e-05	-0.00144746	-0.000117998	-0.000673065	-0.000167328	-0.000130414	-0.000169642
									840.668	28.2494	0.70052	0.906657	0.711445	0.594859	0.724865	0.71822	0.714182	0.718201	0.888862	0.699604	0.905709	0.70926	0.594783	0.723018	0.720264	0.713618	0.719286	0.888533	0.699549	0.906055	0.710447	0.595199	0.725185	0.719594	0.713169	0.720896	0.888351	1.10523	1.10237	1.10838	840.668	28.2494	-2.16096e-05	-0.00145142	-0.000122728	-0.000672978	-0.000171001	-0.000131773	-0.00017095
									843.669	28.2997	0.700253	0.907649	0.712295	0.595144	0.724412	0.718467	0.714565	0.717885	0.887958	0.698956	0.907152	0.710459	0.596389	0.723238	0.718945	0.713468	0.719181	0.888465	0.698251	0.905878	0.710466	0.594363	0.724388	0.719921	0.713102	0.722335	0.888743	1.09808	1.11167	1.105	843.669	28.2997	-2.27431e-05	-0.00145534	-0.000127481	-0.000672983	-0.000174702	-0.000133115	-0.000172251
									846.642	28.3501	0.700178	0.907197	0.711841	0.594835	0.724383	0.718828	0.714152	0.71886	0.888292	0.699003	0.906179	0.710076	0.595579	0.722975	0.718515	0.713874	0.719738	0.887423	0.698612	0.90557	0.709993	0.594281	0.725385	0.719258	0.713967	0.721823	0.88903	1.10471	1.11033	1.0923	846.642	28.3501	-2.39003e-05	-0.00145923	-0.000132249	-0.000673096	-0.000178424	-0.000134444	-0.000173543
									849.667	28.4005	0.700054	0.906487	0.711539	0.595088	0.725477	0.718504	0.713522	0.719195	0.888034	0.699546	0.906282	0.709117	0.594614	0.722831	0.719362	0.71371	0.719873	0.887614	0.699319	0.904719	0.710717	0.594748	0.72552	0.72003	0.713083	0.722388	0.8884	1.09704	1.10809	1.10076	849.667	28.4005	-2.50787e-05	-0.00146309	-0.000137024	-0.000673331	-0.00018216	-0.00013576	-0.000174826
									852.718	28.4509	0.699674	0.906615	0.711334	0.594594	0.725334	0.718647	0.713242	0.719549	0.888665	0.698855	0.905994	0.70965	0.595064	0.723318	0.719265	0.713188	0.719759	0.887799	0.698935	0.904906	0.710889	0.594292	0.724877	0.719128	0.712926	0.721643	0.888607	1.09417	1.09954	1.1213	852.718	28.4509	-2.62761e-05	-0.0014669	-0.000141798	-0.000673694	-0.000185903	-0.000137065	-0.000176101
									855.801	28.5013	0.699737	0.905446	0.711405	0.594398	0.724183	0.718886	0.714068	0.718952	0.888897	0.698279	0.906306	0.710222	0.594798	0.723035	0.717988	0.712585	0.719096	0.888799	0.69917	0.905238	0.711128	0.594203	0.724363	0.719179	0.712324	0.722786	0.888288	1.09715	1.10673	1.11402	855.801	28.5013	-2.74899e-05	-0.00147067	-0.000146563	-0.000674188	-0.000189644	-0.000138361	-0.000177368
									858.811	28.5516	0.699855	0.906771	0.710988	0.594719	0.725259	0.718258	0.713745	0.718937	0.888549	0.699076	0.905983	0.710125	0.594742	0.723937	0.718895	0.712876	0.718526	0.88771	0.698852	0.903719	0.711413	0.594381	0.724322	0.718969	0.712555	0.722669	0.888616	1.09995	1.1115	1.12635	858.811	28.5516	-2.87176e-05	-0.00147438	-0.000151313	-0.000674811	-0.000193375	-0.000139649	-0.000178626
									861.865	28.602	0.699271	0.906681	0.71156	0.595202	0.725805	0.718815	0.713896	0.719334	0.888235	0.698898	0.905198	0.709165	0.594797	0.723727	0.718605	0.713601	0.718636	0.888237	0.698239	0.903129	0.711125	0.593667	0.724578	0.718419	0.712382	0.722055	0.888447	1.10278	1.11049	1.11854	861.865	28.602	-2.99567e-05	-0.00147803	-0.00015604	-0.000675556	-0.000197091	-0.000140932	-0.000179877
									864.886	28.6524	0.699492	0.906705	0.711027	0.595343	0.725318	0.718127	0.714029	0.718722	0.887675	0.699883	0.904813	0.709313	0.594673	0.723961	0.718704	0.713809	0.719214	0.886965	0.698067	0.904747	0.71044	0.593396	0.723713	0.718197	0.712798	0.723086	0.888935	1.10276	1.09803	1.10393	864.886	28.6524	-3.12044e-05	-0.00148161	-0.000160736	-0.000676413	-0.000200782	-0.000142211	-0.000181121
									867.923	28.7028	0.69995	0.907021	0.7112	0.595013	0.72534	0.719167	0.712799	0.718496	0.886962	0.699788	0.905134	0.709122	0.594058	0.724333	0.718732	0.71374	0.718905	0.88725	0.698337	0.904203	0.711428	0.593603	0.723682	0.718882	0.712535	0.723215	0.888665	1.09472	1.10342	1.10048	867.923	28.7028	-3.24583e-05	-0.00148512	-0.000165395	-0.000677368	-0.000204441	-0.000143488	-0.000182359
									870.863	28.7531	0.700082	0.906629	0.710703	0.595156	0.725261	0.719029	0.712482	0.718979	0.887501	0.698244	0.905246	0.709136	0.594316	0.723431	0.71956	0.7125	0.718925	0.888139	0.698382	0.904222	0.711921	0.594626	0.723898	0.71944	0.71265	0.723144	0.88902	1.09502	1.10542	1.10974	870.863	28.7531	-3.37159e-05	-0.00148855	-0.00017001	-0.000678404	-0.000208062	-0.000144765	-0.00018359
									873.869	28.8035	0.700682	0.905474	0.709909	0.594124	0.725642	0.718545	0.71314	0.719467	0.888814	0.698925	0.9053	0.709356	0.594308	0.72383	0.71947	0.712975	0.71891	0.887943	0.698744	0.904285	0.711296	0.59437	0.724206	0.719066	0.713092	0.723481	0.888549	1.09906	1.10246	1.10727	873.869	28.8035	-3.49754e-05	-0.00149191	-0.000174573	-0.000679506	-0.000211636	-0.000146045	-0.000184817
									876.856	28.8539	0.700494	0.905541	0.710661	0.594704	0.724982	0.71814	0.713337	0.71933	0.889124	0.69937	0.90566	0.709236	0.594429	0.723146	0.718542	0.713075	0.718926	0.887348	0.698527	0.904467	0.710262	0.594527	0.723422	0.718781	0.712793	0.723525	0.887464	1.09316	1.11811	1.10787	876.856	28.8539	-3.62347e-05	-0.00149521	-0.000179079	-0.000680657	-0.000215158	-0.00014733	-0.000186039
									879.871	28.9043	0.699142	0.906385	0.711813	0.59482	0.724224	0.718698	0.714952	0.718913	0.887627	0.698945	0.905474	0.709359	0.594516	0.723279	0.718469	0.712969	0.719064	0.887434	0.698448	0.904444	0.710864	0.595005	0.723531	0.71915	0.712878	0.722767	0.888661	1.09449	1.11143	1.1223	879.871	28.9043	-3.74922e-05	-0.00149844	-0.000183522	-0.000681843	-0.000218622	-0.000148622	-0.000187258
									882.941	28.9547	0.699663	0.906736	0.711562	0.594679	0.724897	0.719038	0.714568	0.719097	0.888066	0.699814	0.905378	0.709426	0.594233	0.723684	0.71822	0.713485	0.719242	0.888287	0.698636	0.903994	0.710672	0.594655	0.72419	0.719065	0.713307	0.722922	0.889234	1.09377	1.10525	1.1013	882.941	28.9547	-3.87466e-05	-0.00150162	-0.000187895	-0.000683051	-0.000222022	-0.000149923	-0.000188474
									886.055	29.005	0.698785	0.907318	0.712425	0.594727	0.724586	0.718969	0.713758	0.718907	0.889244	0.69938	0.90528	0.709872	0.593991	0.722824	0.718453	0.713854	0.720445	0.888619	0.699105	0.903565	0.709867	0.59449	0.724202	0.719596	0.713231	0.723537	0.888394	1.09212	1.10351	1.10952	886.055	29.005	-3.99969e-05	-0.00150474	-0.000192191	-0.000684275	-0.000225353	-0.000151236	-0.000189687
									889.038	29.0554	0.699536	0.906071	0.711831	0.594574	0.724092	0.718723	0.713627	0.719157	0.888462	0.698996	0.905118	0.70987	0.593878	0.72282	0.718432	0.713404	0.720653	0.887793	0.69863	0.904556	0.710416	0.595004	0.724596	0.719454	0.713259	0.723038	0.887364	1.10193	1.10528	1.12055	889.038	29.0554	-4.12427e-05	-0.00150781	-0.000196405	-0.000685511	-0.00022861	-0.000152562	-0.000190899
									892.038	29.1058	0.698652	0.905135	0.711086	0.594005	0.723928	0.719053	0.713021	0.718787	0.88758	0.699526	0.904222	0.709762	0.594225	0.723365	0.718078	0.71312	0.719083	0.887481	0.69827	0.90462	0.711053	0.594558	0.724858	0.718855	0.713067	0.722202	0.887609	1.10652	1.1061	1.11211	892.038	29.1058	-4.24841e-05	-0.00151083	-0.000200531	-0.00068676	-0.000231789	-0.000153905	-0.000192111
									895.078	29.1562	0.698897	0.905579	0.711604	0.594534	0.725038	0.719123	0.712699	0.718824	0.887996	0.699187	0.904644	0.709121	0.594771	0.723405	0.718549	0.713967	0.719008	0.88798	0.698391	0.90407	0.71081	0.594622	0.724645	0.719499	0.712573	0.721932	0.888139	1.11061	1.10751	1.10317	895.078	29.1562	-4.37216e-05	-0.0015138	-0.000204562	-0.000688027	-0.000234888	-0.000155265	-0.000193325
									898.136	29.2065	0.700532	0.905678	0.712388	0.594389	0.725327	0.719354	0.712677	0.719748	0.888463	0.698865	0.905492	0.708401	0.594405	0.723554	0.718432	0.713936	0.719536	0.887876	0.698754	0.904065	0.710731	0.594146	0.724594	0.719201	0.712915	0.722129	0.88789	1.10314	1.10272	1.10899	898.136	29.2065	-4.49565e-05	-0.00151672	-0.000208493	-0.000689319	-0.000237902	-0.000156644	-0.00019454
									901.147	29.2569	0.700148	0.905268	0.711558	0.593797	0.724804	0.719696	0.712286	0.719056	0.888177	0.700114	0.905135	0.709124	0.594087	0.723236	0.718389	0.714154	0.719207	0.887739	0.699195	0.903462	0.710891	0.593189	0.72418	0.71883	0.713382	0.722514	0.887222	1.09482	1.10378	1.11575	901.147	29.2569	-4.61903e-05	-0.0015196	-0.000212318	-0.000690643	-0.000240831	-0.000158045	-0.000195758
									904.175	29.3073	0.699607	0.905148	0.710503	0.594028	0.725091	0.719375	0.712148	0.718092	0.888284	0.700105	0.90477	0.709618	0.594464	0.722443	0.718808	0.714325	0.719473	0.888519	0.699078	0.90319	0.710857	0.592809	0.724225	0.718752	0.712663	0.722563	0.887248	1.09741	1.1027	1.11219	904.175	29.3073	-4.74249e-05	-0.00152243	-0.000216033	-0.000692012	-0.000243672	-0.000159467	-0.00019698
									907.165	29.3577	0.699746	0.905434	0.711118	0.594458	0.724776	0.718835	0.712182	0.718535	0.889055	0.698471	0.904462	0.709439	0.59431	0.72227	0.719239	0.713242	0.719323	0.888359	0.698853	0.903806	0.711166	0.59279	0.7241	0.717762	0.712664	0.721804	0.887566	1.09368	1.1012	1.10503	907.165	29.3577	-4.86616e-05	-0.00152522	-0.00021963	-0.000693433	-0.000246423	-0.000160913	-0.000198207
									910.128	29.4081	0.699741	0.905287	0.712036	0.594675	0.724491	0.718803	0.712401	0.719062	0.888006	0.698244	0.904371	0.70919	0.593369	0.722657	0.719429	0.712555	0.719178	0.887008	0.698816	0.904009	0.710832	0.592526	0.724041	0.717752	0.713655	0.722105	0.887718	1.08812	1.10467	1.11204	910.128	29.4081	-4.99017e-05	-0.00152797	-0.000223106	-0.000694918	-0.00024908	-0.000162384	-0.00019944
									913.165	29.4584	0.700243	0.904751	0.711559	0.594901	0.724605	0.719341	0.713438	0.718933	0.886918	0.699018	0.904824	0.708529	0.593285	0.723027	0.718901	0.712508	0.71953	0.886798	0.698592	0.903042	0.71083	0.592428	0.724512	0.718921	0.714134	0.722923	0.887803	1.09317	1.10187	1.12251	913.165	29.4584	-5.11458e-05	-0.0015307	-0.000226454	-0.000696473	-0.000251643	-0.00016388	-0.000200681
									916.189	29.5088	0.700011	0.905312	0.710387	0.59454	0.723968	0.719249	0.713894	0.718566	0.888102	0.700105	0.905019	0.708653	0.593728	0.722708	0.71851	0.712982	0.718876	0.886698	0.698751	0.902148	0.71186	0.593294	0.724019	0.718845	0.713523	0.723205	0.887676	1.0897	1.10689	1.10681	916.189	29.5088	-5.23942e-05	-0.00153342	-0.000229669	-0.000698102	-0.000254108	-0.000165402	-0.00020193
									919.195	29.5592	0.700367	0.904394	0.710147	0.592898	0.724822	0.717934	0.714014	0.718543	0.888169	0.700258	0.904637	0.710168	0.593542	0.722409	0.718474	0.712762	0.718552	0.886759	0.698915	0.902251	0.711287	0.593359	0.724086	0.717914	0.712201	0.723599	0.888026	1.084	1.10812	1.10306	919.195	29.5592	-5.36472e-05	-0.00153614	-0.000232747	-0.000699807	-0.000256474	-0.000166953	-0.000203189
									922.17	29.6096	0.700139	0.903981	0.710573	0.592891	0.725272	0.717348	0.713858	0.718256	0.888032	0.6987	0.903878	0.710694	0.5942	0.722651	0.718784	0.712553	0.718524	0.887736	0.698415	0.90285	0.710077	0.593625	0.724611	0.718051	0.712701	0.723083	0.888018	1.08491	1.10994	1.10677	922.17	29.6096	-5.49051e-05	-0.00153887	-0.000235683	-0.000701584	-0.000258738	-0.000168531	-0.000204458
									925.276	29.6599	0.699618	0.904597	0.709417	0.594845	0.72476	0.718101	0.71361	0.717323	0.887423	0.698653	0.902923	0.709475	0.593869	0.722549	0.718957	0.713535	0.718312	0.887127	0.698635	0.903269	0.710282	0.593793	0.724971	0.718089	0.713438	0.722576	0.887737	1.08469	1.10718	1.08437	925.276	29.6599	-5.61681e-05	-0.00154165	-0.000238472	-0.000703427	-0.000260899	-0.00017014	-0.00020574
									928.368	29.7103	0.699803	0.904212	0.710384	0.59459	0.724854	0.718987	0.712339	0.717903	0.888253	0.699482	0.903926	0.709477	0.592735	0.722763	0.718815	0.713745	0.718976	0.886661	0.698607	0.902545	0.71014	0.593306	0.724803	0.718525	0.712378	0.721803	0.887241	1.0906	1.10172	1.10159	928.368	29.7103	-5.7437e-05	-0.00154448	-0.00024111	-0.000705324	-0.000262956	-0.000171779	-0.000207035
									931.377	29.7607	0.699794	0.906073	0.710204	0.594267	0.724567	0.719114	0.71357	0.718219	0.888464	0.699722	0.904603	0.709194	0.593653	0.723551	0.718846	0.714018	0.719218	0.886849	0.698767	0.902786	0.709482	0.593485	0.7246	0.719401	0.711952	0.721789	0.887013	1.10231	1.0989	1.09327	931.377	29.7607	-5.87126e-05	-0.00154739	-0.000243594	-0.000707262	-0.000264909	-0.000173451	-0.000208344
									934.347	29.8111	0.699375	0.905331	0.70997	0.594681	0.724603	0.71915	0.714978	0.718404	0.887715	0.699842	0.903962	0.708971	0.594141	0.723603	0.719026	0.713068	0.718901	0.887379	0.698984	0.902988	0.710129	0.592708	0.725412	0.719605	0.712139	0.721629	0.887006	1.08805	1.10362	1.10638	934.347	29.8111	-5.99956e-05	-0.0015504	-0.000245918	-0.000709225	-0.000266759	-0.000175157	-0.00020967
									937.383	29.8615	0.699827	0.904841	0.7112	0.594978	0.724392	0.718025	0.714273	0.718056	0.887805	0.69902	0.904303	0.708633	0.59341	0.724268	0.718857	0.712833	0.718876	0.886626	0.698951	0.902345	0.710675	0.592617	0.724648	0.719328	0.712631	0.722083	0.886645	1.09585	1.0925	1.10675	937.383	29.8615	-6.12872e-05	-0.00155353	-0.000248081	-0.000711197	-0.000268506	-0.000176897	-0.000211013
									940.377	29.9118	0.699186	0.905105	0.711265	0.59554	0.724026	0.718801	0.71365	0.718517	0.88734	0.698923	0.904704	0.709374	0.59297	0.72392	0.718813	0.712908	0.718664	0.886174	0.697853	0.902387	0.710942	0.593524	0.724385	0.718185	0.713402	0.722105	0.886469	1.09254	1.10361	1.10455	940.377	29.9118	-6.25884e-05	-0.00155679	-0.000250079	-0.00071316	-0.00027015	-0.000178673	-0.000212376
									943.432	29.9622	0.699666	0.904684	0.710951	0.594356	0.72432	0.718585	0.713321	0.719177	0.886379	0.698868	0.903452	0.709946	0.593469	0.723018	0.718809	0.713226	0.717742	0.885959	0.698094	0.902452	0.711424	0.592849	0.72459	0.718637	0.713431	0.722791	0.886852	1.098	1.11191	1.10668	943.432	29.9622	-6.39003e-05	-0.00156018	-0.000251909	-0.000715096	-0.000271692	-0.000180485	-0.00021376
									946.538	30.0126	0.69957	0.903672	0.709877	0.59303	0.724946	0.719352	0.714729	0.71843	0.887016	0.698661	0.903221	0.709995	0.593218	0.723772	0.718672	0.713993	0.717957	0.886619	0.699017	0.903111	0.710944	0.592718	0.723953	0.718986	0.713065	0.722609	0.886417	1.08942	1.10502	1.11122	946.538	30.0126	-6.5224e-05	-0.00156371	-0.000253572	-0.00071699	-0.000273134	-0.000182336	-0.000215167
									949.544	30.063	0.699213	0.905078	0.710451	0.59448	0.723932	0.719047	0.713629	0.719023	0.887732	0.698849	0.903773	0.70966	0.594299	0.723443	0.719616	0.71434	0.718408	0.886392	0.698997	0.902873	0.709796	0.593092	0.723386	0.719583	0.712625	0.721801	0.886791	1.08349	1.11213	1.10682	949.544	30.063	-6.65605e-05	-0.00156739	-0.000255068	-0.00071883	-0.000274475	-0.000184224	-0.000216599
									952.478	30.1134	0.698058	0.904907	0.709841	0.59386	0.724936	0.71923	0.713283	0.719107	0.886889	0.699393	0.9043	0.709852	0.593537	0.72279	0.718338	0.713212	0.719308	0.886207	0.698808	0.902692	0.710855	0.593956	0.725089	0.719689	0.711984	0.721313	0.886913	1.09631	1.10386	1.10749	952.478	30.1134	-6.79107e-05	-0.0015712	-0.000256397	-0.000720605	-0.000275719	-0.000186152	-0.000218058
									955.496	30.1637	0.699365	0.904737	0.711022	0.594145	0.724334	0.719279	0.714048	0.718584	0.887025	0.699324	0.902664	0.709235	0.594026	0.723036	0.718206	0.713113	0.719712	0.886073	0.699444	0.901393	0.710745	0.59268	0.724309	0.718692	0.712673	0.721812	0.885738	1.09228	1.10768	1.10528	955.496	30.1637	-6.92753e-05	-0.00157516	-0.000257564	-0.000722303	-0.000276868	-0.00018812	-0.000219547
									958.533	30.2141	0.69967	0.904303	0.709828	0.594254	0.724844	0.718284	0.713464	0.71918	0.887055	0.698691	0.903024	0.709343	0.593459	0.722477	0.718591	0.713613	0.719785	0.885578	0.699473	0.903074	0.710047	0.592687	0.723762	0.717953	0.713522	0.722165	0.88705	1.08932	1.09702	1.11694	958.533	30.2141	-7.06547e-05	-0.00157924	-0.000258571	-0.00072392	-0.000277925	-0.000190128	-0.000221068
									961.575	30.2645	0.699651	0.903794	0.710346	0.593426	0.725042	0.718979	0.713296	0.718668	0.886209	0.699133	0.902543	0.709686	0.59376	0.722871	0.717983	0.714149	0.717949	0.886816	0.699113	0.902344	0.710633	0.59351	0.723857	0.717939	0.713222	0.72189	0.887467	1.09502	1.09894	1.11714	961.575	30.2645	-7.20494e-05	-0.00158345	-0.000259423	-0.000725454	-0.000278896	-0.000192177	-0.000222623
									964.584	30.3149	0.700419	0.903402	0.711056	0.593033	0.725401	0.719258	0.712628	0.718644	0.886461	0.69837	0.902842	0.708938	0.593144	0.722412	0.718	0.712734	0.717281	0.885384	0.69821	0.9027	0.71044	0.593196	0.723448	0.718933	0.712806	0.722827	0.885983	1.08855	1.10613	1.11468	964.584	30.3149	-7.34589e-05	-0.00158776	-0.000260123	-0.000726907	-0.000279782	-0.000194269	-0.000224216
									967.665	30.3652	0.700208	0.903481	0.711025	0.593866	0.723923	0.719406	0.713286	0.718249	0.887749	0.698009	0.902684	0.71016	0.593301	0.722942	0.717655	0.713037	0.718041	0.886205	0.699139	0.901265	0.711511	0.593203	0.723897	0.718063	0.712835	0.721706	0.886012	1.07749	1.1001	1.11172	967.665	30.3652	-7.48828e-05	-0.00159216	-0.000260677	-0.000728285	-0.000280589	-0.000196404	-0.00022585
									970.75	30.4156	0.699129	0.903337	0.709456	0.593769	0.722904	0.717828	0.713441	0.717831	0.887696	0.697793	0.903075	0.709714	0.593509	0.723089	0.717963	0.713128	0.718632	0.885645	0.698761	0.901741	0.710587	0.593525	0.723816	0.71855	0.713117	0.722456	0.886779	1.09735	1.10638	1.09856	970.75	30.4156	-7.632e-05	-0.00159661	-0.000261089	-0.000729598	-0.000281319	-0.000198584	-0.000227526
									973.749	30.466	0.700653	0.904199	0.711301	0.593872	0.725098	0.718019	0.71375	0.718335	0.886852	0.6988	0.90208	0.7089	0.592945	0.723178	0.717818	0.712978	0.719692	0.884431	0.698729	0.901563	0.71026	0.59211	0.722764	0.716445	0.71404	0.722522	0.886965	1.08859	1.1085	1.09892	973.749	30.466	-7.77694e-05	-0.0016011	-0.000261365	-0.000730855	-0.000281977	-0.000200809	-0.000229249
									976.665	30.5164	0.701002	0.903856	0.711241	0.593243	0.724617	0.717752	0.713773	0.718682	0.886574	0.699114	0.902733	0.710326	0.593396	0.722119	0.718969	0.711956	0.719497	0.883921	0.696462	0.901644	0.710502	0.592783	0.723257	0.718805	0.713378	0.721933	0.886482	1.09614	1.1021	1.11517	976.665	30.5164	-7.92294e-05	-0.00160559	-0.00026151	-0.00073207	-0.000282564	-0.000203082	-0.00023102
									979.688	30.5668	0.699495	0.903366	0.71112	0.594306	0.725273	0.718608	0.713177	0.718766	0.886942	0.698983	0.901509	0.708076	0.592431	0.722903	0.718278	0.712076	0.719163	0.885873	0.697785	0.90189	0.710033	0.592289	0.722296	0.717792	0.713882	0.723115	0.886229	1.10225	1.10959	1.11312	979.688	30.5668	-8.06978e-05	-0.00161005	-0.000261529	-0.000733256	-0.000283084	-0.000205403	-0.000232844
									982.73	30.6171	0.699544	0.903118	0.71217	0.594121	0.725169	0.71828	0.713062	0.719868	0.886427	0.699138	0.901707	0.709267	0.592598	0.723048	0.717812	0.71286	0.718218	0.886294	0.69885	0.901679	0.709441	0.59193	0.723659	0.719025	0.712065	0.721937	0.886397	1.0901	1.1073	1.12626	982.73	30.6171	-8.21723e-05	-0.00161444	-0.000261427	-0.000734425	-0.000283539	-0.000207774	-0.000234723
									985.782	30.6675	0.699739	0.903318	0.710707	0.593895	0.72459	0.718787	0.713108	0.718712	0.887222	0.700144	0.90311	0.70897	0.592976	0.722311	0.71812	0.712662	0.718518	0.885551	0.698083	0.900988	0.71033	0.592673	0.723938	0.71768	0.71316	0.722059	0.887087	1.08857	1.10306	1.11671	985.782	30.6675	-8.36504e-05	-0.00161872	-0.000261209	-0.000735593	-0.000283931	-0.000210196	-0.000236661
									988.837	30.7179	0.700181	0.903227	0.710004	0.593109	0.724296	0.718766	0.712483	0.719235	0.886155	0.699125	0.902541	0.709991	0.592323	0.722919	0.718107	0.713374	0.718832	0.886299	0.698276	0.902015	0.709856	0.592172	0.723736	0.717339	0.713179	0.721829	0.88741	1.10623	1.0909	1.10718	988.837	30.7179	-8.51296e-05	-0.00162287	-0.00026088	-0.00073677	-0.000284263	-0.000212673	-0.00023866
									991.874	30.7683	0.700036	0.902961	0.71045	0.593395	0.724711	0.718289	0.712584	0.717928	0.885528	0.69932	0.901337	0.709596	0.591453	0.722583	0.719822	0.712544	0.718532	0.886511	0.698685	0.901487	0.709839	0.592836	0.725169	0.718807	0.713818	0.722968	0.887125	1.10676	1.09898	1.10926	991.874	30.7683	-8.66073e-05	-0.00162684	-0.000260446	-0.000737966	-0.000284536	-0.000215204	-0.000240724
									994.855	30.8186	0.700115	0.903163	0.710435	0.59283	0.724234	0.718088	0.712765	0.719144	0.886042	0.699558	0.902266	0.710213	0.592726	0.72264	0.718883	0.712924	0.718359	0.886372	0.697946	0.901725	0.710562	0.592283	0.724505	0.718889	0.712579	0.723664	0.885728	1.09076	1.10299	1.10928	994.855	30.8186	-8.8081e-05	-0.00163062	-0.000259913	-0.000739185	-0.000284751	-0.000217792	-0.000242855
									997.901	30.869	0.699625	0.903173	0.710627	0.593572	0.724842	0.717465	0.71347	0.717588	0.886157	0.698533	0.902031	0.710122	0.593211	0.723565	0.71832	0.713143	0.718211	0.885967	0.698473	0.901222	0.710518	0.591531	0.724617	0.718065	0.713623	0.722517	0.886023	1.0967	1.11299	1.11105	997.901	30.869	-8.9548e-05	-0.00163418	-0.000259286	-0.00074043	-0.000284911	-0.00022044	-0.000245058
									1000.95	30.9194	0.699517	0.90311	0.710243	0.592817	0.724797	0.717806	0.714145	0.718542	0.886531	0.698932	0.902251	0.710203	0.592863	0.722095	0.718237	0.712823	0.718734	0.883972	0.699189	0.900722	0.709061	0.592811	0.724339	0.718921	0.712856	0.721749	0.88586	1.09383	1.09693	1.12468	1000.95	30.9194	-9.10054e-05	-0.00163751	-0.000258572	-0.000741696	-0.000285019	-0.000223148	-0.000247335
									1003.97	30.9698	0.698435	0.902329	0.709967	0.593819	0.724593	0.717679	0.713346	0.719302	0.887291	0.699763	0.901878	0.70927	0.592835	0.72312	0.718832	0.712861	0.719788	0.885391	0.698912	0.900965	0.710033	0.592621	0.724852	0.718644	0.713469	0.721125	0.886185	1.09712	1.09577	1.11495	1003.97	30.9698	-9.24501e-05	-0.0016406	-0.000257777	-0.000742975	-0.000285079	-0.000225919	-0.00024969
									1006.89	31.0202	0.698459	0.902895	0.710404	0.593639	0.724339	0.717776	0.713347	0.717936	0.886144	0.699131	0.901267	0.708281	0.592259	0.722577	0.717917	0.713202	0.71981	0.885468	0.699537	0.900674	0.711532	0.591767	0.724656	0.718058	0.713724	0.72252	0.88613	1.112	1.11033	1.11622	1006.89	31.0202	-9.3879e-05	-0.00164343	-0.000256908	-0.000744252	-0.000285094	-0.000228756	-0.000252126
									1009.91	31.0705	0.699272	0.902492	0.709983	0.593084	0.724153	0.719693	0.713152	0.718425	0.885881	0.697815	0.900586	0.709328	0.592966	0.723174	0.719153	0.712969	0.719188	0.885464	0.697696	0.901776	0.711145	0.592701	0.723808	0.717635	0.712912	0.722657	0.886062	1.10022	1.10909	1.10745	1009.91	31.0705	-9.52889e-05	-0.00164601	-0.000255971	-0.000745512	-0.00028507	-0.000231659	-0.000254646
									1012.94	31.1209	0.699605	0.901817	0.709445	0.593544	0.724314	0.718486	0.713729	0.718221	0.88703	0.698366	0.901281	0.709832	0.593157	0.722833	0.718383	0.713474	0.718704	0.884278	0.697811	0.901437	0.710129	0.591284	0.723456	0.718084	0.712146	0.721651	0.88621	1.09161	1.09632	1.10933	1012.94	31.1209	-9.66766e-05	-0.00164834	-0.000254974	-0.000746736	-0.000285008	-0.000234632	-0.000257252
									1015.99	31.1713	0.699066	0.901833	0.709746	0.593418	0.722476	0.718396	0.712809	0.717988	0.886834	0.699509	0.902358	0.709603	0.592797	0.723383	0.718854	0.713672	0.717721	0.885483	0.698289	0.901469	0.710634	0.59236	0.723451	0.719294	0.712975	0.722307	0.885587	1.09207	1.10076	1.11396	1015.99	31.1713	-9.80395e-05	-0.00165041	-0.000253922	-0.000747905	-0.000284915	-0.000237675	-0.000259948
									1019	31.2217	0.698514	0.902365	0.709506	0.593044	0.722446	0.717577	0.71313	0.717998	0.886112	0.698991	0.901349	0.7092	0.592724	0.723335	0.718614	0.713298	0.71814	0.885721	0.698916	0.900582	0.709847	0.59288	0.722943	0.71778	0.713937	0.722912	0.885882	1.10804	1.10249	1.1105	1019	31.2217	-9.93753e-05	-0.00165225	-0.000252822	-0.000748999	-0.000284793	-0.00024079	-0.000262736
									1022.07	31.272	0.699718	0.903304	0.711015	0.593291	0.724039	0.718271	0.712534	0.718879	0.884726	0.698213	0.901042	0.708749	0.592617	0.723541	0.718686	0.712761	0.717507	0.88455	0.699314	0.900578	0.709992	0.591796	0.723785	0.718353	0.713659	0.722563	0.885839	1.10069	1.10408	1.11383	1022.07	31.272	-0.000100682	-0.00165386	-0.000251681	-0.000749999	-0.000284647	-0.000243979	-0.000265619
									1025.1	31.3224	0.699482	0.902507	0.710765	0.593157	0.724281	0.716947	0.713	0.718021	0.885928	0.699122	0.901297	0.70908	0.593659	0.723094	0.718983	0.713145	0.718401	0.885775	0.699702	0.900583	0.709879	0.591589	0.723608	0.719	0.713511	0.721699	0.885539	1.08633	1.09257	1.118	1025.1	31.3224	-0.000101959	-0.00165526	-0.000250507	-0.000750887	-0.00028448	-0.000247244	-0.000268599
									1028.14	31.3728	0.699723	0.903212	0.710076	0.593938	0.725122	0.718602	0.713955	0.718309	0.885055	0.698542	0.90009	0.708389	0.592737	0.721815	0.71881	0.713534	0.71869	0.885369	0.698176	0.899747	0.710254	0.591182	0.723477	0.718317	0.71327	0.721831	0.885259	1.08606	1.1035	1.10747	1028.14	31.3728	-0.000103206	-0.00165647	-0.000249305	-0.00075165	-0.000284297	-0.000250586	-0.000271678
									1031.13	31.4232	0.699437	0.902784	0.710486	0.593726	0.724596	0.718938	0.713991	0.718768	0.885728	0.697806	0.900603	0.708378	0.592405	0.72204	0.718241	0.713191	0.718225	0.885496	0.698217	0.900229	0.709679	0.592597	0.723623	0.717172	0.713464	0.723573	0.884869	1.08934	1.10243	1.11912	1031.13	31.4232	-0.000104421	-0.0016575	-0.000248083	-0.000752274	-0.000284101	-0.000254005	-0.000274858
									1034.14	31.4736	0.700425	0.902332	0.71153	0.592404	0.724291	0.716145	0.714106	0.717543	0.886667	0.698246	0.900733	0.709638	0.592052	0.723287	0.717151	0.713162	0.71816	0.884739	0.697979	0.8999	0.70965	0.592124	0.723654	0.717881	0.712381	0.722829	0.885	1.09062	1.09705	1.11276	1034.14	31.4736	-0.000105606	-0.00165837	-0.000246847	-0.000752754	-0.000283896	-0.000257503	-0.000278142
									1037.15	31.5239	0.700154	0.902418	0.711163	0.591973	0.724407	0.717299	0.71333	0.717785	0.88596	0.698	0.900942	0.710104	0.590933	0.722629	0.717752	0.713693	0.719036	0.885046	0.698994	0.901167	0.709929	0.591661	0.723391	0.718388	0.712289	0.723274	0.885693	1.08902	1.11257	1.11628	1037.15	31.5239	-0.000106762	-0.00165911	-0.000245604	-0.000753085	-0.000283687	-0.000261081	-0.000281532
									1040.17	31.5743	0.699541	0.90329	0.710344	0.593163	0.724191	0.718141	0.713075	0.71816	0.885851	0.698969	0.901497	0.709811	0.591996	0.721741	0.717811	0.712756	0.717109	0.884844	0.698272	0.899614	0.710629	0.591627	0.723607	0.717859	0.712204	0.722929	0.885475	1.08826	1.10373	1.11001	1040.17	31.5743	-0.000107891	-0.00165972	-0.000244359	-0.000753267	-0.000283476	-0.000264739	-0.000285028
									1043.17	31.6247	0.699629	0.902546	0.710552	0.59272	0.724061	0.717433	0.713625	0.717697	0.886108	0.69926	0.90184	0.709318	0.591752	0.721855	0.718298	0.712178	0.717781	0.8847	0.69801	0.899094	0.710639	0.591806	0.724184	0.717585	0.713659	0.722882	0.885301	1.09406	1.10119	1.115	1043.17	31.6247	-0.000108995	-0.00166023	-0.000243117	-0.000753303	-0.000283266	-0.000268476	-0.000288633
									1046.21	31.6751	0.700477	0.901165	0.70931	0.592117	0.725354	0.71775	0.712421	0.719125	0.885408	0.69883	0.900388	0.709709	0.591038	0.722711	0.719323	0.712199	0.718953	0.885082	0.697947	0.899488	0.709785	0.591682	0.72406	0.718174	0.71337	0.722435	0.885589	1.09189	1.10851	1.11349	1046.21	31.6751	-0.000110077	-0.00166067	-0.000241885	-0.000753195	-0.000283061	-0.000272293	-0.000292348
									1049.23	31.7254	0.700307	0.901503	0.709567	0.592742	0.723909	0.718272	0.712605	0.718408	0.885775	0.698348	0.899417	0.709904	0.591527	0.723919	0.718443	0.71212	0.71955	0.88432	0.697517	0.899974	0.709779	0.592535	0.723519	0.718483	0.713209	0.72277	0.88472	1.09504	1.09754	1.11077	1049.23	31.7254	-0.000111141	-0.00166107	-0.000240667	-0.000752951	-0.000282863	-0.00027619	-0.000296174
									1052.29	31.7758	0.700584	0.900621	0.71041	0.592625	0.723876	0.718228	0.713645	0.716456	0.886262	0.698955	0.90072	0.70852	0.592212	0.723859	0.717534	0.71221	0.718696	0.883766	0.697797	0.899838	0.710777	0.592192	0.722564	0.718357	0.713265	0.721917	0.885356	1.09379	1.09995	1.10872	1052.29	31.7758	-0.00011219	-0.00166146	-0.000239469	-0.000752578	-0.000282677	-0.000280165	-0.000300112
									1055.28	31.8262	0.699572	0.901007	0.71049	0.592441	0.723771	0.718225	0.713537	0.717354	0.885516	0.699075	0.899882	0.708648	0.592716	0.722668	0.717987	0.711812	0.718773	0.883725	0.698222	0.899333	0.709706	0.592073	0.723765	0.717052	0.713222	0.721348	0.884245	1.10285	1.11601	1.11434	1055.28	31.8262	-0.000113228	-0.00166186	-0.000238295	-0.000752082	-0.000282505	-0.000284219	-0.000304163
									1058.32	31.8766	0.699984	0.90108	0.70967	0.592517	0.724612	0.719396	0.71327	0.718216	0.885285	0.698481	0.899211	0.708736	0.592554	0.722152	0.718442	0.712343	0.719126	0.884084	0.698213	0.898427	0.709451	0.591669	0.724188	0.717782	0.713267	0.722177	0.885123	1.10074	1.11014	1.11587	1058.32	31.8766	-0.000114258	-0.00166231	-0.000237151	-0.000751468	-0.000282353	-0.000288349	-0.000308328
									1061.42	31.927	0.699913	0.901449	0.710386	0.591951	0.723879	0.719191	0.712582	0.718845	0.885142	0.698889	0.899789	0.70869	0.591202	0.722845	0.71817	0.712692	0.718596	0.884484	0.699219	0.898487	0.709522	0.592339	0.723198	0.71901	0.712927	0.721493	0.884876	1.08338	1.12091	1.0988	1061.42	31.927	-0.000115286	-0.00166283	-0.00023604	-0.00075074	-0.000282223	-0.000292554	-0.000312606
									1064.51	31.9773	0.699562	0.901714	0.710628	0.59228	0.724426	0.718635	0.712819	0.718522	0.886038	0.699317	0.900021	0.709826	0.590658	0.722535	0.719382	0.713056	0.71833	0.883756	0.698562	0.899021	0.709726	0.591895	0.722715	0.7187	0.713165	0.721848	0.885673	1.08856	1.11301	1.10416	1064.51	31.9773	-0.000116317	-0.00166343	-0.000234966	-0.000749898	-0.000282121	-0.000296832	-0.000317
									1067.42	32.0277	0.699373	0.901728	0.709873	0.592267	0.723167	0.717822	0.71265	0.718328	0.885245	0.698565	0.90124	0.708936	0.591439	0.722447	0.719177	0.71409	0.718243	0.884529	0.698206	0.89853	0.709645	0.590787	0.723761	0.719189	0.713737	0.721935	0.88582	1.08108	1.10067	1.11339	1067.42	32.0277	-0.000117354	-0.00166416	-0.000233933	-0.000748944	-0.000282051	-0.000301183	-0.000321508
									1070.37	32.0781	0.698907	0.90114	0.709902	0.592223	0.722271	0.717884	0.712901	0.718698	0.884964	0.698145	0.900732	0.708982	0.591771	0.722609	0.718608	0.71369	0.719046	0.884682	0.697756	0.898197	0.709235	0.591394	0.723992	0.718552	0.712661	0.721726	0.885871	1.08621	1.10342	1.10947	1070.37	32.0781	-0.000118403	-0.001665	-0.000232944	-0.000747874	-0.000282019	-0.000305603	-0.000326133
									1073.33	32.1285	0.699204	0.900892	0.710159	0.592365	0.723634	0.718334	0.712864	0.718685	0.884571	0.698417	0.899489	0.709634	0.591523	0.722884	0.718769	0.712901	0.718684	0.884827	0.697998	0.898041	0.710043	0.591578	0.722733	0.71843	0.712172	0.722296	0.884698	1.08226	1.1155	1.11599	1073.33	32.1285	-0.000119469	-0.00166599	-0.000232004	-0.000746684	-0.000282029	-0.000310091	-0.000330873
									1076.34	32.1788	0.698822	0.900348	0.71022	0.591686	0.724403	0.718662	0.712865	0.718338	0.884555	0.698519	0.898772	0.708628	0.591437	0.722496	0.718156	0.71263	0.717934	0.884434	0.698369	0.898208	0.71041	0.591783	0.723785	0.718205	0.711931	0.722918	0.884383	1.09094	1.11293	1.10462	1076.34	32.1788	-0.000120556	-0.00166713	-0.000231118	-0.000745373	-0.000282086	-0.000314645	-0.00033573
									1079.43	32.2292	0.698906	0.900333	0.710301	0.591903	0.723396	0.718144	0.713276	0.717868	0.884542	0.698436	0.898851	0.707557	0.591701	0.722637	0.718069	0.712432	0.718318	0.884023	0.697789	0.898127	0.710102	0.59109	0.724412	0.717568	0.712193	0.722725	0.884766	1.07991	1.10938	1.10518	1079.43	32.2292	-0.00012167	-0.00166841	-0.00023029	-0.000743933	-0.000282192	-0.000319262	-0.000340704
									1082.55	32.2796	0.700605	0.900792	0.710726	0.591815	0.72306	0.718123	0.713861	0.718419	0.884183	0.69854	0.899538	0.708295	0.591142	0.722948	0.718353	0.711561	0.718862	0.884211	0.698536	0.898832	0.709743	0.591106	0.723758	0.717572	0.712112	0.722431	0.883989	1.07982	1.11408	1.10792	1082.55	32.2796	-0.000122814	-0.00166983	-0.000229526	-0.000742363	-0.000282351	-0.000323943	-0.000345794
									1085.56	32.33	0.699364	0.899931	0.711114	0.591663	0.723988	0.718352	0.713007	0.718101	0.884352	0.698718	0.899587	0.70878	0.590899	0.722499	0.717829	0.711706	0.71916	0.884565	0.6987	0.898232	0.709741	0.592091	0.723703	0.718532	0.711513	0.722866	0.884717	1.08642	1.09484	1.11106	1085.56	32.33	-0.000123991	-0.00167139	-0.00022883	-0.000740657	-0.000282566	-0.000328683	-0.000351002
									1088.6	32.3804	0.699116	0.899406	0.710259	0.592246	0.723392	0.718828	0.711853	0.717483	0.885206	0.698884	0.899425	0.708878	0.591489	0.721771	0.717451	0.712349	0.718475	0.884091	0.698154	0.898527	0.709949	0.591115	0.723173	0.718661	0.712129	0.722612	0.884886	1.08847	1.096	1.10947	1088.6	32.3804	-0.000125206	-0.00167307	-0.000228209	-0.000738814	-0.000282838	-0.000333482	-0.000356326
									1091.63	32.4307	0.699326	0.900036	0.709711	0.592438	0.724048	0.717675	0.712297	0.71844	0.886072	0.698961	0.898837	0.709631	0.591734	0.7216	0.717945	0.712071	0.718196	0.883602	0.698295	0.899987	0.709689	0.590424	0.722952	0.718292	0.713057	0.722433	0.883788	1.09011	1.10866	1.11043	1091.63	32.4307	-0.000126459	-0.00167486	-0.000227667	-0.000736829	-0.000283168	-0.000338337	-0.000361767
									1094.63	32.4811	0.698951	0.900383	0.71034	0.592143	0.724417	0.716806	0.712666	0.718594	0.885292	0.69901	0.898797	0.709621	0.591569	0.72221	0.718258	0.711617	0.718306	0.883553	0.697836	0.899013	0.709902	0.591277	0.723046	0.717783	0.712333	0.722611	0.883634	1.09487	1.11349	1.10761	1094.63	32.4811	-0.000127752	-0.00167674	-0.00022721	-0.000734703	-0.000283557	-0.000343248	-0.000367325
									1097.59	32.5315	0.698776	0.90056	0.710071	0.591481	0.723467	0.717794	0.712073	0.718366	0.884953	0.699007	0.898856	0.708977	0.591493	0.722338	0.717884	0.712184	0.7189	0.883746	0.697538	0.898405	0.710493	0.591372	0.723135	0.717512	0.711819	0.722583	0.883659	1.10076	1.10835	1.10325	1097.59	32.5315	-0.000129086	-0.00167871	-0.000226845	-0.000732436	-0.000284004	-0.000348211	-0.000373
									1100.6	32.5819	0.699115	0.900521	0.709565	0.591394	0.723758	0.717892	0.711769	0.718685	0.885554	0.698651	0.898301	0.70895	0.591449	0.72242	0.718255	0.711852	0.718519	0.88413	0.69829	0.89863	0.709619	0.590783	0.723288	0.718043	0.712191	0.722356	0.884019	1.10265	1.09926	1.10169	1100.6	32.5819	-0.000130462	-0.00168075	-0.000226578	-0.000730035	-0.000284508	-0.000353226	-0.000378792
									1103.6	32.6322	0.698949	0.900048	0.7101	0.592141	0.724095	0.717718	0.712368	0.71821	0.885578	0.698839	0.898966	0.709901	0.591323	0.722256	0.718267	0.711161	0.717716	0.88392	0.698836	0.898833	0.708887	0.591064	0.723552	0.717943	0.712704	0.721936	0.884463	1.10296	1.10247	1.09807	1103.6	32.6322	-0.00013188	-0.00168283	-0.000226416	-0.000727507	-0.000285067	-0.000358291	-0.000384703
									1106.57	32.6826	0.700076	0.900892	0.709231	0.592087	0.724602	0.718005	0.713023	0.718134	0.885425	0.699358	0.899617	0.71004	0.591086	0.722192	0.717527	0.712363	0.718794	0.883738	0.69856	0.899442	0.709618	0.591278	0.723756	0.717921	0.713347	0.722103	0.884906	1.09549	1.11287	1.11191	1106.57	32.6826	-0.00013334	-0.00168494	-0.000226363	-0.000724865	-0.000285677	-0.000363403	-0.000390731
									1109.61	32.733	0.699259	0.90016	0.709365	0.591875	0.724478	0.71803	0.713338	0.717775	0.884649	0.698953	0.899049	0.708589	0.590686	0.723201	0.71826	0.71283	0.71856	0.884267	0.697923	0.898772	0.709731	0.591004	0.723347	0.717896	0.712532	0.722436	0.885151	1.09589	1.11978	1.10807	1109.61	32.733	-0.000134842	-0.00168706	-0.000226427	-0.000722125	-0.000286337	-0.000368562	-0.000396878
									1112.63	32.7834	0.698885	0.89937	0.70994	0.591464	0.725205	0.718102	0.713321	0.717408	0.885961	0.698758	0.898488	0.708889	0.591122	0.72268	0.718889	0.712719	0.718458	0.884634	0.697548	0.89877	0.709666	0.591265	0.723435	0.717529	0.712386	0.722669	0.883997	1.0912	1.10569	1.11044	1112.63	32.7834	-0.000136384	-0.00168917	-0.000226613	-0.000719309	-0.000287042	-0.000373765	-0.000403144
									1115.72	32.8338	0.698776	0.89994	0.709729	0.591866	0.724512	0.718614	0.712908	0.718841	0.88516	0.698271	0.898493	0.709395	0.591719	0.722273	0.718278	0.71174	0.71813	0.883287	0.697882	0.898564	0.709522	0.591602	0.723261	0.718249	0.712104	0.72252	0.884059	1.09381	1.11104	1.1099	1115.72	32.8338	-0.000137964	-0.00169127	-0.000226926	-0.00071644	-0.000287789	-0.000379012	-0.000409529
									1118.84	32.8841	0.697993	0.899676	0.70976	0.592375	0.723429	0.719205	0.712944	0.718445	0.8849	0.699115	0.89809	0.709071	0.591632	0.722507	0.717982	0.712616	0.71838	0.883996	0.697566	0.896939	0.709513	0.591531	0.722877	0.718762	0.712955	0.72142	0.883844	1.0916	1.10601	1.10137	1118.84	32.8841	-0.000139582	-0.00169333	-0.00022737	-0.000713549	-0.000288577	-0.000384299	-0.000416033
									1121.79	32.9345	0.699197	0.899378	0.710172	0.592253	0.723685	0.717899	0.713129	0.718821	0.884388	0.698652	0.898238	0.707904	0.591713	0.722414	0.718162	0.712464	0.717807	0.884362	0.697758	0.896978	0.709189	0.591271	0.72322	0.718749	0.712036	0.721595	0.884133	1.07871	1.09643	1.10446	1121.79	32.9345	-0.000141236	-0.00169535	-0.000227949	-0.000710669	-0.000289401	-0.000389625	-0.000422656
									1124.7	32.9849	0.70004	0.898622	0.709837	0.59194	0.723476	0.717063	0.71286	0.717304	0.884798	0.69828	0.898483	0.708909	0.591566	0.722263	0.717527	0.712001	0.7181	0.883889	0.697622	0.897054	0.709379	0.59113	0.723497	0.718561	0.712811	0.722142	0.882974	1.08567	1.10806	1.10878	1124.7	32.9849	-0.000142924	-0.00169732	-0.000228667	-0.000707839	-0.000290262	-0.000394987	-0.000429399
									1127.73	33.0353	0.698938	0.898815	0.709889	0.591417	0.724324	0.718616	0.712394	0.717746	0.884335	0.698718	0.898318	0.709664	0.590833	0.722686	0.718778	0.712544	0.718477	0.882133	0.697672	0.897022	0.708192	0.592141	0.723472	0.71913	0.71298	0.721966	0.883435	1.1032	1.10306	1.11817	1127.73	33.0353	-0.000144644	-0.00169923	-0.000229528	-0.000705098	-0.000291156	-0.000400385	-0.00043626
									1130.76	33.0856	0.69895	0.89872	0.710449	0.592059	0.723614	0.718947	0.713298	0.71775	0.884263	0.698396	0.898994	0.708658	0.591125	0.722961	0.718368	0.71281	0.718328	0.88221	0.697876	0.897039	0.709736	0.590775	0.722033	0.718522	0.711831	0.72243	0.883252	1.0971	1.09742	1.10807	1130.76	33.0856	-0.000146397	-0.00170108	-0.000230532	-0.000702485	-0.000292085	-0.000405816	-0.000443239
									1133.84	33.136	0.699696	0.899151	0.710469	0.591388	0.723378	0.718959	0.712063	0.718092	0.884011	0.698858	0.897223	0.708328	0.590548	0.722058	0.717923	0.712121	0.717952	0.882662	0.69834	0.896826	0.708969	0.590846	0.722013	0.717558	0.710434	0.722607	0.883029	1.09877	1.09149	1.11343	1133.84	33.136	-0.000148182	-0.00170289	-0.000231682	-0.000700037	-0.000293046	-0.000411277	-0.000450334
									1136.92	33.1864	0.69896	0.899015	0.710517	0.591535	0.722097	0.717762	0.71235	0.717691	0.88415	0.698425	0.897904	0.7078	0.590542	0.721208	0.718223	0.712895	0.717644	0.882662	0.697206	0.896888	0.710242	0.590814	0.723671	0.717476	0.712041	0.722053	0.88497	1.09424	1.11369	1.10332	1136.92	33.1864	-0.000149998	-0.00170465	-0.000232978	-0.000697788	-0.000294041	-0.000416767	-0.000457545
									1139.99	33.2368	0.698744	0.898671	0.709897	0.59128	0.72365	0.718785	0.711892	0.718251	0.883176	0.698624	0.897931	0.708336	0.591858	0.722202	0.71821	0.711845	0.71793	0.883334	0.696834	0.89785	0.709236	0.591198	0.722874	0.717222	0.712437	0.721538	0.884009	1.08476	1.11838	1.1009	1139.99	33.2368	-0.000151846	-0.0017064	-0.00023442	-0.000695766	-0.00029507	-0.000422284	-0.00046487
									1143.02	33.2872	0.698244	0.897666	0.709596	0.591749	0.723644	0.71918	0.712018	0.717877	0.882449	0.700186	0.897729	0.708492	0.591573	0.721386	0.71808	0.711653	0.718206	0.882611	0.697539	0.897898	0.710107	0.590544	0.722532	0.716486	0.711901	0.723108	0.882979	1.10077	1.10347	1.10897	1143.02	33.2872	-0.000153725	-0.00170816	-0.000236006	-0.000693997	-0.000296134	-0.000427825	-0.000472307
									1146.01	33.3375	0.700536	0.898716	0.710786	0.59258	0.723699	0.718298	0.713092	0.717857	0.883064	0.699187	0.897971	0.709143	0.591639	0.722443	0.718407	0.713009	0.717674	0.883318	0.697841	0.897636	0.7107	0.590676	0.724019	0.716978	0.711835	0.723144	0.884349	1.09581	1.10288	1.10716	1146.01	33.3375	-0.000155636	-0.00170995	-0.000237734	-0.000692501	-0.000297234	-0.000433389	-0.000479854
									1148.94	33.3879	0.700383	0.89846	0.710308	0.592718	0.723198	0.717451	0.714303	0.718218	0.883423	0.697995	0.897721	0.707991	0.591451	0.722397	0.71872	0.712011	0.719468	0.882948	0.697537	0.896313	0.70855	0.591031	0.723315	0.718566	0.712373	0.721968	0.884036	1.09175	1.10621	1.1005	1148.94	33.3879	-0.000157578	-0.0017118	-0.000239604	-0.000691291	-0.000298371	-0.000438974	-0.00048751
									1151.97	33.4383	0.69981	0.899437	0.709386	0.592219	0.723458	0.717449	0.712331	0.717684	0.883165	0.699004	0.896623	0.708271	0.590821	0.722577	0.718523	0.711374	0.717979	0.882953	0.698002	0.896128	0.708732	0.590592	0.722578	0.71848	0.712079	0.722021	0.884181	1.10093	1.10714	1.09906	1151.97	33.4383	-0.000159553	-0.00171374	-0.000241612	-0.000690376	-0.000299547	-0.000444578	-0.000495271
									1155.03	33.4887	0.699722	0.89875	0.709125	0.59143	0.72409	0.717538	0.712224	0.717845	0.882952	0.698317	0.897284	0.709707	0.589179	0.721912	0.719055	0.71165	0.718418	0.88259	0.698418	0.896676	0.709106	0.590771	0.723083	0.717703	0.712927	0.722189	0.88162	1.0956	1.11718	1.12095	1155.03	33.4887	-0.00016156	-0.0017158	-0.000243756	-0.000689761	-0.000300761	-0.000450199	-0.000503135
									1158.05	33.539	0.699351	0.898647	0.710762	0.591356	0.723238	0.717882	0.712527	0.717111	0.883194	0.699384	0.898384	0.708241	0.590106	0.721956	0.716846	0.712413	0.718609	0.882754	0.698496	0.898047	0.70995	0.5905	0.723945	0.716948	0.712898	0.722179	0.882095	1.10235	1.11498	1.12151	1158.05	33.539	-0.000163601	-0.001718	-0.000246033	-0.000689442	-0.000302016	-0.000455838	-0.000511099
									1161.01	33.5894	0.699449	0.898511	0.710546	0.592276	0.723342	0.717607	0.712063	0.716847	0.882857	0.698765	0.898508	0.708548	0.591446	0.722367	0.716525	0.712288	0.717069	0.883299	0.698396	0.896267	0.709054	0.590128	0.72324	0.717673	0.712159	0.72296	0.883628	1.08888	1.10899	1.11941	1161.01	33.5894	-0.000165676	-0.00172038	-0.000248442	-0.000689414	-0.000303311	-0.000461491	-0.000519161
									1164.06	33.6398	0.699776	0.898093	0.709534	0.590774	0.724156	0.718386	0.712057	0.716744	0.884247	0.699276	0.896719	0.708299	0.591143	0.722894	0.717799	0.711789	0.718048	0.883247	0.696612	0.896171	0.709451	0.591268	0.723538	0.71742	0.711489	0.723269	0.882186	1.0798	1.10521	1.10448	1164.06	33.6398	-0.000167787	-0.00172296	-0.000250978	-0.000689664	-0.000304648	-0.00046716	-0.000527317
									1167.16	33.6902	0.698298	0.898413	0.70938	0.590695	0.722881	0.718726	0.712705	0.716707	0.883251	0.699143	0.896743	0.708025	0.591302	0.721832	0.717821	0.711854	0.718704	0.88361	0.697503	0.896271	0.711582	0.591002	0.723345	0.71725	0.711968	0.721872	0.882886	1.08619	1.10521	1.11519	1167.16	33.6902	-0.000169934	-0.00172577	-0.000253639	-0.000690181	-0.000306029	-0.000472842	-0.000535564
									1170.25	33.7406	0.699759	0.898612	0.710348	0.590694	0.724086	0.717579	0.712483	0.717559	0.883482	0.698349	0.895972	0.70829	0.590555	0.72169	0.717182	0.712071	0.717464	0.882651	0.698427	0.897543	0.71173	0.590602	0.724845	0.716629	0.712795	0.72104	0.884209	1.08248	1.09647	1.11258	1170.25	33.7406	-0.000172118	-0.00172884	-0.000256421	-0.00069095	-0.000307455	-0.000478538	-0.000543899
									1173.29	33.7909	0.698949	0.898341	0.711008	0.59054	0.724482	0.716983	0.71233	0.718245	0.882861	0.698479	0.895705	0.708011	0.590536	0.722504	0.717764	0.712782	0.719139	0.883187	0.699695	0.89516	0.709068	0.589852	0.72281	0.719268	0.712055	0.721033	0.883403	1.09765	1.10167	1.10794	1173.29	33.7909	-0.00017434	-0.00173218	-0.00025932	-0.000691953	-0.000308929	-0.000484248	-0.000552319
									1176.34	33.8413	0.70149	0.899079	0.709179	0.591631	0.723339	0.717839	0.712126	0.716953	0.883319	0.698998	0.896465	0.707404	0.590813	0.722072	0.717742	0.712449	0.718678	0.883494	0.697744	0.896238	0.709261	0.589688	0.722077	0.718751	0.713393	0.722191	0.882796	1.09621	1.09862	1.10425	1176.34	33.8413	-0.000176599	-0.00173583	-0.000262335	-0.000693174	-0.000310452	-0.00048997	-0.00056082
									1179.31	33.8917	0.700894	0.898949	0.709361	0.591942	0.723318	0.717158	0.711891	0.71749	0.883679	0.697409	0.897821	0.70755	0.590214	0.721037	0.718507	0.711423	0.71762	0.883643	0.69791	0.897041	0.708972	0.590264	0.723093	0.718585	0.710919	0.722367	0.883101	1.09696	1.10317	1.11858	1179.31	33.8917	-0.000178898	-0.0017398	-0.00026546	-0.000694593	-0.000312028	-0.000495706	-0.000569399
									1182.3	33.9421	0.699288	0.897644	0.709832	0.591119	0.723311	0.717496	0.712841	0.718415	0.883556	0.69833	0.896935	0.708325	0.59081	0.721927	0.719363	0.711993	0.717922	0.881806	0.697149	0.89546	0.710024	0.590645	0.723502	0.718205	0.710731	0.722123	0.883545	1.09192	1.09706	1.10741	1182.3	33.9421	-0.000181236	-0.00174411	-0.000268691	-0.00069619	-0.000313657	-0.000501455	-0.000578052
									1185.29	33.9924	0.69872	0.898317	0.709578	0.590672	0.723224	0.717444	0.713245	0.717416	0.883011	0.698116	0.896554	0.708747	0.591467	0.722983	0.718118	0.712621	0.718079	0.882266	0.697299	0.896166	0.708627	0.5901	0.7241	0.717808	0.712615	0.72083	0.883318	1.10016	1.09485	1.11113	1185.29	33.9924	-0.000183615	-0.00174875	-0.000272024	-0.000697945	-0.000315343	-0.000507217	-0.000586775
									1188.35	34.0428	0.699809	0.898201	0.709869	0.589839	0.72257	0.717338	0.712236	0.716036	0.883326	0.698197	0.896413	0.708522	0.591221	0.722549	0.716811	0.712189	0.71754	0.882906	0.697885	0.896135	0.708917	0.590423	0.723185	0.718597	0.713236	0.722321	0.88201	1.09912	1.10408	1.11059	1188.35	34.0428	-0.000186033	-0.00175374	-0.000275453	-0.000699836	-0.000317086	-0.000512993	-0.000595565
									1191.33	34.0932	0.699587	0.897767	0.709941	0.589864	0.723495	0.718203	0.712825	0.71641	0.883582	0.697375	0.896067	0.708034	0.590146	0.722145	0.717875	0.711594	0.717419	0.881745	0.69837	0.895477	0.709485	0.590266	0.723025	0.718421	0.712225	0.721289	0.883249	1.09352	1.10542	1.10757	1191.33	34.0932	-0.000188492	-0.00175907	-0.000278973	-0.000701839	-0.000318888	-0.000518782	-0.000604417
									1194.35	34.1436	0.699137	0.898776	0.709356	0.591757	0.723786	0.718473	0.711749	0.718111	0.883526	0.69895	0.897296	0.708189	0.591334	0.72349	0.717779	0.71304	0.717138	0.882403	0.696625	0.895307	0.710523	0.590156	0.723107	0.717546	0.711786	0.72184	0.883195	1.0931	1.10374	1.11011	1194.35	34.1436	-0.00019099	-0.00176473	-0.000282578	-0.000703934	-0.000320752	-0.000524584	-0.00061333
									1197.41	34.194	0.699672	0.89804	0.710139	0.591111	0.724566	0.718812	0.711883	0.716982	0.883253	0.697761	0.896675	0.7067	0.591236	0.723102	0.717731	0.71365	0.718415	0.882776	0.696846	0.895237	0.709466	0.589266	0.722105	0.71757	0.712472	0.721738	0.882871	1.09001	1.10758	1.10183	1197.41	34.194	-0.000193526	-0.00177071	-0.000286259	-0.000706097	-0.000322679	-0.000530399	-0.000622298
									1200.44	34.2443	0.699669	0.89787	0.709439	0.590158	0.724278	0.71769	0.712441	0.717726	0.883452	0.698089	0.89563	0.707367	0.590672	0.721468	0.719236	0.712072	0.717644	0.882973	0.697483	0.895098	0.710994	0.589944	0.723611	0.717438	0.712211	0.722174	0.882936	1.09222	1.09969	1.10612	1200.44	34.2443	-0.000196101	-0.00177699	-0.00029001	-0.000708305	-0.00032467	-0.000536226	-0.00063132
									1203.36	34.2947	0.699163	0.897551	0.710045	0.590514	0.723625	0.717617	0.712042	0.717531	0.882941	0.698165	0.895822	0.708289	0.590573	0.721081	0.716554	0.711695	0.718471	0.882798	0.697748	0.894584	0.710041	0.590692	0.722305	0.718224	0.711276	0.72177	0.881735	1.0935	1.10259	1.10719	1203.36	34.2947	-0.000198712	-0.00178356	-0.000293822	-0.000710535	-0.000326726	-0.000542065	-0.000640393
									1206.35	34.3451	0.70018	0.897356	0.709513	0.590609	0.722335	0.71813	0.712007	0.717816	0.880251	0.697609	0.895412	0.708472	0.589948	0.722791	0.718672	0.711592	0.718998	0.883078	0.697369	0.895042	0.709279	0.589884	0.722675	0.717844	0.712307	0.721593	0.881928	1.08739	1.1018	1.10889	1206.35	34.3451	-0.00020136	-0.00179039	-0.000297688	-0.000712761	-0.000328849	-0.000547916	-0.000649513
									1209.44	34.3955	0.699396	0.897097	0.709795	0.589945	0.723236	0.718269	0.712112	0.717797	0.881202	0.698093	0.896745	0.708061	0.590726	0.721697	0.717489	0.713127	0.71834	0.881757	0.698554	0.894762	0.709356	0.590376	0.722083	0.716825	0.712305	0.722486	0.883191	1.09443	1.10157	1.12261	1209.44	34.3955	-0.000204042	-0.00179746	-0.000301598	-0.000714961	-0.00033104	-0.000553777	-0.000658677
									1212.52	34.4458	0.6988	0.896427	0.71111	0.591343	0.723463	0.719482	0.712146	0.716741	0.883172	0.698539	0.896203	0.708291	0.588636	0.72164	0.717534	0.711185	0.717356	0.881636	0.697883	0.893637	0.709131	0.590227	0.722866	0.717149	0.712054	0.722873	0.882435	1.08706	1.10333	1.11483	1212.52	34.4458	-0.000206758	-0.00180476	-0.000305546	-0.000717111	-0.000333297	-0.000559647	-0.000667883
									1215.53	34.4962	0.699532	0.897002	0.71062	0.591017	0.723077	0.718119	0.712159	0.718234	0.882092	0.699447	0.895286	0.709089	0.589091	0.721389	0.719103	0.711622	0.717891	0.882348	0.698082	0.895117	0.710101	0.589094	0.72183	0.718214	0.712078	0.721534	0.882788	1.08191	1.11146	1.11057	1215.53	34.4962	-0.000209505	-0.00181227	-0.000309524	-0.000719189	-0.000335618	-0.000565524	-0.000677129
									1218.57	34.5466	0.697485	0.89614	0.710238	0.591201	0.723882	0.7177	0.713596	0.717768	0.881764	0.698755	0.894997	0.707981	0.590028	0.721922	0.717788	0.711509	0.71848	0.881752	0.697592	0.89452	0.709205	0.589973	0.722348	0.717785	0.710627	0.722495	0.882296	1.08558	1.11549	1.10765	1218.57	34.5466	-0.000212282	-0.00181996	-0.000313526	-0.000721172	-0.000338002	-0.000571409	-0.000686411
									1221.54	34.597	0.697934	0.896045	0.709063	0.591706	0.722489	0.718322	0.713044	0.717628	0.882325	0.699087	0.895584	0.709004	0.590446	0.72207	0.717408	0.711929	0.717994	0.882313	0.698021	0.894018	0.709398	0.590073	0.723159	0.717021	0.712076	0.722926	0.881757	1.092	1.11498	1.10318	1221.54	34.597	-0.000215086	-0.00182783	-0.000317544	-0.000723042	-0.000340445	-0.000577297	-0.000695728
									1224.57	34.6474	0.69994	0.89607	0.710209	0.591336	0.723004	0.717628	0.710629	0.718252	0.882092	0.696438	0.895214	0.707663	0.5898	0.720516	0.717129	0.711465	0.717642	0.882158	0.697676	0.89416	0.709635	0.589913	0.722967	0.717504	0.712238	0.722251	0.88162	1.08965	1.10343	1.10556	1224.57	34.6474	-0.000217915	-0.00183583	-0.000321573	-0.000724782	-0.000342941	-0.000583189	-0.000705077
									1227.57	34.6977	0.700009	0.895914	0.710855	0.591216	0.723091	0.717515	0.711416	0.718156	0.882195	0.698223	0.89491	0.70745	0.589986	0.720666	0.716905	0.711944	0.717903	0.882139	0.697778	0.894995	0.70982	0.590367	0.722655	0.716968	0.712093	0.72284	0.882868	1.08838	1.11136	1.11224	1227.57	34.6977	-0.000220766	-0.00184397	-0.000325607	-0.000726378	-0.000345486	-0.000589081	-0.000714456
									1230.61	34.7481	0.698058	0.895363	0.708814	0.59074	0.724448	0.718322	0.711886	0.716904	0.88168	0.699062	0.89561	0.708141	0.589955	0.720873	0.717872	0.712572	0.718364	0.881086	0.697361	0.894667	0.709572	0.590494	0.722846	0.717835	0.711756	0.722547	0.88271	1.09307	1.10714	1.11129	1230.61	34.7481	-0.000223636	-0.00185221	-0.000329641	-0.000727817	-0.000348075	-0.000594973	-0.000723863
									1233.68	34.7985	0.698126	0.895035	0.709303	0.590889	0.724397	0.718205	0.711556	0.716913	0.882448	0.69814	0.895706	0.708816	0.589096	0.721097	0.717871	0.711383	0.71775	0.880857	0.697539	0.894581	0.709103	0.589459	0.72343	0.717209	0.711667	0.72162	0.882181	1.09002	1.10203	1.11478	1233.68	34.7985	-0.000226523	-0.00186055	-0.000333669	-0.000729086	-0.000350701	-0.000600862	-0.000733297
									1236.77	34.8489	0.698742	0.896316	0.710032	0.591008	0.723267	0.717696	0.712636	0.716627	0.881944	0.698245	0.894789	0.709344	0.589066	0.720758	0.717286	0.711225	0.717989	0.881125	0.698113	0.894468	0.708729	0.589399	0.722386	0.717183	0.71182	0.722567	0.881635	1.08667	1.1039	1.11548	1236.77	34.8489	-0.000229423	-0.00186896	-0.000337686	-0.000730174	-0.000353359	-0.000606747	-0.000742756
									1239.78	34.8992	0.698341	0.89556	0.710031	0.590608	0.722638	0.71791	0.712195	0.716757	0.88222	0.697876	0.894121	0.708393	0.589197	0.721927	0.717878	0.711258	0.717498	0.8821	0.698349	0.894174	0.709338	0.589671	0.722224	0.717371	0.712031	0.721866	0.882404	1.09737	1.09449	1.10917	1239.78	34.8992	-0.000232335	-0.00187742	-0.000341687	-0.000731075	-0.000356042	-0.000612624	-0.000752238
									1242.83	34.9496	0.698458	0.896892	0.709388	0.589438	0.722563	0.717196	0.711894	0.718578	0.881741	0.697645	0.894705	0.708339	0.589458	0.722497	0.717664	0.711409	0.717783	0.882082	0.697989	0.893961	0.708886	0.588637	0.72318	0.718178	0.712291	0.72225	0.881895	1.09101	1.09856	1.10291	1242.83	34.9496	-0.000235253	-0.00188591	-0.000345667	-0.000731784	-0.000358742	-0.000618494	-0.000761741
									1245.8	35	0.698471	0.896827	0.709527	0.590824	0.722618	0.71704	0.711821	0.718385	0.881554	0.698191	0.894365	0.708372	0.589459	0.722748	0.717496	0.711496	0.717499	0.880874	0.697224	0.893568	0.708943	0.589283	0.723004	0.717293	0.713317	0.723314	0.881643	1.08819	1.10606	1.12088	1245.8	35	-0.000238175	-0.00189442	-0.000349619	-0.0007323	-0.000361452	-0.000624352	-0.000771264
									1248.81	35.0504	0.699256	0.896438	0.709209	0.591415	0.722761	0.716943	0.711991	0.717984	0.881393	0.699157	0.894937	0.708805	0.58973	0.72182	0.716899	0.711746	0.717656	0.880922	0.697125	0.893102	0.70916	0.589957	0.722096	0.717087	0.71205	0.72235	0.881627	1.08946	1.10374	1.1128	1248.81	35.0504	-0.000241096	-0.00190292	-0.000353539	-0.000732629	-0.000364164	-0.000630198	-0.000780806
									1251.84	35.1008	0.699345	0.895866	0.710125	0.590445	0.722951	0.716711	0.712078	0.717904	0.881774	0.699123	0.894215	0.708311	0.589435	0.721005	0.71691	0.712816	0.716945	0.88183	0.696014	0.892501	0.710403	0.589223	0.722417	0.716764	0.71164	0.721782	0.882225	1.09308	1.11029	1.11399	1251.84	35.1008	-0.000244012	-0.00191141	-0.00035742	-0.000732782	-0.000366871	-0.00063603	-0.000790365
									1254.89	35.1511	0.69996	0.894822	0.709546	0.589934	0.723531	0.717929	0.712107	0.717945	0.882566	0.697974	0.894396	0.707959	0.589851	0.721207	0.717936	0.711805	0.716561	0.882259	0.697174	0.893083	0.709873	0.589249	0.723083	0.717857	0.712342	0.722351	0.881865	1.09021	1.10489	1.11616	1254.89	35.1511	-0.000246918	-0.00191988	-0.000361257	-0.000732774	-0.000369565	-0.000641845	-0.000799942
									1257.85	35.2015	0.699364	0.895782	0.708737	0.59016	0.722938	0.718134	0.711391	0.717795	0.882134	0.698021	0.894172	0.708207	0.590488	0.722374	0.717638	0.711367	0.717441	0.881863	0.698501	0.893462	0.709553	0.588929	0.722344	0.718329	0.711395	0.722203	0.880912	1.10604	1.10298	1.10629	1257.85	35.2015	-0.00024981	-0.00192831	-0.000365044	-0.000732624	-0.000372238	-0.000647643	-0.000809533
									1260.84	35.2519	0.699849	0.89715	0.708341	0.589957	0.723244	0.717034	0.711402	0.71708	0.881572	0.697974	0.893861	0.707705	0.589629	0.721351	0.717184	0.711201	0.718295	0.880879	0.697799	0.893343	0.709974	0.589413	0.722731	0.717566	0.711796	0.722008	0.880881	1.10029	1.10716	1.10906	1260.84	35.2519	-0.000252683	-0.00193669	-0.000368775	-0.000732357	-0.000374883	-0.000653422	-0.000819139
									1263.87	35.3023	0.698537	0.895901	0.708136	0.589805	0.722921	0.716116	0.712618	0.717009	0.881559	0.697538	0.893785	0.707914	0.588942	0.720841	0.717624	0.711476	0.717389	0.881258	0.697683	0.892903	0.709938	0.589447	0.722727	0.717735	0.711933	0.722833	0.880895	1.08214	1.09654	1.11171	1263.87	35.3023	-0.000255535	-0.00194503	-0.000372445	-0.000731998	-0.000377495	-0.00065918	-0.000828759
									1266.91	35.3526	0.698675	0.894297	0.709071	0.589743	0.722644	0.717012	0.71199	0.717327	0.881139	0.697539	0.893606	0.708101	0.588835	0.72142	0.717689	0.712226	0.71708	0.881711	0.698402	0.893504	0.709965	0.588717	0.72191	0.718111	0.711402	0.72346	0.88199	1.08375	1.10106	1.11011	1266.91	35.3526	-0.000258362	-0.00195334	-0.000376051	-0.000731575	-0.000380065	-0.000664917	-0.000838391
									1269.96	35.403	0.698847	0.89554	0.710126	0.589822	0.722916	0.717306	0.711762	0.716697	0.88097	0.698181	0.893755	0.708213	0.589903	0.721158	0.716501	0.711505	0.718015	0.880962	0.698258	0.893439	0.709856	0.588866	0.722166	0.717733	0.711694	0.722824	0.88189	1.08867	1.11772	1.11248	1269.96	35.403	-0.00026116	-0.0019616	-0.000379588	-0.000731117	-0.00038259	-0.000670632	-0.000848035
									1272.97	35.4534	0.698072	0.896453	0.710242	0.58927	0.723371	0.716927	0.712189	0.717008	0.880448	0.698851	0.893842	0.7082	0.590962	0.720842	0.715611	0.711766	0.718375	0.880748	0.698316	0.892283	0.708872	0.58919	0.722272	0.717605	0.71192	0.722682	0.880395	1.08467	1.11779	1.1076	1272.97	35.4534	-0.000263928	-0.00196983	-0.000383051	-0.000730651	-0.000385062	-0.000676325	-0.000857689
									1275.94	35.5038	0.69825	0.896049	0.709696	0.589313	0.723466	0.717408	0.711608	0.717506	0.880739	0.698896	0.894163	0.707977	0.590081	0.720419	0.715962	0.711574	0.718281	0.881308	0.697942	0.892453	0.708778	0.588707	0.722053	0.717867	0.711735	0.722871	0.880659	1.08678	1.10872	1.1023	1275.94	35.5038	-0.000266662	-0.00197803	-0.000386437	-0.000730205	-0.000387479	-0.000681994	-0.000867352
									1278.95	35.5542	0.699072	0.895979	0.709839	0.590261	0.722937	0.717681	0.71193	0.717303	0.881472	0.698009	0.894627	0.708091	0.589638	0.720877	0.716342	0.710613	0.717647	0.880796	0.697161	0.89232	0.709366	0.588639	0.721762	0.718014	0.710617	0.722012	0.881276	1.09989	1.10413	1.12078	1278.95	35.5542	-0.000269361	-0.0019862	-0.000389739	-0.000729807	-0.000389834	-0.000687639	-0.000877022
									1282.02	35.6045	0.699447	0.895498	0.710027	0.589814	0.723447	0.717763	0.711752	0.717279	0.881106	0.697725	0.893845	0.707613	0.590067	0.72197	0.716928	0.711377	0.716792	0.880112	0.697807	0.891863	0.708658	0.589167	0.721588	0.71786	0.710908	0.721374	0.880284	1.09649	1.09929	1.12409	1282.02	35.6045	-0.000272024	-0.00199434	-0.000392954	-0.000729482	-0.000392124	-0.000693258	-0.000886699
									1285.07	35.6549	0.699851	0.89486	0.709194	0.589593	0.72353	0.717676	0.711563	0.717261	0.880345	0.698158	0.892888	0.707579	0.589079	0.721644	0.716197	0.711534	0.716964	0.880732	0.698204	0.891686	0.708099	0.589465	0.72184	0.717338	0.712337	0.721584	0.880038	1.0997	1.10826	1.10723	1285.07	35.6549	-0.00027465	-0.00200243	-0.000396075	-0.000729251	-0.000394346	-0.000698851	-0.00089638
									1288.08	35.7053	0.699167	0.894485	0.709082	0.58988	0.722426	0.717053	0.712434	0.717737	0.879952	0.697846	0.893188	0.707775	0.587816	0.720875	0.71584	0.711205	0.717502	0.880461	0.697657	0.891651	0.708216	0.5896	0.721938	0.717309	0.711828	0.721981	0.881067	1.09098	1.09829	1.11009	1288.08	35.7053	-0.000277237	-0.00201049	-0.000399098	-0.00072913	-0.000396497	-0.000704418	-0.000906065
									1291.06	35.7557	0.69898	0.894809	0.709062	0.589147	0.722388	0.716718	0.711684	0.717532	0.880868	0.698034	0.892984	0.708091	0.588472	0.721225	0.717208	0.711294	0.717427	0.879849	0.696565	0.892752	0.708814	0.588723	0.722266	0.716447	0.711165	0.721793	0.880767	1.09094	1.10216	1.10959	1291.06	35.7557	-0.000279786	-0.00201849	-0.000402019	-0.000729129	-0.000398575	-0.000709957	-0.000915752
									1294.11	35.806	0.698482	0.894571	0.709815	0.589941	0.722227	0.716558	0.711706	0.717148	0.880634	0.697597	0.892867	0.708831	0.589497	0.721516	0.716431	0.711184	0.717321	0.880255	0.695996	0.892759	0.709092	0.588622	0.722598	0.715919	0.710876	0.722215	0.880356	1.07943	1.10525	1.11242	1294.11	35.806	-0.000282297	-0.00202645	-0.000404833	-0.000729251	-0.000400579	-0.000715467	-0.00092544
									1297.11	35.8564	0.698215	0.894582	0.709419	0.590069	0.722154	0.717399	0.711828	0.71636	0.880598	0.697484	0.893468	0.708133	0.588713	0.721646	0.716442	0.710755	0.717059	0.881306	0.696521	0.892674	0.709092	0.589063	0.722336	0.718084	0.711382	0.722585	0.880407	1.09231	1.107	1.1062	1297.11	35.8564	-0.000284768	-0.00203434	-0.000407538	-0.000729498	-0.000402509	-0.000720948	-0.000935127
									1300.16	35.9068	0.698816	0.894432	0.70838	0.590243	0.723144	0.717189	0.712456	0.716936	0.880994	0.698279	0.892665	0.707707	0.588714	0.721996	0.717264	0.711617	0.716759	0.882167	0.697218	0.893026	0.708655	0.588578	0.722053	0.717431	0.711955	0.722059	0.880404	1.09868	1.11229	1.11477	1300.16	35.9068	-0.0002872	-0.00204218	-0.000410129	-0.000729869	-0.000404364	-0.000726399	-0.000944812
									1303.2	35.9572	0.697843	0.893366	0.708242	0.590014	0.72326	0.717903	0.711342	0.718165	0.880521	0.697372	0.892785	0.70792	0.589452	0.720818	0.716123	0.711227	0.716835	0.88078	0.698053	0.891825	0.708795	0.587798	0.722798	0.716981	0.711908	0.721802	0.881433	1.09216	1.10254	1.10313	1303.2	35.9572	-0.000289591	-0.00204995	-0.000412605	-0.000730356	-0.000406146	-0.000731819	-0.000954494
									1306.21	36.0076	0.698542	0.893119	0.709668	0.59017	0.723054	0.715721	0.711148	0.716635	0.881146	0.698388	0.891921	0.70822	0.589011	0.720986	0.716057	0.711668	0.716692	0.880465	0.697823	0.892057	0.710521	0.58884	0.722149	0.717638	0.711938	0.722985	0.880721	1.0833	1.09995	1.09351	1306.21	36.0076	-0.000291941	-0.00205766	-0.000414964	-0.000730952	-0.000407856	-0.000737207	-0.00096417
									1309.17	36.0579	0.698907	0.89344	0.709795	0.59074	0.722763	0.715627	0.711489	0.715969	0.880139	0.698309	0.890772	0.707279	0.588241	0.721241	0.716232	0.711658	0.716369	0.879429	0.697253	0.892813	0.70889	0.589739	0.722423	0.716947	0.711665	0.72289	0.88022	1.09854	1.09854	1.1071	1309.17	36.0579	-0.00029425	-0.0020653	-0.000417204	-0.000731642	-0.000409496	-0.000742563	-0.000973838
									1312.25	36.1083	0.698961	0.892995	0.708943	0.588739	0.723386	0.716403	0.711323	0.716971	0.879806	0.698182	0.891769	0.70646	0.588611	0.72049	0.71595	0.710778	0.71704	0.879821	0.69798	0.892085	0.708589	0.589562	0.722578	0.71579	0.711045	0.722732	0.87965	1.08914	1.10164	1.09995	1312.25	36.1083	-0.000296517	-0.00207288	-0.000419323	-0.000732411	-0.000411069	-0.000747886	-0.000983497
									1315.34	36.1587	0.698716	0.893501	0.708998	0.588199	0.72281	0.716879	0.7119	0.716975	0.879764	0.697652	0.891135	0.706788	0.588426	0.721531	0.71547	0.71194	0.717473	0.879599	0.697974	0.893009	0.708562	0.588059	0.722061	0.71677	0.710162	0.721577	0.880554	1.08465	1.1009	1.10789	1315.34	36.1587	-0.000298741	-0.0020804	-0.000421321	-0.000733242	-0.00041258	-0.000753174	-0.000993145
									1318.38	36.2091	0.698356	0.893599	0.709303	0.590016	0.722262	0.717191	0.711242	0.716421	0.880305	0.698472	0.891604	0.708512	0.58926	0.721343	0.716149	0.711798	0.716382	0.879805	0.697689	0.892865	0.709648	0.588864	0.72218	0.717728	0.710481	0.721836	0.879963	1.09418	1.09372	1.1087	1318.38	36.2091	-0.000300921	-0.00208785	-0.000423194	-0.000734117	-0.000414032	-0.000758427	-0.00100278
									1321.38	36.2594	0.698796	0.893131	0.708789	0.58921	0.723073	0.715894	0.71146	0.717202	0.880456	0.698515	0.891171	0.70733	0.5892	0.721872	0.717712	0.710967	0.715792	0.879452	0.698508	0.891054	0.709177	0.589179	0.721922	0.717111	0.711556	0.721611	0.880861	1.09192	1.10175	1.11484	1321.38	36.2594	-0.000303058	-0.00209523	-0.000424941	-0.000735017	-0.000415429	-0.000763644	-0.0010124
									1324.38	36.3098	0.699084	0.892556	0.71026	0.590004	0.723247	0.716141	0.711189	0.716937	0.880341	0.697381	0.892473	0.707768	0.589492	0.720694	0.717732	0.710825	0.716407	0.880233	0.69712	0.890133	0.708936	0.589026	0.722203	0.716247	0.71202	0.721129	0.88063	1.09	1.09088	1.10652	1324.38	36.3098	-0.00030515	-0.00210255	-0.000426559	-0.000735923	-0.000416775	-0.000768824	-0.001022
									1327.34	36.3602	0.698985	0.892984	0.709667	0.590252	0.721866	0.716459	0.711763	0.715645	0.879952	0.698699	0.892583	0.707486	0.58987	0.72056	0.71675	0.712042	0.716486	0.880362	0.697819	0.890678	0.709464	0.588085	0.722108	0.716198	0.710274	0.721634	0.879356	1.08845	1.11175	1.11203	1327.34	36.3602	-0.000307197	-0.00210978	-0.000428046	-0.000736819	-0.000418072	-0.000773965	-0.00103158
									1330.45	36.4106	0.699544	0.89345	0.70914	0.589309	0.722058	0.716582	0.710506	0.716906	0.879462	0.697698	0.891518	0.708525	0.588789	0.720994	0.716512	0.711083	0.717464	0.879701	0.696782	0.890984	0.709232	0.588422	0.721347	0.716746	0.710632	0.721064	0.879345	1.09169	1.11257	1.09863	1330.45	36.4106	-0.000309198	-0.00211695	-0.000429399	-0.000737686	-0.000419326	-0.000779066	-0.00104114
									1333.54	36.461	0.698729	0.892921	0.708171	0.588332	0.721953	0.715995	0.710271	0.717111	0.878444	0.698925	0.890953	0.707929	0.588289	0.720266	0.717227	0.710983	0.716938	0.879547	0.69693	0.890968	0.70888	0.588579	0.722307	0.716704	0.710665	0.720912	0.879945	1.08804	1.11342	1.10974	1333.54	36.461	-0.000311154	-0.00212402	-0.000430617	-0.000738509	-0.000420539	-0.000784125	-0.00105067
									1336.55	36.5113	0.698108	0.892593	0.70863	0.589215	0.722268	0.715947	0.712646	0.71554	0.879545	0.698943	0.891083	0.707135	0.589098	0.720518	0.717176	0.711824	0.71779	0.878272	0.696921	0.890869	0.708597	0.588533	0.722151	0.717116	0.711134	0.721644	0.879515	1.0923	1.11132	1.09893	1336.55	36.5113	-0.000313063	-0.00213101	-0.000431697	-0.000739268	-0.000421717	-0.000789141	-0.00106018
									1339.48	36.5617	0.699108	0.892886	0.708575	0.588281	0.722291	0.715146	0.712168	0.715708	0.879412	0.698696	0.890721	0.70687	0.588653	0.720563	0.716129	0.71204	0.717492	0.879299	0.697186	0.890229	0.70895	0.588053	0.72171	0.7163	0.711285	0.72096	0.879344	1.10856	1.10454	1.10906	1339.48	36.5617	-0.000314927	-0.00213789	-0.000432637	-0.000739946	-0.000422863	-0.000794113	-0.00106966
									1342.44	36.6121	0.698861	0.892924	0.70851	0.588738	0.722052	0.715664	0.710592	0.716051	0.878908	0.697641	0.89156	0.707447	0.588648	0.720942	0.717154	0.710635	0.716591	0.879689	0.69741	0.891457	0.708422	0.588676	0.721015	0.716816	0.7111	0.721609	0.879771	1.09569	1.10916	1.10658	1342.44	36.6121	-0.000316743	-0.00214465	-0.000433438	-0.000740522	-0.000423984	-0.000799038	-0.00107911
									1345.39	36.6625	0.699394	0.892446	0.708009	0.588154	0.722377	0.715436	0.711349	0.717124	0.878249	0.698557	0.89206	0.708777	0.588611	0.720346	0.715817	0.710795	0.717388	0.878955	0.697479	0.890663	0.70883	0.588291	0.722014	0.717385	0.711167	0.721926	0.880043	1.0971	1.09678	1.1177	1345.39	36.6625	-0.000318513	-0.00215128	-0.000434098	-0.000740979	-0.000425084	-0.000803916	-0.00108852
									1348.42	36.7128	0.699873	0.89217	0.709485	0.588279	0.723097	0.715854	0.712269	0.716614	0.879365	0.697282	0.89204	0.707241	0.588608	0.720086	0.717947	0.711377	0.71761	0.879803	0.697729	0.890528	0.708498	0.589144	0.722099	0.717059	0.710751	0.722086	0.87854	1.07997	1.10357	1.11538	1348.42	36.7128	-0.000320235	-0.00215776	-0.000434618	-0.000741296	-0.000426169	-0.000808745	-0.0010979
									1351.46	36.7632	0.69883	0.892973	0.708767	0.588313	0.722617	0.715679	0.710742	0.716532	0.879241	0.69836	0.892524	0.707694	0.588778	0.720564	0.716539	0.710507	0.715756	0.879507	0.697173	0.890689	0.708109	0.58832	0.721966	0.71692	0.710817	0.721118	0.880079	1.0969	1.10954	1.10485	1351.46	36.7632	-0.000321908	-0.00216409	-0.000434999	-0.000741456	-0.000427243	-0.000813523	-0.00110724
									1354.53	36.8136	0.698169	0.892319	0.709414	0.588726	0.722592	0.714322	0.710305	0.715921	0.87908	0.696966	0.89182	0.708527	0.58759	0.721921	0.716042	0.710932	0.716351	0.879642	0.697052	0.889942	0.70859	0.588466	0.722447	0.716463	0.711295	0.720912	0.879965	1.1026	1.10814	1.10985	1354.53	36.8136	-0.000323532	-0.00217025	-0.00043524	-0.000741443	-0.000428311	-0.000818249	-0.00111654
									1357.59	36.864	0.698554	0.891977	0.708605	0.588812	0.722828	0.715549	0.711606	0.716319	0.878793	0.697306	0.890505	0.707566	0.588816	0.721333	0.715428	0.710985	0.716543	0.879081	0.696067	0.889593	0.707976	0.588271	0.722306	0.717604	0.712366	0.721698	0.878956	1.10259	1.10011	1.10867	1357.59	36.864	-0.000325104	-0.00217623	-0.000435344	-0.000741242	-0.000429375	-0.00082292	-0.0011258
									1360.67	36.9144	0.698678	0.89217	0.708057	0.589408	0.721972	0.716062	0.710238	0.716736	0.879251	0.698096	0.891654	0.708391	0.588852	0.721036	0.716024	0.710841	0.716567	0.879408	0.697684	0.890249	0.708246	0.588704	0.721063	0.717451	0.711477	0.722013	0.879101	1.10386	1.11174	1.09683	1360.67	36.9144	-0.000326623	-0.00218202	-0.000435311	-0.000740842	-0.00043044	-0.000827535	-0.00113503
									1363.68	36.9647	0.697976	0.892424	0.707058	0.588579	0.721702	0.714721	0.70984	0.718102	0.879852	0.698599	0.890849	0.7066	0.589575	0.721236	0.715846	0.70967	0.717762	0.878519	0.699544	0.891255	0.70994	0.587714	0.721806	0.717128	0.710926	0.722261	0.879732	1.0817	1.10865	1.10017	1363.68	36.9647	-0.000328086	-0.00218761	-0.000435144	-0.000740232	-0.000431507	-0.000832092	-0.0011442
									1366.73	37.0151	0.699481	0.891371	0.708916	0.58903	0.722999	0.715902	0.711489	0.717542	0.879166	0.698859	0.890391	0.706783	0.58853	0.71977	0.716273	0.710937	0.716929	0.879129	0.697386	0.889033	0.707886	0.587896	0.723264	0.716772	0.710057	0.721503	0.879322	1.0823	1.10483	1.10747	1366.73	37.0151	-0.000329491	-0.00219301	-0.000434845	-0.000739404	-0.000432578	-0.000836588	-0.00115334
									1369.76	37.0655	0.697901	0.890997	0.708929	0.58907	0.722859	0.714963	0.709821	0.717442	0.879665	0.698615	0.889072	0.707824	0.58775	0.720516	0.716461	0.709981	0.716268	0.878175	0.698219	0.889664	0.707621	0.587611	0.720724	0.715389	0.709518	0.72161	0.878923	1.09251	1.10026	1.11592	1369.76	37.0655	-0.000330835	-0.0021982	-0.000434417	-0.000738351	-0.000433654	-0.000841021	-0.00116242
									1372.8	37.1159	0.698404	0.892213	0.709622	0.589906	0.72295	0.715468	0.711306	0.717043	0.880169	0.698284	0.890377	0.707732	0.587177	0.721035	0.716754	0.711785	0.716467	0.878818	0.697345	0.889853	0.706992	0.586437	0.721769	0.715961	0.710241	0.721687	0.879345	1.10059	1.10021	1.11237	1372.8	37.1159	-0.000332115	-0.00220319	-0.000433861	-0.000737069	-0.000434734	-0.000845389	-0.00117146
									1375.79	37.1662	0.697802	0.892035	0.70899	0.5893	0.722344	0.715303	0.711318	0.716704	0.879636	0.698961	0.890201	0.708513	0.587157	0.719871	0.716708	0.711624	0.716576	0.878619	0.697644	0.888694	0.708328	0.587746	0.721436	0.716783	0.711081	0.721755	0.880141	1.09406	1.11204	1.12103	1375.79	37.1662	-0.000333327	-0.00220798	-0.00043318	-0.000735553	-0.000435817	-0.000849688	-0.00118046
									1378.8	37.2166	0.698757	0.891801	0.707877	0.588685	0.721643	0.715634	0.710336	0.717118	0.87998	0.697979	0.891284	0.707699	0.587049	0.720684	0.717404	0.711292	0.716488	0.878881	0.697533	0.890843	0.708031	0.587732	0.722202	0.717127	0.712301	0.722715	0.879401	1.09116	1.1026	1.11378	1378.8	37.2166	-0.000334468	-0.00221258	-0.000432375	-0.000733801	-0.000436899	-0.000853917	-0.0011894
									1381.71	37.267	0.697551	0.891199	0.707752	0.588722	0.721696	0.715847	0.710466	0.716699	0.879007	0.697807	0.890085	0.706949	0.588238	0.720501	0.716386	0.711231	0.716902	0.878546	0.69684	0.888317	0.708243	0.588407	0.721669	0.716616	0.710759	0.721255	0.879332	1.08851	1.10184	1.11015	1381.71	37.267	-0.000335535	-0.00221701	-0.000431449	-0.000731816	-0.000437978	-0.000858073	-0.00119829
									1384.71	37.3174	0.69886	0.891033	0.708113	0.588767	0.722241	0.715613	0.710095	0.716895	0.879838	0.697739	0.890312	0.707397	0.58747	0.719952	0.715227	0.711018	0.717702	0.878451	0.696031	0.888603	0.708509	0.588578	0.721434	0.715566	0.710644	0.720986	0.879235	1.08483	1.10825	1.10784	1384.71	37.3174	-0.000336523	-0.00222126	-0.000430404	-0.000729604	-0.000439051	-0.000862152	-0.00120713
									1387.76	37.3678	0.698076	0.890804	0.708537	0.588516	0.722544	0.715262	0.710571	0.716909	0.878569	0.69756	0.889028	0.70833	0.587193	0.720997	0.716502	0.709349	0.717557	0.879291	0.697885	0.886831	0.708385	0.587595	0.722243	0.715541	0.71138	0.72188	0.880068	1.0951	1.11375	1.11713	1387.76	37.3678	-0.000337429	-0.00222538	-0.000429245	-0.00072718	-0.000440114	-0.000866154	-0.00121592
									1390.84	37.4181	0.698939	0.891981	0.708881	0.588343	0.722334	0.714389	0.709654	0.716141	0.879685	0.698186	0.889374	0.707789	0.588785	0.721034	0.71737	0.712247	0.716144	0.878797	0.697536	0.88785	0.709106	0.588382	0.721529	0.715282	0.711198	0.721814	0.878298	1.09844	1.10211	1.1165	1390.84	37.4181	-0.000338248	-0.00222938	-0.000427975	-0.00072456	-0.000441164	-0.000870073	-0.00122466
									1393.88	37.4685	0.698954	0.891127	0.709011	0.589688	0.722261	0.714806	0.709502	0.715207	0.879225	0.697283	0.8891	0.708037	0.588387	0.720674	0.71629	0.709653	0.71592	0.878557	0.697327	0.888883	0.707662	0.5874	0.722353	0.717066	0.710195	0.721108	0.879258	1.09494	1.10138	1.11268	1393.88	37.4685	-0.000338977	-0.00223327	-0.000426598	-0.000721767	-0.000442196	-0.000873909	-0.00123335
									1396.96	37.5189	0.698765	0.891301	0.708459	0.58878	0.721679	0.714571	0.708988	0.71523	0.878812	0.696961	0.889855	0.706435	0.587277	0.717944	0.716156	0.709318	0.716775	0.878526	0.697666	0.890074	0.708124	0.587407	0.721687	0.715964	0.710819	0.722251	0.87879	1.08582	1.10474	1.1109	1396.96	37.5189	-0.00033961	-0.00223707	-0.000425116	-0.000718824	-0.000443208	-0.000877658	-0.00124198
									1399.93	37.5693	0.69884	0.890071	0.708283	0.588776	0.72142	0.714627	0.710462	0.716067	0.878233	0.697904	0.890245	0.70781	0.587324	0.720038	0.715535	0.711971	0.717394	0.877238	0.697487	0.888137	0.708316	0.587867	0.721623	0.718652	0.710866	0.721569	0.878892	1.09844	1.10121	1.10165	1399.93	37.5693	-0.000340146	-0.00224081	-0.000423535	-0.00071576	-0.000444197	-0.000881317	-0.00125055
									1402.94	37.6196	0.69783	0.89036	0.708374	0.588715	0.722585	0.715133	0.711702	0.715744	0.87897	0.697574	0.887998	0.706696	0.586892	0.719928	0.715685	0.71157	0.716021	0.878212	0.697736	0.889672	0.708136	0.58783	0.721044	0.718824	0.710142	0.722105	0.878654	1.09637	1.10337	1.09803	1402.94	37.6196	-0.000340581	-0.00224449	-0.000421859	-0.000712604	-0.00044516	-0.000884885	-0.00125908
									1405.94	37.67	0.698279	0.890288	0.708399	0.588209	0.723095	0.715775	0.711233	0.715812	0.878446	0.697117	0.888868	0.705983	0.587869	0.721452	0.716824	0.709893	0.717136	0.879079	0.696571	0.886965	0.707322	0.588634	0.721248	0.715985	0.709515	0.721754	0.880029	1.08813	1.10019	1.11474	1405.94	37.67	-0.000340913	-0.00224812	-0.000420093	-0.000709386	-0.000446097	-0.000888357	-0.00126754
									1409	37.7204	0.698019	0.889759	0.706999	0.588062	0.72071	0.71505	0.710662	0.716626	0.877242	0.698481	0.888523	0.707513	0.588621	0.721032	0.716111	0.710289	0.716281	0.877649	0.696776	0.887575	0.707617	0.587613	0.721501	0.71692	0.710765	0.722749	0.879106	1.08191	1.10266	1.11246	1409	37.7204	-0.00034114	-0.00225171	-0.000418241	-0.000706138	-0.000447006	-0.000891733	-0.00127596
									1412.03	37.7708	0.697688	0.890379	0.708036	0.589388	0.721317	0.715121	0.710039	0.716597	0.877558	0.697183	0.88882	0.70676	0.58796	0.720133	0.717684	0.710601	0.716421	0.877461	0.696829	0.889396	0.706861	0.587145	0.721568	0.716543	0.711194	0.721277	0.878881	1.09656	1.11238	1.10122	1412.03	37.7708	-0.000341263	-0.00225528	-0.000416311	-0.000702888	-0.000447887	-0.000895008	-0.00128431
									1415.09	37.8212	0.697605	0.891134	0.708951	0.588358	0.722078	0.715221	0.709108	0.716298	0.879021	0.699006	0.889866	0.706635	0.586556	0.720482	0.717517	0.71027	0.717691	0.877973	0.697866	0.888731	0.708211	0.587044	0.722031	0.716124	0.71116	0.721628	0.879465	1.08562	1.11304	1.10701	1415.09	37.8212	-0.000341282	-0.00225881	-0.000414308	-0.000699668	-0.000448741	-0.00089818	-0.00129261
									1418.11	37.8715	0.697456	0.890014	0.708291	0.58835	0.722001	0.71366	0.709717	0.715471	0.878168	0.698471	0.888392	0.707001	0.586978	0.721171	0.716124	0.710344	0.716355	0.877652	0.696541	0.887149	0.708241	0.586845	0.721794	0.716197	0.711618	0.721922	0.878642	1.09099	1.10854	1.10706	1418.11	37.8715	-0.000341198	-0.00226231	-0.000412238	-0.000696506	-0.00044957	-0.000901246	-0.00130086
									1421.15	37.9219	0.697716	0.890003	0.708284	0.588326	0.721595	0.712848	0.708627	0.716147	0.878409	0.697429	0.887723	0.707469	0.587845	0.720037	0.715549	0.710069	0.715435	0.877353	0.695943	0.886802	0.708737	0.587216	0.721306	0.716584	0.710802	0.721899	0.878677	1.08417	1.11313	1.11281	1421.15	37.9219	-0.000341011	-0.00226578	-0.000410107	-0.000693424	-0.000450375	-0.000904205	-0.00130904
									1424.12	37.9723	0.698274	0.889896	0.708218	0.5886	0.721939	0.712773	0.709092	0.716237	0.878504	0.696928	0.887386	0.707614	0.587096	0.72061	0.716671	0.711027	0.71634	0.877824	0.696668	0.887819	0.708786	0.587555	0.720934	0.715894	0.709303	0.71931	0.877831	1.08696	1.10904	1.10643	1424.12	37.9723	-0.000340725	-0.00226922	-0.000407921	-0.000690444	-0.000451161	-0.000907053	-0.00131717
									1427.14	38.0227	0.698042	0.889384	0.70706	0.58812	0.721493	0.714131	0.709296	0.71588	0.878589	0.696675	0.887682	0.706985	0.587877	0.719593	0.716589	0.710926	0.717793	0.87811	0.697139	0.887027	0.707921	0.587782	0.721583	0.715827	0.709672	0.720091	0.877267	1.09182	1.11052	1.10217	1427.14	38.0227	-0.00034034	-0.00227264	-0.000405685	-0.000687577	-0.00045193	-0.000909789	-0.00132523
									1430.2	38.073	0.697663	0.890053	0.708348	0.589114	0.722019	0.714207	0.709787	0.715451	0.878094	0.697863	0.887965	0.70598	0.587103	0.72007	0.716633	0.71078	0.717909	0.877155	0.697452	0.88796	0.708751	0.587095	0.720975	0.716842	0.709616	0.72181	0.878278	1.1019	1.11805	1.10142	1430.2	38.073	-0.00033986	-0.00227606	-0.000403406	-0.000684831	-0.000452684	-0.000912409	-0.00133324
									1433.24	38.1234	0.698258	0.889562	0.707944	0.588175	0.722132	0.71406	0.708815	0.716237	0.877604	0.697124	0.889159	0.707266	0.587124	0.721221	0.715715	0.7106	0.71736	0.877295	0.696919	0.88731	0.708554	0.587526	0.720951	0.716569	0.710178	0.721501	0.8773	1.09829	1.10733	1.11198	1433.24	38.1234	-0.000339288	-0.00227947	-0.00040109	-0.000682203	-0.000453429	-0.000914911	-0.00134118
									1436.18	38.1738	0.698407	0.889619	0.707368	0.587638	0.722266	0.714263	0.709064	0.715644	0.878906	0.697107	0.887889	0.70678	0.587045	0.720135	0.716319	0.710667	0.71692	0.876936	0.697737	0.887005	0.708062	0.58717	0.721065	0.716395	0.709686	0.721191	0.878115	1.10254	1.11297	1.10344	1436.18	38.1738	-0.000338627	-0.00228289	-0.000398744	-0.000679688	-0.000454166	-0.000917295	-0.00134906
									1439.18	38.2242	0.697137	0.888883	0.708127	0.587807	0.721868	0.71434	0.708006	0.714786	0.878226	0.697924	0.886842	0.706552	0.587748	0.719874	0.715253	0.710137	0.717027	0.876392	0.697484	0.887014	0.707943	0.587388	0.721375	0.716157	0.709449	0.721071	0.877808	1.09051	1.09964	1.10536	1439.18	38.2242	-0.000337878	-0.00228631	-0.000396373	-0.00067727	-0.0004549	-0.000919557	-0.00135688
									1442.2	38.2746	0.697307	0.888967	0.70812	0.587602	0.722397	0.714764	0.708646	0.715596	0.877912	0.697924	0.887002	0.706193	0.586571	0.719478	0.714718	0.710197	0.716612	0.877573	0.69669	0.886309	0.708122	0.58752	0.721777	0.717136	0.710212	0.722107	0.877451	1.07843	1.11385	1.11006	1442.2	38.2746	-0.000337047	-0.00228976	-0.000393985	-0.000674927	-0.000455632	-0.000921696	-0.00136463
									1445.24	38.3249	0.697037	0.887313	0.70867	0.587029	0.721599	0.713416	0.707894	0.716209	0.879155	0.696759	0.888117	0.705994	0.585998	0.719901	0.716908	0.710866	0.716189	0.876957	0.695964	0.886899	0.707626	0.58754	0.721717	0.716384	0.711231	0.722225	0.877105	1.08358	1.10886	1.10622	1445.24	38.3249	-0.000336135	-0.00229322	-0.000391586	-0.000672633	-0.000456367	-0.000923711	-0.00137231
									1448.3	38.3753	0.697306	0.887864	0.709012	0.58684	0.721458	0.714435	0.708547	0.7156	0.87873	0.696905	0.88782	0.706278	0.586783	0.720579	0.717636	0.710512	0.717242	0.877208	0.696059	0.885648	0.707191	0.588103	0.721821	0.716077	0.711362	0.721432	0.877372	1.09566	1.10537	1.10576	1448.3	38.3753	-0.000335145	-0.00229671	-0.000389182	-0.000670356	-0.000457107	-0.0009256	-0.00137992
									1451.4	38.4257	0.698533	0.888677	0.707519	0.588241	0.721192	0.715119	0.708404	0.716882	0.877631	0.698469	0.886865	0.707234	0.586899	0.720461	0.716305	0.710211	0.716421	0.877179	0.69603	0.886065	0.706658	0.587449	0.721076	0.716369	0.711228	0.721877	0.876885	1.08668	1.11007	1.10781	1451.4	38.4257	-0.000334079	-0.00230021	-0.00038678	-0.000668063	-0.000457856	-0.000927362	-0.00138746
									1454.41	38.4761	0.698041	0.888606	0.708212	0.587658	0.721159	0.714429	0.707553	0.71613	0.877918	0.698376	0.887347	0.707152	0.587177	0.720744	0.71679	0.709954	0.71567	0.87774	0.695792	0.886304	0.706866	0.586371	0.721751	0.715554	0.710762	0.721622	0.876621	1.09438	1.10006	1.09778	1454.41	38.4761	-0.000332941	-0.00230375	-0.000384386	-0.00066572	-0.000458618	-0.000928996	-0.00139493
									1457.45	38.5264	0.698662	0.887366	0.707428	0.588368	0.721017	0.712805	0.706193	0.716364	0.877754	0.69725	0.887493	0.707779	0.587759	0.720242	0.717591	0.709827	0.715869	0.877719	0.695978	0.886408	0.707984	0.587665	0.722156	0.715358	0.710026	0.720896	0.877398	1.09112	1.10133	1.10532	1457.45	38.5264	-0.000331733	-0.0023073	-0.000382006	-0.000663297	-0.000459396	-0.0009305	-0.00140232
									1460.4	38.5768	0.698226	0.888097	0.707536	0.587532	0.720553	0.713621	0.70656	0.716067	0.878029	0.696568	0.887035	0.707117	0.58731	0.719606	0.717196	0.709773	0.717129	0.87678	0.696327	0.886604	0.70787	0.587123	0.720517	0.715616	0.710413	0.721075	0.877707	1.10563	1.11059	1.10498	1460.4	38.5768	-0.000330459	-0.00231088	-0.000379648	-0.000660764	-0.000460197	-0.000931875	-0.00140964
									1463.4	38.6272	0.696893	0.88833	0.707928	0.587562	0.721282	0.713861	0.707381	0.715741	0.878514	0.697038	0.887181	0.706779	0.586833	0.719741	0.716442	0.710188	0.717075	0.877488	0.696136	0.886757	0.707543	0.586732	0.720332	0.716095	0.710512	0.721224	0.877151	1.09742	1.10575	1.10037	1463.4	38.6272	-0.000329121	-0.00231448	-0.000377318	-0.000658096	-0.000461024	-0.000933119	-0.00141688
									1466.44	38.6776	0.697283	0.887609	0.707649	0.587775	0.720846	0.712442	0.707161	0.715664	0.878031	0.698199	0.886377	0.706111	0.586698	0.719838	0.716056	0.710512	0.716804	0.878121	0.695722	0.886379	0.70755	0.58678	0.720719	0.716258	0.709874	0.721147	0.877589	1.09062	1.10613	1.10498	1466.44	38.6776	-0.000327723	-0.0023181	-0.000375023	-0.000655269	-0.000461886	-0.000934232	-0.00142404
									1469.51	38.728	0.696572	0.888197	0.706741	0.587683	0.721221	0.713018	0.706977	0.715826	0.877693	0.698103	0.886611	0.705961	0.586741	0.719985	0.716115	0.710477	0.716212	0.877184	0.696056	0.885769	0.707221	0.586623	0.720609	0.716011	0.710395	0.721275	0.877199	1.08996	1.10874	1.1138	1469.51	38.728	-0.000326271	-0.00232175	-0.00037277	-0.000652266	-0.000462787	-0.000935214	-0.00143112
									1472.49	38.7783	0.696876	0.887742	0.707093	0.587038	0.721878	0.713396	0.707171	0.715897	0.876798	0.69729	0.887225	0.707193	0.586556	0.720331	0.716712	0.710013	0.715946	0.877136	0.696757	0.886182	0.707924	0.586382	0.720507	0.715855	0.711098	0.72127	0.876937	1.09422	1.10957	1.1066	1472.49	38.7783	-0.000324767	-0.0023254	-0.000370565	-0.000649073	-0.000463734	-0.000936065	-0.00143811
									1475.5	38.8287	0.697796	0.887678	0.7076	0.587	0.721144	0.713532	0.707516	0.71567	0.876719	0.696708	0.886686	0.707883	0.586914	0.720836	0.715665	0.710236	0.716845	0.876866	0.697316	0.885139	0.708044	0.585863	0.720302	0.715899	0.709936	0.720948	0.876628	1.09607	1.10821	1.10434	1475.5	38.8287	-0.000323215	-0.00232907	-0.000368415	-0.000645681	-0.000464733	-0.000936785	-0.00144502
									1478.54	38.8791	0.69758	0.887275	0.708044	0.587472	0.720592	0.713982	0.707163	0.715678	0.876607	0.69721	0.88634	0.706774	0.587325	0.720825	0.714913	0.710296	0.717308	0.876272	0.696878	0.88431	0.707405	0.586263	0.719716	0.715688	0.709711	0.721018	0.875906	1.09788	1.11141	1.11078	1478.54	38.8791	-0.00032162	-0.00233275	-0.000366326	-0.000642085	-0.00046579	-0.000937373	-0.00145185
									1481.6	38.9295	0.697719	0.887044	0.707877	0.587239	0.721009	0.713258	0.706668	0.715553	0.876277	0.698254	0.886076	0.706631	0.587028	0.720108	0.714708	0.709543	0.717065	0.875888	0.695925	0.884714	0.707359	0.586017	0.720532	0.715037	0.70974	0.721986	0.87687	1.10197	1.10737	1.11241	1481.6	38.9295	-0.000319986	-0.00233644	-0.000364304	-0.000638281	-0.000466911	-0.000937829	-0.00145859
									1484.57	38.9798	0.6979	0.887542	0.707037	0.587342	0.720812	0.712551	0.706646	0.715746	0.876836	0.696738	0.885383	0.7071	0.586215	0.720501	0.714513	0.710086	0.716481	0.87599	0.696612	0.885014	0.707381	0.585408	0.721615	0.71546	0.709533	0.721728	0.876948	1.09552	1.10066	1.10629	1484.57	38.9798	-0.000318317	-0.00234013	-0.000362355	-0.00063427	-0.000468098	-0.000938153	-0.00146524
									1487.52	39.0302	0.697659	0.887677	0.706789	0.587449	0.721083	0.712813	0.70622	0.71585	0.876801	0.695548	0.884795	0.706832	0.586594	0.720538	0.715467	0.71056	0.71634	0.87675	0.697668	0.885355	0.708072	0.58571	0.721658	0.716028	0.709821	0.720987	0.876497	1.08892	1.09772	1.11014	1487.52	39.0302	-0.000316618	-0.00234383	-0.000360483	-0.000630054	-0.000469356	-0.000938344	-0.00147179
									1490.58	39.0806	0.697877	0.887772	0.707522	0.587225	0.722109	0.713804	0.706187	0.715745	0.876647	0.697505	0.884833	0.707031	0.587208	0.720275	0.716085	0.710233	0.715639	0.876541	0.697378	0.885181	0.708422	0.586333	0.721547	0.715522	0.709398	0.721439	0.87684	1.09165	1.09383	1.11893	1490.58	39.0806	-0.000314895	-0.00234756	-0.000358695	-0.000625637	-0.000470685	-0.000938399	-0.00147826
									1493.62	39.131	0.697478	0.887929	0.708227	0.587841	0.721919	0.714066	0.707127	0.716106	0.876862	0.698497	0.88532	0.706679	0.58638	0.721068	0.715492	0.710153	0.715508	0.876106	0.696912	0.884758	0.708482	0.586581	0.720853	0.715359	0.709784	0.7216	0.876453	1.09401	1.1126	1.10075	1493.62	39.131	-0.00031315	-0.00235133	-0.000356997	-0.000621023	-0.000472085	-0.000938317	-0.00148463
									1496.72	39.1814	0.697355	0.888467	0.708314	0.587412	0.722002	0.713127	0.707237	0.715717	0.87771	0.69751	0.885539	0.70678	0.586779	0.720907	0.714705	0.709652	0.716407	0.876458	0.696538	0.884734	0.7087	0.586104	0.721347	0.714816	0.709992	0.721231	0.876234	1.08867	1.11347	1.09966	1496.72	39.1814	-0.00031139	-0.00235513	-0.000355393	-0.000616219	-0.000473554	-0.000938092	-0.00149091
									1499.8	39.2317	0.697001	0.888303	0.707752	0.586817	0.721328	0.713559	0.706456	0.715436	0.877412	0.696682	0.885101	0.706557	0.587335	0.720832	0.716158	0.709384	0.715762	0.876066	0.695968	0.884997	0.707628	0.586673	0.721434	0.714432	0.709018	0.721106	0.876607	1.10066	1.09861	1.11433	1499.8	39.2317	-0.000309619	-0.002359	-0.000353887	-0.000611232	-0.000475089	-0.000937719	-0.00149709
									1502.83	39.2821	0.697446	0.886882	0.708296	0.586822	0.721122	0.713403	0.706743	0.715491	0.875756	0.696577	0.885053	0.70604	0.587908	0.719708	0.716653	0.709682	0.716117	0.875456	0.696129	0.884523	0.706924	0.587352	0.720116	0.715418	0.708899	0.721671	0.876937	1.10127	1.09926	1.11585	1502.83	39.2821	-0.000307841	-0.00236294	-0.000352484	-0.000606071	-0.000476685	-0.000937188	-0.00150317
									1505.79	39.3325	0.697407	0.886916	0.707627	0.585911	0.721613	0.712342	0.707588	0.715915	0.876266	0.696589	0.885065	0.706545	0.587667	0.718118	0.715212	0.710009	0.715879	0.875872	0.696679	0.884965	0.706609	0.58727	0.720493	0.71566	0.709037	0.722232	0.877072	1.09927	1.10498	1.09722	1505.79	39.3325	-0.000306062	-0.00236696	-0.000351187	-0.000600746	-0.000478337	-0.000936491	-0.00150916
									1508.86	39.3829	0.698791	0.886417	0.707685	0.5879	0.721778	0.712744	0.706701	0.715704	0.875871	0.696703	0.884977	0.705898	0.586606	0.719261	0.715017	0.709998	0.715562	0.876346	0.696652	0.884551	0.706667	0.586571	0.721099	0.715719	0.709421	0.721964	0.876766	1.09995	1.09507	1.11035	1508.86	39.3829	-0.000304285	-0.00237107	-0.000349999	-0.000595266	-0.000480039	-0.000935618	-0.00151504
									1511.91	39.4332	0.698525	0.886634	0.708009	0.587746	0.722138	0.712763	0.70569	0.715562	0.874997	0.697266	0.885211	0.706338	0.586928	0.720509	0.715482	0.710118	0.715985	0.876245	0.695862	0.883151	0.707507	0.586269	0.720585	0.715988	0.710019	0.721519	0.876281	1.09104	1.10672	1.1145	1511.91	39.4332	-0.000302517	-0.00237528	-0.000348922	-0.000589642	-0.000481783	-0.000934559	-0.00152083
									1514.9	39.4836	0.697581	0.885732	0.708674	0.587911	0.721681	0.713613	0.706806	0.715755	0.876343	0.698015	0.884886	0.706344	0.587062	0.719547	0.715538	0.709693	0.715896	0.875316	0.696055	0.883824	0.708272	0.586572	0.720362	0.716205	0.710377	0.721614	0.875667	1.07521	1.10187	1.1113	1514.9	39.4836	-0.000300762	-0.0023796	-0.000347958	-0.000583887	-0.000483562	-0.000933306	-0.00152652
									1517.89	39.534	0.698149	0.885421	0.708631	0.58758	0.721966	0.712951	0.707529	0.715243	0.876457	0.697192	0.885224	0.70615	0.586386	0.719473	0.71433	0.709859	0.716137	0.876447	0.696314	0.885133	0.707138	0.586453	0.720699	0.715977	0.71038	0.722195	0.875975	1.08814	1.1059	1.10898	1517.89	39.534	-0.000299024	-0.00238402	-0.000347108	-0.000578016	-0.000485365	-0.000931851	-0.0015321
									1520.95	39.5844	0.697927	0.885796	0.707718	0.58703	0.722145	0.712839	0.704453	0.715457	0.87622	0.697653	0.884908	0.70647	0.585998	0.719611	0.714889	0.710187	0.716115	0.876205	0.695722	0.885279	0.706943	0.585659	0.722028	0.716313	0.709334	0.721689	0.875941	1.08506	1.09904	1.10131	1520.95	39.5844	-0.000297308	-0.00238856	-0.000346373	-0.000572046	-0.000487186	-0.000930188	-0.00153759
									1523.98	39.6348	0.697627	0.884843	0.706273	0.586233	0.721615	0.713186	0.706021	0.714327	0.876132	0.697166	0.884541	0.706247	0.585812	0.719688	0.715217	0.709192	0.716691	0.875254	0.695775	0.884493	0.706547	0.58578	0.721983	0.715979	0.709813	0.720841	0.876785	1.08992	1.1002	1.10404	1523.98	39.6348	-0.000295618	-0.00239323	-0.000345754	-0.000566	-0.000489012	-0.000928313	-0.00154297
									1527	39.6851	0.697586	0.885063	0.70694	0.586811	0.721452	0.712708	0.705672	0.714283	0.875861	0.696623	0.8847	0.706497	0.586563	0.719855	0.715419	0.709092	0.716832	0.875266	0.695616	0.882914	0.7058	0.586437	0.721521	0.715236	0.709605	0.721576	0.877289	1.08639	1.10474	1.10383	1527	39.6851	-0.000293958	-0.00239804	-0.000345252	-0.000559903	-0.000490835	-0.000926224	-0.00154824
									1529.99	39.7355	0.696388	0.885471	0.706797	0.58661	0.721112	0.712514	0.705929	0.714167	0.874939	0.696896	0.885024	0.705906	0.586145	0.718527	0.715894	0.70945	0.716341	0.875709	0.696328	0.883035	0.706473	0.586597	0.720313	0.71484	0.710036	0.72321	0.875261	1.09313	1.108	1.1005	1529.99	39.7355	-0.000292332	-0.00240298	-0.000344867	-0.000553784	-0.000492645	-0.00092392	-0.00155341
									1532.98	39.7859	0.697528	0.885006	0.708373	0.587565	0.720967	0.712651	0.705163	0.714725	0.876123	0.69563	0.88471	0.705948	0.586424	0.71907	0.715957	0.709935	0.715139	0.875345	0.696013	0.883459	0.70729	0.586528	0.720525	0.715638	0.710618	0.721791	0.87637	1.09329	1.10753	1.10192	1532.98	39.7859	-0.000290744	-0.00240806	-0.0003446	-0.000547674	-0.000494432	-0.000921402	-0.00155847
									1535.94	39.8363	0.69772	0.884412	0.708602	0.587345	0.720441	0.712056	0.705546	0.714241	0.874727	0.695969	0.884928	0.706382	0.586296	0.719695	0.716507	0.709138	0.715496	0.875261	0.69562	0.882583	0.70721	0.585493	0.720724	0.715285	0.709173	0.721418	0.874808	1.09478	1.11069	1.11508	1535.94	39.8363	-0.000289197	-0.00241327	-0.000344452	-0.000541609	-0.000496187	-0.000918672	-0.00156342
									1538.98	39.8866	0.697352	0.884911	0.706794	0.587439	0.721661	0.712207	0.705526	0.715045	0.875492	0.695997	0.884249	0.705727	0.586586	0.719555	0.715195	0.709201	0.715623	0.875253	0.696064	0.882925	0.706754	0.585777	0.719899	0.716061	0.709863	0.721065	0.875102	1.0931	1.11216	1.10982	1538.98	39.8866	-0.000287696	-0.00241862	-0.000344423	-0.000535623	-0.000497903	-0.000915734	-0.00156827
									1542	39.937	0.697715	0.885374	0.707035	0.587514	0.721052	0.71317	0.705056	0.714872	0.876848	0.696465	0.883738	0.705512	0.586187	0.718941	0.71481	0.709324	0.716548	0.874851	0.69592	0.882214	0.70714	0.586373	0.720501	0.714801	0.709977	0.72134	0.877082	1.08986	1.10058	1.10502	1542	39.937	-0.000286243	-0.00242408	-0.000344514	-0.000529755	-0.000499571	-0.00091259	-0.00157301
									1545.07	39.9874	0.697067	0.884466	0.708312	0.586615	0.72136	0.712205	0.705002	0.715366	0.876053	0.696628	0.884781	0.705718	0.585625	0.719382	0.716282	0.709687	0.716169	0.87485	0.695991	0.883035	0.708784	0.585595	0.721059	0.714971	0.709064	0.721077	0.875388	1.09258	1.09732	1.10847	1545.07	39.9874	-0.000284842	-0.00242966	-0.000344726	-0.000524045	-0.000501186	-0.000909244	-0.00157764
									1548.1	40.0378	0.697604	0.884195	0.708295	0.586234	0.720832	0.712068	0.705354	0.716437	0.875147	0.696025	0.884595	0.706542	0.585061	0.71903	0.715479	0.709634	0.716066	0.87388	0.69592	0.883711	0.707196	0.586259	0.720382	0.715484	0.710579	0.721017	0.876093	1.09517	1.10271	1.10545	1548.1	40.0378	-0.000283497	-0.00243533	-0.00034506	-0.000518529	-0.000502739	-0.000905701	-0.00158215
									1551.14	40.0882	0.696346	0.884222	0.70783	0.586382	0.721027	0.712271	0.705225	0.715417	0.876396	0.696834	0.882426	0.706846	0.584824	0.718868	0.715679	0.709045	0.715848	0.874837	0.696242	0.883742	0.707226	0.586135	0.721061	0.716549	0.710877	0.72199	0.87497	1.09157	1.11169	1.11241	1551.14	40.0882	-0.000282209	-0.00244107	-0.000345516	-0.000513246	-0.000504226	-0.000901962	-0.00158656
									1554.1	40.1385	0.696947	0.884486	0.707785	0.586665	0.720517	0.711364	0.705397	0.714861	0.875474	0.697114	0.883331	0.706264	0.584458	0.719797	0.716396	0.709359	0.715781	0.87434	0.696223	0.882534	0.705599	0.585451	0.721758	0.714371	0.709879	0.721286	0.87391	1.09511	1.09827	1.10372	1554.1	40.1385	-0.000280984	-0.00244687	-0.000346096	-0.00050823	-0.00050564	-0.000898033	-0.00159086
									1557.16	40.1889	0.696649	0.884894	0.707387	0.586577	0.72149	0.712415	0.704966	0.714947	0.87557	0.696235	0.882876	0.70557	0.586986	0.718981	0.715495	0.708261	0.716335	0.875102	0.697509	0.881946	0.706006	0.585845	0.721156	0.715449	0.709839	0.72088	0.87522	1.09179	1.10223	1.11576	1557.16	40.1889	-0.000279823	-0.00245268	-0.0003468	-0.000503514	-0.000506978	-0.000893914	-0.00159504
									1560.24	40.2393	0.696591	0.884669	0.706646	0.587013	0.72074	0.71227	0.704051	0.714651	0.877136	0.697295	0.883544	0.705571	0.586587	0.720042	0.715312	0.708894	0.715583	0.874176	0.695949	0.882602	0.707621	0.586149	0.720112	0.715758	0.710577	0.721485	0.875638	1.09285	1.10545	1.11291	1560.24	40.2393	-0.000278731	-0.00245848	-0.000347627	-0.00049913	-0.000508234	-0.000889609	-0.00159911
									1563.3	40.2897	0.697575	0.884342	0.707645	0.586619	0.720789	0.712286	0.704339	0.715312	0.876049	0.697125	0.882679	0.70529	0.585552	0.718962	0.714846	0.709019	0.715834	0.873637	0.695868	0.881971	0.706873	0.585907	0.7207	0.715261	0.711481	0.721393	0.875565	1.0841	1.1149	1.10554	1563.3	40.2897	-0.00027771	-0.00246423	-0.000348578	-0.000495104	-0.000509405	-0.000885119	-0.00160307
									1566.3	40.3401	0.697281	0.884588	0.706976	0.587033	0.721473	0.712328	0.70372	0.714903	0.875928	0.69705	0.882965	0.706371	0.585699	0.718998	0.714586	0.709657	0.714806	0.875168	0.696368	0.882699	0.707817	0.586404	0.720706	0.715667	0.708314	0.721073	0.874273	1.10007	1.1057	1.09922	1566.3	40.3401	-0.000276764	-0.0024699	-0.000349653	-0.00049146	-0.000510488	-0.000880444	-0.00160692
									1569.32	40.3904	0.697607	0.884677	0.707408	0.586878	0.720279	0.711145	0.704658	0.714531	0.87421	0.696847	0.881499	0.705995	0.586819	0.719004	0.715859	0.709311	0.715719	0.875307	0.695132	0.883266	0.707114	0.586464	0.720492	0.716947	0.710869	0.720912	0.874037	1.09236	1.10781	1.10408	1569.32	40.3904	-0.000275897	-0.00247547	-0.000350849	-0.000488216	-0.00051148	-0.000875584	-0.00161065
									1572.3	40.4408	0.697574	0.884409	0.707096	0.58671	0.720822	0.710574	0.70373	0.715003	0.87469	0.695971	0.88163	0.706506	0.586467	0.720112	0.714915	0.709284	0.715378	0.874798	0.695177	0.881382	0.707142	0.585828	0.720164	0.715368	0.710904	0.720962	0.87408	1.08666	1.10004	1.09909	1572.3	40.4408	-0.000275112	-0.00248089	-0.000352168	-0.000485383	-0.000512382	-0.000870538	-0.00161428
									1575.3	40.4912	0.697067	0.883657	0.706946	0.587163	0.720715	0.712818	0.704403	0.715674	0.87511	0.695927	0.881098	0.706093	0.586645	0.718758	0.715335	0.709861	0.715122	0.874816	0.696821	0.882649	0.706876	0.586179	0.719712	0.715646	0.710479	0.720672	0.873991	1.09184	1.10621	1.09772	1575.3	40.4912	-0.000274411	-0.00248614	-0.000353607	-0.000482964	-0.000513191	-0.000865303	-0.00161779
									1578.28	40.5416	0.697687	0.883045	0.706467	0.586796	0.721251	0.712194	0.703951	0.715129	0.874199	0.69771	0.881406	0.705559	0.586371	0.719596	0.714202	0.71002	0.715965	0.873584	0.696591	0.882343	0.708064	0.585506	0.719576	0.715149	0.711145	0.720876	0.874818	1.08403	1.10529	1.11934	1578.28	40.5416	-0.000273797	-0.00249119	-0.000355164	-0.00048096	-0.000513907	-0.000859877	-0.00162118
									1581.33	40.5919	0.697319	0.883168	0.707854	0.586077	0.719914	0.713155	0.704633	0.714415	0.87505	0.697685	0.883056	0.706518	0.586534	0.719384	0.715688	0.709749	0.71541	0.874213	0.696111	0.882857	0.706625	0.585232	0.719992	0.715301	0.709453	0.720535	0.874238	1.07799	1.0991	1.10772	1581.33	40.5919	-0.000273273	-0.00249602	-0.00035684	-0.00047936	-0.000514533	-0.000854255	-0.00162447
									1584.35	40.6423	0.69773	0.883744	0.707759	0.586387	0.720083	0.711133	0.702811	0.71461	0.875012	0.695725	0.883046	0.706303	0.586425	0.718753	0.715705	0.709289	0.715276	0.87417	0.696259	0.881715	0.707772	0.586231	0.721143	0.714591	0.708171	0.722211	0.875322	1.09745	1.10417	1.11511	1584.35	40.6423	-0.000272842	-0.00250061	-0.000358631	-0.000478151	-0.000515069	-0.000848433	-0.00162764
									1587.39	40.6927	0.697968	0.883731	0.707618	0.586711	0.720273	0.711513	0.703647	0.71493	0.875214	0.696158	0.881934	0.706611	0.587213	0.719605	0.713599	0.710043	0.715534	0.873624	0.695293	0.879743	0.7072	0.586123	0.721752	0.714477	0.709482	0.720645	0.874441	1.09264	1.10307	1.11424	1587.39	40.6927	-0.000272505	-0.00250496	-0.000360536	-0.000477317	-0.000515518	-0.000842406	-0.00163071
									1590.37	40.7431	0.69713	0.883741	0.707987	0.586263	0.719681	0.712077	0.703219	0.714429	0.874506	0.696615	0.881901	0.705613	0.586178	0.720646	0.715063	0.710924	0.716383	0.873439	0.696154	0.880548	0.708588	0.586034	0.720585	0.714815	0.709869	0.721861	0.874607	1.08853	1.11049	1.09785	1590.37	40.7431	-0.000272264	-0.00250903	-0.000362551	-0.000476837	-0.000515882	-0.000836168	-0.00163366
									1593.42	40.7935	0.697097	0.882383	0.707355	0.585503	0.720653	0.711916	0.70397	0.714521	0.874867	0.696361	0.882123	0.70567	0.585996	0.719147	0.715019	0.710097	0.71591	0.873819	0.696134	0.881209	0.707389	0.586254	0.719941	0.713257	0.710074	0.721018	0.874924	1.08434	1.10825	1.09779	1593.42	40.7935	-0.000272123	-0.00251284	-0.000364673	-0.000476689	-0.000516164	-0.000829711	-0.0016365
									1596.49	40.8438	0.696852	0.883191	0.706902	0.586982	0.72027	0.71141	0.703478	0.715035	0.874723	0.695431	0.881839	0.704702	0.585756	0.718932	0.71446	0.710352	0.715263	0.874024	0.696055	0.880089	0.706939	0.586144	0.719966	0.71468	0.71073	0.720893	0.874264	1.09185	1.09907	1.10256	1596.49	40.8438	-0.000272081	-0.00251636	-0.0003669	-0.000476847	-0.000516365	-0.000823028	-0.00163923
									1599.58	40.8942	0.697756	0.883279	0.707779	0.5873	0.71955	0.712903	0.703141	0.715308	0.874028	0.695696	0.881805	0.70459	0.585477	0.720494	0.714768	0.708224	0.717137	0.873266	0.694819	0.881357	0.706662	0.58577	0.719354	0.714219	0.710585	0.719813	0.873148	1.08169	1.09271	1.10676	1599.58	40.8942	-0.000272141	-0.00251961	-0.000369228	-0.000477287	-0.000516488	-0.000816113	-0.00164185
									1602.58	40.9446	0.698422	0.882973	0.706934	0.587477	0.719874	0.711779	0.703476	0.715035	0.874581	0.696298	0.880732	0.705425	0.58566	0.719465	0.714112	0.70876	0.715271	0.874391	0.695914	0.880243	0.707349	0.584745	0.719044	0.716119	0.709322	0.72059	0.874434	1.09744	1.09802	1.10244	1602.58	40.9446	-0.000272304	-0.0025226	-0.000371655	-0.000477979	-0.000516534	-0.000808957	-0.00164436
									1605.59	40.995	0.698001	0.883756	0.706148	0.586406	0.720693	0.711029	0.702095	0.715344	0.873662	0.695775	0.88277	0.705145	0.585357	0.718272	0.71407	0.708653	0.714507	0.873637	0.695144	0.880769	0.707149	0.585068	0.719111	0.715293	0.709708	0.721284	0.872652	1.08772	1.09828	1.10183	1605.59	40.995	-0.00027257	-0.00252533	-0.00037418	-0.000478896	-0.000516505	-0.000801552	-0.00164676
									1608.52	41.0453	0.697246	0.882113	0.7066	0.58636	0.720622	0.710708	0.701918	0.715384	0.874394	0.696071	0.881558	0.705592	0.586	0.719235	0.714298	0.708994	0.71405	0.873465	0.696059	0.881652	0.706085	0.585774	0.720765	0.715957	0.709688	0.721035	0.874634	1.09702	1.10618	1.1002	1608.52	41.0453	-0.00027294	-0.00252784	-0.000376798	-0.000480012	-0.000516404	-0.00079389	-0.00164905
									1611.53	41.0957	0.696802	0.882337	0.707479	0.585207	0.720795	0.712762	0.704016	0.714817	0.874351	0.696647	0.880294	0.705287	0.585296	0.718756	0.714687	0.710292	0.715322	0.87306	0.695574	0.879991	0.706608	0.586351	0.720079	0.715044	0.709499	0.721511	0.873536	1.10275	1.1059	1.10074	1611.53	41.0957	-0.000273415	-0.00253017	-0.00037951	-0.000481303	-0.000516232	-0.000785963	-0.00165122
									1614.57	41.1461	0.696519	0.881586	0.706414	0.585152	0.720469	0.712418	0.702891	0.714575	0.873224	0.696139	0.882368	0.705609	0.585908	0.719438	0.715961	0.709734	0.716272	0.874366	0.695739	0.879552	0.706969	0.585315	0.719747	0.714327	0.707944	0.720918	0.87493	1.0938	1.1071	1.10617	1614.57	41.1461	-0.000273997	-0.00253233	-0.000382311	-0.00048275	-0.000515993	-0.000777763	-0.00165328
									1617.56	41.1965	0.697507	0.881964	0.707952	0.585596	0.71995	0.711105	0.702778	0.716035	0.874533	0.697148	0.881371	0.707032	0.585328	0.720196	0.716716	0.709284	0.715723	0.872645	0.695389	0.880015	0.706717	0.584621	0.71955	0.714417	0.708831	0.721165	0.874302	1.09049	1.10182	1.09576	1617.56	41.1965	-0.000274687	-0.00253438	-0.000385202	-0.000484335	-0.000515691	-0.000769284	-0.00165524
									1620.63	41.2469	0.697556	0.881892	0.707591	0.586911	0.71993	0.71157	0.702748	0.715491	0.873247	0.696179	0.880753	0.705685	0.585738	0.717571	0.716196	0.70943	0.715592	0.873909	0.694651	0.879669	0.704538	0.586424	0.720363	0.714287	0.708518	0.720253	0.873997	1.08639	1.09984	1.10793	1620.63	41.2469	-0.000275485	-0.00253635	-0.000388179	-0.000486042	-0.000515328	-0.000760517	-0.00165708
									1623.7	41.2972	0.696511	0.881626	0.708028	0.586064	0.720222	0.710866	0.702381	0.714632	0.872901	0.696145	0.880624	0.706405	0.583902	0.719502	0.714338	0.710182	0.715495	0.873102	0.694669	0.879102	0.706541	0.585938	0.718677	0.713929	0.709428	0.721174	0.873419	1.09277	1.10034	1.10179	1623.7	41.2972	-0.000276392	-0.00253827	-0.00039124	-0.000487856	-0.000514908	-0.000751458	-0.0016588
									1626.7	41.3476	0.695866	0.881656	0.70799	0.585591	0.719871	0.710584	0.703251	0.714897	0.873677	0.696114	0.880068	0.705618	0.58537	0.718181	0.715044	0.709071	0.715748	0.873282	0.695456	0.879724	0.706608	0.58542	0.720076	0.714547	0.709767	0.720792	0.874345	1.09333	1.11508	1.10295	1626.7	41.3476	-0.00027741	-0.00254018	-0.000394382	-0.000489763	-0.000514434	-0.0007421	-0.00166042
									1629.74	41.398	0.696088	0.882681	0.707375	0.586616	0.719238	0.710586	0.703297	0.714525	0.872169	0.696939	0.879865	0.705452	0.584695	0.718012	0.715022	0.709069	0.715655	0.873052	0.695771	0.878591	0.706579	0.585847	0.720874	0.714147	0.708986	0.72151	0.872651	1.09207	1.11027	1.09772	1629.74	41.398	-0.000278539	-0.0025421	-0.000397604	-0.000491749	-0.000513909	-0.00073244	-0.00166193
									1632.74	41.4484	0.695403	0.881772	0.706987	0.586052	0.719417	0.710044	0.702815	0.713882	0.873647	0.69611	0.879973	0.706238	0.586078	0.719574	0.716279	0.709483	0.715941	0.872637	0.696634	0.879617	0.706098	0.585457	0.719679	0.714156	0.709744	0.720543	0.873771	1.0956	1.09354	1.10719	1632.74	41.4484	-0.000279779	-0.00254406	-0.000400901	-0.000493798	-0.000513336	-0.000722474	-0.00166332
									1635.78	41.4987	0.696628	0.88041	0.708166	0.58617	0.721112	0.710399	0.702423	0.715099	0.874641	0.697141	0.879636	0.706554	0.584766	0.717649	0.714461	0.708731	0.715174	0.872263	0.696734	0.879657	0.705315	0.585729	0.719473	0.714569	0.709125	0.721387	0.873612	1.09404	1.08926	1.10996	1635.78	41.4987	-0.00028113	-0.00254609	-0.000404271	-0.000495895	-0.000512719	-0.0007122	-0.0016646
									1638.8	41.5491	0.696268	0.880015	0.707838	0.585891	0.719992	0.71015	0.701668	0.714837	0.874179	0.695908	0.879829	0.70597	0.585014	0.718544	0.714067	0.708869	0.715964	0.873006	0.695976	0.879187	0.705623	0.586313	0.719421	0.714321	0.708176	0.721082	0.87311	1.08623	1.1054	1.10101	1638.8	41.5491	-0.000282592	-0.00254822	-0.00040771	-0.000498022	-0.000512059	-0.000701616	-0.00166578
									1641.84	41.5995	0.698138	0.880226	0.705938	0.58706	0.720002	0.710846	0.702381	0.715727	0.873868	0.696658	0.879657	0.705339	0.585319	0.717186	0.714443	0.708156	0.715767	0.873525	0.695452	0.878563	0.706765	0.584982	0.719617	0.714452	0.708354	0.720262	0.871869	1.08664	1.10976	1.10396	1641.84	41.5995	-0.000284164	-0.00255045	-0.000411216	-0.000500157	-0.000511361	-0.000690723	-0.00166684
									1644.83	41.6499	0.696392	0.880228	0.705813	0.586098	0.720125	0.709813	0.703043	0.715313	0.873242	0.696056	0.878924	0.705521	0.584937	0.718174	0.71478	0.709491	0.716229	0.87235	0.696425	0.879086	0.707561	0.58482	0.719928	0.713855	0.70977	0.721472	0.872199	1.09074	1.10771	1.11042	1644.83	41.6499	-0.000285844	-0.00255283	-0.000414786	-0.000502278	-0.000510625	-0.000679523	-0.0016678
									1647.87	41.7003	0.697315	0.881744	0.705892	0.586494	0.719286	0.711324	0.701582	0.714068	0.871971	0.694581	0.879091	0.705708	0.585852	0.719227	0.714333	0.709402	0.714494	0.871798	0.695512	0.878932	0.705956	0.585456	0.719873	0.714519	0.708866	0.720646	0.872203	1.09284	1.10845	1.10457	1647.87	41.7003	-0.000287631	-0.00255537	-0.000418418	-0.00050436	-0.000509854	-0.000668017	-0.00166866
									1650.89	41.7506	0.69742	0.881502	0.70624	0.586501	0.719585	0.711103	0.701869	0.713932	0.872332	0.694877	0.880013	0.704507	0.586108	0.718078	0.714271	0.709397	0.714379	0.871562	0.695679	0.878496	0.705394	0.58563	0.720146	0.715196	0.709578	0.720935	0.872721	1.08501	1.11111	1.10004	1650.89	41.7506	-0.000289523	-0.0025581	-0.00042211	-0.000506379	-0.000509049	-0.000656211	-0.00166941
									1653.93	41.801	0.696094	0.880041	0.705837	0.586766	0.719145	0.709729	0.702611	0.714581	0.87362	0.696158	0.878709	0.70479	0.584865	0.718109	0.714945	0.708894	0.715942	0.87233	0.696273	0.878376	0.706257	0.585124	0.719976	0.714817	0.708738	0.720126	0.872915	1.08909	1.1008	1.09993	1653.93	41.801	-0.000291518	-0.00256105	-0.00042586	-0.000508311	-0.000508213	-0.000644108	-0.00167005
									1656.91	41.8514	0.696336	0.879949	0.706367	0.586623	0.719907	0.710149	0.70217	0.716051	0.872304	0.696267	0.879001	0.705751	0.585112	0.71845	0.715392	0.709154	0.715498	0.872821	0.695227	0.878214	0.706404	0.585668	0.719533	0.714257	0.707946	0.721044	0.873762	1.0967	1.12073	1.09743	1656.91	41.8514	-0.000293613	-0.00256422	-0.000429668	-0.000510134	-0.000507347	-0.000631715	-0.0016706
									1659.9	41.9018	0.697312	0.880993	0.706827	0.587445	0.720549	0.711484	0.701769	0.716063	0.871989	0.696707	0.878902	0.704842	0.585016	0.718493	0.713947	0.70948	0.714855	0.872611	0.695439	0.878163	0.70655	0.585627	0.718773	0.714043	0.708148	0.721249	0.873422	1.09643	1.11888	1.09457	1659.9	41.9018	-0.000295806	-0.00256764	-0.000433532	-0.000511828	-0.000506453	-0.000619039	-0.00167105
									1662.93	41.9521	0.695976	0.880373	0.70723	0.586364	0.720118	0.711031	0.701364	0.714372	0.872467	0.696001	0.878993	0.70512	0.585246	0.7183	0.714415	0.708507	0.714601	0.871686	0.695305	0.877839	0.706439	0.58535	0.718622	0.714607	0.708769	0.721018	0.872784	1.08649	1.11438	1.11312	1662.93	41.9521	-0.000298093	-0.00257131	-0.000437449	-0.000513377	-0.000505533	-0.00060609	-0.0016714
									1665.99	42.0025	0.696766	0.879433	0.70654	0.586718	0.720583	0.710026	0.702595	0.714705	0.872975	0.695379	0.878445	0.705596	0.584653	0.718066	0.715001	0.707787	0.715127	0.871217	0.69546	0.877127	0.706617	0.585053	0.718826	0.714814	0.709016	0.720177	0.872718	1.09257	1.10317	1.1048	1665.99	42.0025	-0.000300471	-0.00257525	-0.000441417	-0.000514768	-0.00050459	-0.000592878	-0.00167165
									1669.03	42.0529	0.696568	0.88012	0.70632	0.586825	0.720336	0.711662	0.702406	0.714321	0.872462	0.695668	0.878122	0.706101	0.584734	0.71814	0.713854	0.707702	0.714984	0.871128	0.694514	0.878203	0.706044	0.585245	0.719512	0.715001	0.709563	0.720381	0.872015	1.10337	1.10423	1.10407	1669.03	42.0529	-0.000302937	-0.00257945	-0.000445435	-0.000515991	-0.000503625	-0.000579413	-0.00167182
									1672.12	42.1033	0.696487	0.878487	0.707216	0.585443	0.719409	0.711255	0.701064	0.713698	0.872946	0.695842	0.877889	0.705871	0.585096	0.717442	0.713368	0.708725	0.714375	0.871283	0.69461	0.877994	0.705914	0.58476	0.719925	0.715018	0.709708	0.720588	0.871827	1.10285	1.1033	1.10551	1672.12	42.1033	-0.000305488	-0.00258392	-0.000449501	-0.00051704	-0.000502643	-0.000565711	-0.0016719
									1675.12	42.1537	0.697246	0.878255	0.707546	0.58492	0.719637	0.711119	0.701216	0.713817	0.872532	0.695939	0.877614	0.705348	0.58539	0.717894	0.713707	0.708842	0.715139	0.871985	0.695904	0.877957	0.706815	0.584324	0.719993	0.714456	0.709219	0.721273	0.872198	1.10572	1.09591	1.10236	1675.12	42.1537	-0.000308121	-0.00258865	-0.000453611	-0.000517911	-0.000501646	-0.000551784	-0.00167189
									1678.14	42.204	0.696722	0.878929	0.707579	0.585276	0.719796	0.711032	0.701794	0.713858	0.870922	0.695999	0.878155	0.705237	0.584731	0.71868	0.713901	0.708197	0.715781	0.872106	0.69603	0.877667	0.707372	0.58479	0.7194	0.71392	0.709107	0.721061	0.872617	1.09683	1.09865	1.09932	1678.14	42.204	-0.000310832	-0.00259363	-0.000457763	-0.000518603	-0.000500639	-0.000537649	-0.0016718
									1681.1	42.2544	0.696008	0.879612	0.706941	0.586282	0.720027	0.710451	0.702251	0.713732	0.87064	0.69625	0.8783	0.704606	0.584336	0.718601	0.714147	0.708809	0.716049	0.872097	0.695963	0.876889	0.706662	0.585019	0.718685	0.713925	0.70891	0.720443	0.872911	1.08521	1.1067	1.09917	1681.1	42.2544	-0.000313617	-0.00259884	-0.000461956	-0.000519116	-0.000499625	-0.000523321	-0.00167163
									1684.05	42.3048	0.69655	0.879429	0.706503	0.586546	0.72009	0.710219	0.70183	0.713861	0.871291	0.696139	0.877806	0.705047	0.585176	0.718963	0.714074	0.709558	0.716135	0.872858	0.695701	0.877302	0.705997	0.58459	0.719319	0.714534	0.707877	0.720821	0.872354	1.09011	1.11058	1.10158	1684.05	42.3048	-0.000316473	-0.00260427	-0.000466187	-0.000519448	-0.00049861	-0.000508818	-0.00167138
									1687.09	42.3552	0.697183	0.879634	0.706736	0.585548	0.71942	0.709912	0.700812	0.714837	0.872085	0.695826	0.878322	0.705781	0.585415	0.718965	0.713741	0.709135	0.714936	0.872975	0.695005	0.876882	0.705837	0.584619	0.719844	0.714659	0.708204	0.720822	0.871821	1.08856	1.11848	1.11032	1687.09	42.3552	-0.000319395	-0.0026099	-0.000470453	-0.0005196	-0.000497597	-0.000494157	-0.00167106
									1690.06	42.4055	0.69723	0.879339	0.706645	0.585087	0.719881	0.710253	0.701386	0.715131	0.873139	0.696234	0.878599	0.704433	0.585597	0.717969	0.714063	0.708917	0.714037	0.871833	0.694915	0.875988	0.704823	0.58464	0.718925	0.714329	0.709382	0.720631	0.872534	1.08599	1.10381	1.10098	1690.06	42.4055	-0.00032238	-0.00261571	-0.00047475	-0.000519572	-0.000496591	-0.000479356	-0.00167067
									1693.09	42.4559	0.69749	0.877987	0.706353	0.586095	0.719297	0.711011	0.700441	0.71371	0.87231	0.696044	0.878092	0.704928	0.585208	0.717991	0.714213	0.709076	0.713882	0.870821	0.694486	0.875935	0.705118	0.584495	0.719054	0.71466	0.708828	0.719844	0.872608	1.08577	1.10612	1.09559	1693.09	42.4559	-0.000325425	-0.00262166	-0.000479075	-0.000519365	-0.000495598	-0.000464431	-0.00167021
									1696.11	42.5063	0.697753	0.876632	0.705327	0.584196	0.719569	0.710673	0.69987	0.713503	0.871156	0.695919	0.877891	0.705303	0.584465	0.718827	0.714271	0.708626	0.714043	0.871073	0.695595	0.876054	0.706337	0.585271	0.720406	0.714225	0.708613	0.720827	0.872387	1.08827	1.11483	1.09916	1696.11	42.5063	-0.000328524	-0.00262772	-0.000483426	-0.000518982	-0.000494623	-0.000449402	-0.00166969
									1699.21	42.5567	0.69655	0.877521	0.706471	0.585268	0.719852	0.710603	0.699857	0.714164	0.871348	0.69538	0.878465	0.704221	0.584739	0.718512	0.714125	0.708444	0.714006	0.870951	0.696079	0.875973	0.706125	0.585342	0.719835	0.713864	0.708964	0.72163	0.872056	1.10017	1.12398	1.09604	1699.21	42.5567	-0.000331674	-0.00263387	-0.000487797	-0.000518425	-0.000493672	-0.000434285	-0.00166911
									1702.26	42.6071	0.695861	0.87733	0.707625	0.584778	0.719601	0.709229	0.699592	0.71408	0.871388	0.695664	0.877928	0.704584	0.58551	0.718814	0.713474	0.709066	0.714649	0.871046	0.695121	0.876476	0.705751	0.585707	0.718677	0.714126	0.708095	0.720268	0.872003	1.10056	1.09993	1.11456	1702.26	42.6071	-0.000334871	-0.00264007	-0.000492184	-0.000517697	-0.000492753	-0.000419099	-0.00166847
									1705.28	42.6574	0.697744	0.877452	0.706887	0.586188	0.718757	0.70936	0.699944	0.714559	0.871987	0.69499	0.876254	0.706066	0.58533	0.719712	0.712983	0.708168	0.715311	0.871161	0.693769	0.876316	0.705543	0.585818	0.718472	0.713911	0.708244	0.720138	0.871992	1.09941	1.10881	1.11806	1705.28	42.6574	-0.00033811	-0.00264627	-0.000496583	-0.000516802	-0.000491872	-0.000403859	-0.00166778
									1708.24	42.7078	0.697497	0.877964	0.706676	0.584753	0.718272	0.708992	0.700132	0.715121	0.870813	0.695469	0.876848	0.705197	0.584285	0.71972	0.713693	0.706889	0.715012	0.871082	0.693992	0.875379	0.706136	0.585282	0.718493	0.714572	0.708312	0.719668	0.871743	1.09506	1.10868	1.11394	1708.24	42.7078	-0.000341388	-0.00265245	-0.000500989	-0.00051574	-0.000491034	-0.000388584	-0.00166703
									1711.28	42.7582	0.696528	0.87812	0.706542	0.586422	0.719358	0.71016	0.701175	0.715197	0.872107	0.696007	0.876645	0.704627	0.585469	0.718995	0.715067	0.70893	0.715269	0.871209	0.693522	0.875564	0.706431	0.58477	0.718897	0.713234	0.7098	0.719111	0.87085	1.08268	1.09985	1.10649	1711.28	42.7582	-0.000344701	-0.00265857	-0.000505394	-0.000514511	-0.000490244	-0.000373289	-0.00166623
									1714.29	42.8086	0.696784	0.878345	0.706377	0.585553	0.718991	0.710407	0.700475	0.714181	0.87179	0.695863	0.877281	0.705349	0.585479	0.718681	0.714324	0.708559	0.71447	0.871336	0.69504	0.874634	0.706718	0.584391	0.719782	0.713832	0.709906	0.720461	0.872871	1.07966	1.11036	1.09816	1714.29	42.8086	-0.000348045	-0.00266461	-0.000509795	-0.00051311	-0.000489506	-0.00035799	-0.00166539
									1717.38	42.8589	0.69627	0.878793	0.706145	0.585691	0.719984	0.709254	0.699958	0.714037	0.872091	0.695088	0.876321	0.703431	0.584893	0.717865	0.714636	0.709163	0.71348	0.870585	0.695331	0.875641	0.706575	0.583553	0.718425	0.714535	0.70884	0.720223	0.871598	1.07953	1.10136	1.09488	1717.38	42.8589	-0.000351416	-0.00267053	-0.000514184	-0.000511532	-0.000488824	-0.000342702	-0.0016645
									1720.45	42.9093	0.696626	0.879575	0.706735	0.585862	0.718676	0.708774	0.700074	0.714173	0.872636	0.695517	0.876288	0.703811	0.584547	0.718555	0.714978	0.710011	0.714803	0.870716	0.695271	0.87584	0.706376	0.584617	0.7183	0.714297	0.708592	0.719843	0.871378	1.08676	1.1096	1.09967	1720.45	42.9093	-0.000354809	-0.00267631	-0.000518559	-0.000509772	-0.000488202	-0.00032744	-0.00166357
									1723.47	42.9597	0.696331	0.877583	0.707182	0.585944	0.720311	0.708793	0.700901	0.714248	0.872749	0.696519	0.875885	0.705651	0.585804	0.717617	0.713742	0.708586	0.714897	0.870951	0.695121	0.874957	0.705141	0.585433	0.718616	0.714756	0.708309	0.719996	0.871028	1.09923	1.1085	1.10201	1723.47	42.9597	-0.00035822	-0.00268192	-0.000522913	-0.000507824	-0.000487641	-0.000312217	-0.0016626
									1726.45	43.0101	0.696792	0.877163	0.706776	0.585703	0.721215	0.709739	0.700134	0.71402	0.871658	0.696415	0.875839	0.705212	0.585319	0.718413	0.713921	0.708195	0.713903	0.870545	0.695774	0.875559	0.70564	0.584442	0.718545	0.71459	0.707865	0.721497	0.871245	1.08719	1.09879	1.11021	1726.45	43.0101	-0.000361644	-0.00268734	-0.000527242	-0.000505682	-0.000487145	-0.000297048	-0.00166159
									1729.48	43.0605	0.698337	0.87685	0.706964	0.585221	0.719554	0.709019	0.699094	0.714162	0.871662	0.696122	0.874573	0.704333	0.584692	0.718186	0.714931	0.707737	0.712877	0.870942	0.695255	0.875785	0.706061	0.584739	0.718312	0.713689	0.709406	0.72134	0.87177	1.086	1.10239	1.11318	1729.48	43.0605	-0.000365076	-0.00269257	-0.000531541	-0.000503342	-0.000486716	-0.000281944	-0.00166055
									1732.49	43.1108	0.699031	0.876349	0.706023	0.5864	0.719596	0.708846	0.699296	0.715087	0.872239	0.696555	0.874814	0.705704	0.58441	0.718838	0.713847	0.708447	0.714474	0.871727	0.695507	0.874613	0.706133	0.585294	0.719208	0.715231	0.708009	0.720004	0.870832	1.08807	1.10353	1.0931	1732.49	43.1108	-0.000368509	-0.0026976	-0.000535805	-0.000500799	-0.000486355	-0.000266919	-0.00165947
									1735.53	43.1612	0.696772	0.876445	0.706395	0.584865	0.719708	0.709411	0.699542	0.714186	0.871148	0.695849	0.875057	0.70469	0.584679	0.717395	0.713371	0.70878	0.714179	0.870635	0.694296	0.875012	0.70559	0.58569	0.719678	0.714848	0.708444	0.720802	0.869579	1.09404	1.11128	1.10534	1735.53	43.1612	-0.000371938	-0.00270243	-0.000540029	-0.000498051	-0.000486067	-0.000251983	-0.00165837
									1738.53	43.2116	0.696475	0.876287	0.705796	0.584508	0.719639	0.710016	0.699639	0.714609	0.870721	0.695368	0.875415	0.704728	0.585953	0.716885	0.713533	0.708485	0.714682	0.868924	0.695019	0.875946	0.70644	0.583705	0.718871	0.713748	0.70778	0.720304	0.870643	1.09895	1.11075	1.09637	1738.53	43.2116	-0.000375358	-0.00270706	-0.000544208	-0.000495097	-0.000485853	-0.000237147	-0.00165723
									1741.57	43.262	0.696391	0.876816	0.706011	0.585084	0.719072	0.70961	0.698912	0.713896	0.870887	0.694582	0.876151	0.705086	0.58478	0.718033	0.713151	0.710171	0.713918	0.871546	0.694921	0.875497	0.705001	0.585086	0.719259	0.71374	0.708689	0.719792	0.870636	1.09543	1.11276	1.08953	1741.57	43.262	-0.000378762	-0.00271151	-0.000548338	-0.000491936	-0.000485714	-0.000222421	-0.00165607
									1744.59	43.3123	0.696291	0.877554	0.704943	0.584826	0.719356	0.710189	0.700854	0.714462	0.87066	0.695555	0.87432	0.705277	0.584982	0.718273	0.714799	0.709792	0.715003	0.870727	0.694993	0.874144	0.70479	0.584579	0.719781	0.714496	0.708519	0.719168	0.869755	1.10307	1.10021	1.10291	1744.59	43.3123	-0.000382146	-0.00271581	-0.000552414	-0.000488572	-0.000485654	-0.000207816	-0.00165489
									1747.63	43.3627	0.696405	0.875596	0.705288	0.585098	0.718926	0.709699	0.699309	0.713642	0.870458	0.694874	0.874245	0.70526	0.584787	0.718529	0.714546	0.709308	0.714943	0.869616	0.694069	0.87455	0.705412	0.585	0.718628	0.714591	0.707429	0.720396	0.869095	1.10191	1.09764	1.10129	1747.63	43.3627	-0.000385503	-0.00271996	-0.000556433	-0.000485014	-0.000485673	-0.00019334	-0.00165369
									1750.64	43.4131	0.696773	0.875239	0.705818	0.583953	0.718636	0.709311	0.698065	0.712836	0.870939	0.69543	0.874342	0.704895	0.584481	0.719647	0.714198	0.708933	0.71526	0.868423	0.695846	0.873655	0.705771	0.584497	0.720227	0.715068	0.70714	0.720858	0.871139	1.08846	1.10147	1.10791	1750.64	43.4131	-0.000388829	-0.00272399	-0.00056039	-0.000481271	-0.000485775	-0.000179001	-0.00165247
									1753.69	43.4635	0.69718	0.877527	0.706845	0.585623	0.718889	0.708568	0.6998	0.713969	0.870805	0.696291	0.875551	0.703929	0.584863	0.717534	0.714914	0.70889	0.71373	0.87187	0.695944	0.87384	0.705539	0.584532	0.719141	0.714158	0.708746	0.721515	0.870767	1.09517	1.10147	1.10415	1753.69	43.4635	-0.00039212	-0.00272793	-0.000564282	-0.000477361	-0.000485964	-0.000164807	-0.00165123
									1756.63	43.5139	0.696549	0.87574	0.706188	0.585807	0.719743	0.708604	0.698443	0.713474	0.869547	0.696064	0.875345	0.705056	0.583779	0.716419	0.713174	0.708744	0.714126	0.870614	0.694927	0.872483	0.706096	0.584168	0.719582	0.714488	0.709289	0.720437	0.870675	1.08913	1.11334	1.09691	1756.63	43.5139	-0.000395372	-0.00273182	-0.000568104	-0.000473301	-0.000486243	-0.000150766	-0.00164998
									1759.66	43.5642	0.695732	0.876167	0.706717	0.585004	0.718979	0.709449	0.699874	0.714122	0.869464	0.693665	0.87468	0.703523	0.584282	0.717436	0.712781	0.707072	0.715264	0.87034	0.694516	0.87381	0.704924	0.583372	0.718591	0.71442	0.708989	0.720041	0.869487	1.09307	1.11087	1.09913	1759.66	43.5642	-0.000398582	-0.00273567	-0.000571852	-0.000469112	-0.000486616	-0.000136886	-0.00164871
									1762.72	43.6146	0.696719	0.876218	0.706233	0.584703	0.719663	0.709453	0.698296	0.713797	0.869965	0.694507	0.874299	0.705009	0.584954	0.716725	0.714252	0.708946	0.714556	0.869294	0.695579	0.873047	0.705067	0.583639	0.717316	0.713891	0.708997	0.720852	0.871371	1.10057	1.09879	1.11102	1762.72	43.6146	-0.000401745	-0.00273952	-0.000575522	-0.000464817	-0.00048709	-0.000123171	-0.00164744
									1765.78	43.665	0.696642	0.875879	0.705658	0.584699	0.71879	0.707875	0.698366	0.714006	0.869881	0.696455	0.87407	0.704571	0.584328	0.71844	0.714154	0.708263	0.715339	0.870688	0.695019	0.873661	0.704609	0.583902	0.718317	0.713749	0.707744	0.720834	0.870385	1.10118	1.10554	1.10174	1765.78	43.665	-0.000404859	-0.00274342	-0.000579111	-0.000460437	-0.000487668	-0.00010963	-0.00164616
									1768.83	43.7154	0.696678	0.875641	0.705601	0.585244	0.717962	0.708991	0.699588	0.713941	0.869728	0.695884	0.873585	0.704563	0.58389	0.717654	0.713392	0.707439	0.714902	0.869433	0.69553	0.874482	0.705885	0.584619	0.718926	0.712743	0.708249	0.72033	0.869547	1.09886	1.1107	1.11006	1768.83	43.7154	-0.000407921	-0.0027474	-0.000582615	-0.000455991	-0.000488358	-9.62688e-05	-0.00164488
									1771.89	43.7657	0.696845	0.874781	0.706214	0.584983	0.719065	0.709846	0.697347	0.714405	0.870856	0.694756	0.875557	0.704577	0.584233	0.718047	0.713579	0.708258	0.714743	0.870027	0.694811	0.872609	0.705754	0.585136	0.718485	0.714079	0.708454	0.721039	0.869591	1.11307	1.1124	1.10816	1771.89	43.7657	-0.000410928	-0.0027515	-0.000586031	-0.000451497	-0.000489162	-8.30927e-05	-0.00164359
									1774.88	43.8161	0.696825	0.874713	0.705667	0.585514	0.71832	0.709415	0.698188	0.714401	0.869857	0.695536	0.875357	0.704615	0.584811	0.717578	0.713769	0.70867	0.715174	0.871591	0.693151	0.873247	0.706607	0.584778	0.718746	0.714376	0.708745	0.719979	0.870481	1.0946	1.09984	1.10777	1774.88	43.8161	-0.000413876	-0.00275574	-0.000589358	-0.000446964	-0.000490087	-7.0108e-05	-0.00164231
									1777.89	43.8665	0.696282	0.875023	0.705783	0.584787	0.719737	0.70874	0.698174	0.715303	0.869885	0.694891	0.873608	0.704274	0.585662	0.71735	0.713895	0.708787	0.713611	0.869251	0.695662	0.873728	0.704982	0.583599	0.720125	0.71388	0.708803	0.719648	0.870631	1.09338	1.09697	1.11351	1777.89	43.8665	-0.000416764	-0.00276018	-0.000592593	-0.000442401	-0.000491136	-5.73203e-05	-0.00164102
									1780.86	43.9169	0.696975	0.874268	0.706006	0.585622	0.718986	0.708651	0.698131	0.715251	0.869958	0.696187	0.872933	0.704561	0.583821	0.7186	0.714254	0.707725	0.713011	0.869131	0.693981	0.873688	0.706032	0.585818	0.719463	0.71455	0.708612	0.721825	0.870225	1.10106	1.09903	1.0884	1780.86	43.9169	-0.000419587	-0.00276484	-0.000595735	-0.00043781	-0.000492313	-4.47354e-05	-0.00163974
									1783.88	43.9673	0.697137	0.874502	0.705464	0.584392	0.718919	0.710263	0.697882	0.712802	0.869768	0.695526	0.874421	0.704978	0.583236	0.718451	0.713745	0.707803	0.713628	0.86855	0.695501	0.872468	0.70452	0.584145	0.718852	0.713821	0.70914	0.71986	0.869549	1.09564	1.09817	1.09764	1783.88	43.9673	-0.000422344	-0.00276975	-0.000598782	-0.000433191	-0.00049362	-3.23589e-05	-0.00163847
									1786.9	44.0176	0.697198	0.874596	0.705801	0.585385	0.718385	0.708865	0.698383	0.713774	0.870524	0.69487	0.873682	0.70478	0.583458	0.716967	0.713236	0.707965	0.713547	0.869847	0.696706	0.874247	0.704831	0.584242	0.718068	0.714486	0.706312	0.719709	0.86999	1.08261	1.09755	1.10767	1786.9	44.0176	-0.000425033	-0.00277494	-0.000601732	-0.000428542	-0.000495062	-2.01971e-05	-0.00163721
									1789.95	44.068	0.69663	0.875302	0.705972	0.585048	0.718894	0.709467	0.696777	0.712502	0.869808	0.695523	0.872623	0.703676	0.585002	0.717789	0.713631	0.707394	0.713958	0.868963	0.696373	0.872209	0.70451	0.58492	0.719299	0.714368	0.709251	0.719622	0.870171	1.08832	1.10492	1.10785	1789.95	44.068	-0.000427651	-0.00278044	-0.000604585	-0.000423858	-0.000496639	-8.25573e-06	-0.00163596
									1792.97	44.1184	0.697827	0.87444	0.705857	0.584076	0.719873	0.708977	0.697211	0.713666	0.869709	0.694386	0.872526	0.704518	0.584982	0.716955	0.713171	0.707389	0.714859	0.868528	0.694844	0.872304	0.705286	0.584106	0.718359	0.712875	0.707973	0.71962	0.869386	1.10305	1.10054	1.11178	1792.97	44.1184	-0.000430196	-0.00278627	-0.00060734	-0.000419131	-0.000498353	3.45885e-06	-0.00163472
									1796	44.1688	0.69655	0.874044	0.705349	0.584138	0.717884	0.708794	0.698994	0.713623	0.870981	0.694767	0.872216	0.704607	0.584513	0.716645	0.71405	0.707742	0.715532	0.868709	0.694692	0.871953	0.705366	0.584594	0.718532	0.713845	0.708444	0.719601	0.869755	1.10187	1.10094	1.11288	1796	44.1688	-0.000432669	-0.00279246	-0.000609994	-0.000414353	-0.000500206	1.494e-05	-0.00163349
									1798.94	44.2191	0.696513	0.873954	0.705326	0.584473	0.718366	0.709357	0.697438	0.713111	0.869946	0.69468	0.872651	0.704277	0.584088	0.717444	0.714688	0.707987	0.714262	0.870012	0.694208	0.872549	0.706123	0.584648	0.717485	0.71355	0.709682	0.719854	0.869673	1.09728	1.10132	1.10781	1798.94	44.2191	-0.000435069	-0.00279904	-0.000612547	-0.000409517	-0.000502199	2.61807e-05	-0.00163228
									1801.97	44.2695	0.695284	0.873959	0.705885	0.584569	0.718363	0.707756	0.699277	0.712674	0.868812	0.69489	0.872905	0.703555	0.584721	0.71786	0.713485	0.707435	0.714476	0.867955	0.693839	0.871226	0.705116	0.584638	0.717831	0.713904	0.708645	0.718162	0.869219	1.09145	1.10927	1.10195	1801.97	44.2695	-0.000437395	-0.00280603	-0.000614998	-0.000404614	-0.000504331	3.7173e-05	-0.00163109
									1805.07	44.3199	0.69474	0.873611	0.705756	0.583929	0.718847	0.709184	0.698299	0.712899	0.868671	0.695494	0.873326	0.703607	0.584952	0.717299	0.713907	0.708232	0.71235	0.868474	0.693929	0.871766	0.705304	0.584391	0.718906	0.712825	0.707744	0.719158	0.868654	1.08892	1.1032	1.10185	1805.07	44.3199	-0.000439649	-0.00281345	-0.000617345	-0.000399641	-0.000506602	4.79085e-05	-0.00162992
									1808.14	44.3703	0.69561	0.874036	0.705861	0.584984	0.71881	0.707792	0.697879	0.713633	0.868269	0.695054	0.871172	0.704052	0.58473	0.716923	0.713164	0.707278	0.713528	0.868802	0.694939	0.870833	0.704846	0.583915	0.718467	0.712656	0.70823	0.719569	0.868482	1.08797	1.09929	1.10733	1808.14	44.3703	-0.000441828	-0.00282131	-0.000619588	-0.000394596	-0.000509009	5.83782e-05	-0.00162876
									1811.05	44.4207	0.695366	0.873567	0.705489	0.584706	0.717887	0.707885	0.697	0.713301	0.868741	0.695054	0.871192	0.70367	0.584755	0.717033	0.712657	0.707455	0.71348	0.868856	0.69466	0.871504	0.7048	0.58401	0.718026	0.712803	0.706015	0.719374	0.868032	1.09447	1.09283	1.10428	1811.05	44.4207	-0.000443936	-0.00282961	-0.000621724	-0.00038948	-0.00051155	6.85717e-05	-0.00162764
									1814.03	44.471	0.695905	0.874951	0.705482	0.584387	0.720285	0.709739	0.69782	0.713159	0.870277	0.694865	0.871746	0.704409	0.584431	0.717771	0.713074	0.707481	0.713356	0.867985	0.694283	0.87155	0.704905	0.58385	0.717723	0.71329	0.70684	0.718652	0.86878	1.09795	1.09608	1.104	1814.03	44.471	-0.00044597	-0.00283834	-0.000623751	-0.000384294	-0.000514222	7.84776e-05	-0.00162653
									1817.11	44.5214	0.696134	0.874141	0.705783	0.583891	0.718761	0.709015	0.696547	0.712586	0.869053	0.695241	0.871536	0.704187	0.584372	0.716912	0.71204	0.706718	0.713891	0.867602	0.694783	0.870709	0.705241	0.583959	0.718785	0.712472	0.708258	0.719727	0.867354	1.08309	1.1044	1.09486	1817.11	44.5214	-0.000447933	-0.0028475	-0.000625669	-0.000379043	-0.000517021	8.80833e-05	-0.00162546
									1820.21	44.5718	0.696606	0.87317	0.705142	0.58465	0.718454	0.708466	0.698615	0.713042	0.868815	0.695797	0.870969	0.704204	0.583374	0.717342	0.713185	0.707088	0.712951	0.867797	0.694471	0.869936	0.705231	0.58294	0.717369	0.712477	0.70765	0.719947	0.867337	1.08701	1.09456	1.10268	1820.21	44.5718	-0.000449825	-0.00285707	-0.000627474	-0.000373733	-0.000519944	9.73752e-05	-0.00162441
									1823.23	44.6222	0.695779	0.872992	0.705778	0.584794	0.718077	0.709115	0.697928	0.713544	0.869196	0.69465	0.870574	0.703652	0.583906	0.717347	0.712964	0.708	0.714117	0.868376	0.695018	0.870199	0.704952	0.583646	0.71828	0.712823	0.706306	0.720703	0.867219	1.08908	1.09864	1.10489	1823.23	44.6222	-0.000451646	-0.00286704	-0.000629166	-0.00036837	-0.000522988	0.000106339	-0.00162339
									1826.3	44.6725	0.694721	0.872885	0.70543	0.584826	0.71819	0.708765	0.698056	0.712285	0.868696	0.69581	0.872052	0.705152	0.585335	0.717377	0.712482	0.708096	0.713838	0.868474	0.695094	0.869787	0.704719	0.58355	0.717984	0.713611	0.706555	0.719746	0.867852	1.0968	1.10162	1.11774	1826.3	44.6725	-0.000453395	-0.00287738	-0.000630744	-0.000362964	-0.000526148	0.00011496	-0.00162241
									1829.29	44.7229	0.695559	0.87233	0.70555	0.58526	0.718217	0.708794	0.697521	0.71181	0.86895	0.696053	0.871396	0.704042	0.584436	0.716592	0.713426	0.707879	0.713647	0.868787	0.694007	0.869753	0.704099	0.584155	0.71781	0.713049	0.707851	0.718156	0.868666	1.08697	1.10344	1.11736	1829.29	44.7229	-0.000455073	-0.00288807	-0.000632206	-0.000357526	-0.00052942	0.000123226	-0.00162145
									1832.31	44.7733	0.695694	0.871397	0.70421	0.583971	0.718395	0.707755	0.697712	0.713784	0.867968	0.695607	0.871689	0.703047	0.583708	0.717403	0.713921	0.708452	0.713462	0.868174	0.694757	0.871367	0.704238	0.584258	0.718841	0.713468	0.706585	0.719198	0.86805	1.08598	1.10008	1.11497	1832.31	44.7733	-0.000456677	-0.00289908	-0.000633552	-0.00035207	-0.0005328	0.000131124	-0.00162053
									1835.27	44.8237	0.695487	0.87171	0.705069	0.584538	0.718687	0.708322	0.698423	0.712977	0.867519	0.693983	0.870973	0.703283	0.584314	0.717323	0.71325	0.707261	0.713492	0.867488	0.694126	0.870078	0.705081	0.583576	0.718614	0.714089	0.707389	0.719471	0.868259	1.09445	1.10583	1.09699	1835.27	44.8237	-0.000458208	-0.0029104	-0.000634782	-0.000346607	-0.000536283	0.000138646	-0.00161964
									1838.26	44.8741	0.696147	0.871706	0.704648	0.583672	0.717407	0.709073	0.696704	0.713599	0.868336	0.694952	0.870798	0.704198	0.584118	0.717081	0.712696	0.707296	0.713139	0.867448	0.693855	0.868905	0.704909	0.582773	0.717844	0.713577	0.707408	0.719696	0.867457	1.09948	1.10035	1.0987	1838.26	44.8741	-0.000459664	-0.00292198	-0.000635896	-0.000341149	-0.000539863	0.000145788	-0.00161878
									1841.3	44.9244	0.696206	0.872062	0.704891	0.584122	0.718453	0.709028	0.695874	0.713699	0.867707	0.694974	0.870435	0.703988	0.584273	0.717233	0.713199	0.708018	0.713106	0.867746	0.6938	0.869364	0.704005	0.583814	0.718362	0.71428	0.706673	0.720152	0.868402	1.0902	1.10401	1.09637	1841.3	44.9244	-0.000461044	-0.00293379	-0.000636893	-0.000335705	-0.000543534	0.000152547	-0.00161796
									1844.34	44.9748	0.693583	0.87136	0.706026	0.584374	0.718941	0.708889	0.697039	0.712582	0.867812	0.694002	0.870179	0.703162	0.584115	0.717685	0.712502	0.707611	0.713829	0.86809	0.693896	0.869818	0.704331	0.584269	0.718265	0.71373	0.707098	0.720331	0.868803	1.08729	1.09935	1.10672	1844.34	44.9748	-0.000462347	-0.00294578	-0.000637775	-0.000330283	-0.00054729	0.000158926	-0.00161716
									1847.27	45.0252	0.694732	0.87167	0.705538	0.584189	0.718615	0.708883	0.696182	0.712649	0.86794	0.695292	0.870518	0.702574	0.583909	0.71681	0.712452	0.707133	0.713188	0.867383	0.694513	0.869362	0.704881	0.584801	0.718432	0.712682	0.707587	0.720012	0.868238	1.10065	1.10026	1.10012	1847.27	45.0252	-0.000463574	-0.00295791	-0.00063854	-0.000324888	-0.000551125	0.000164928	-0.00161639
									1850.24	45.0756	0.695994	0.871576	0.705101	0.58318	0.71794	0.707989	0.696128	0.713496	0.867933	0.695274	0.869738	0.703641	0.583514	0.716544	0.712917	0.706651	0.71274	0.86729	0.69515	0.868559	0.704864	0.58393	0.718171	0.712924	0.707351	0.720276	0.867512	1.09861	1.10782	1.10319	1850.24	45.0756	-0.000464723	-0.00297014	-0.000639189	-0.000319525	-0.000555033	0.000170561	-0.00161565
									1853.38	45.1259	0.696518	0.871367	0.704522	0.58399	0.718147	0.708203	0.696214	0.713534	0.86809	0.69466	0.868996	0.705013	0.583142	0.717286	0.71349	0.706796	0.712275	0.867445	0.694593	0.869214	0.705324	0.583438	0.71724	0.712673	0.706972	0.720305	0.866586	1.08948	1.09434	1.10792	1853.38	45.1259	-0.000465794	-0.00298242	-0.000639721	-0.000314201	-0.000559005	0.000175838	-0.00161492
									1856.54	45.1763	0.695143	0.870767	0.703414	0.586377	0.718008	0.707466	0.69729	0.713112	0.868009	0.695768	0.869883	0.704824	0.583493	0.717429	0.713075	0.70718	0.712436	0.866983	0.694176	0.868935	0.705551	0.583647	0.716474	0.712691	0.706861	0.719288	0.866187	1.08356	1.1001	1.09991	1856.54	45.1763	-0.000466789	-0.00299469	-0.000640135	-0.000308922	-0.000563035	0.00018077	-0.00161421
									1859.6	45.2267	0.695009	0.870506	0.704539	0.585853	0.718037	0.70766	0.69715	0.712079	0.868218	0.696114	0.870026	0.704779	0.583978	0.71717	0.713278	0.708273	0.712988	0.866996	0.694656	0.868255	0.704629	0.582924	0.716757	0.712979	0.707271	0.71912	0.866536	1.09787	1.104	1.1061	1859.6	45.2267	-0.000467706	-0.00300694	-0.000640434	-0.000303699	-0.000567113	0.000185373	-0.00161351
									1862.68	45.2771	0.69496	0.869275	0.705122	0.5853	0.718639	0.708452	0.696532	0.711986	0.86711	0.695963	0.86897	0.703217	0.584237	0.716386	0.71369	0.708072	0.712628	0.867186	0.694807	0.868702	0.705473	0.582957	0.71802	0.71305	0.707392	0.72023	0.866736	1.10369	1.10533	1.10556	1862.68	45.2771	-0.000468546	-0.0030191	-0.000640618	-0.000298538	-0.000571231	0.000189662	-0.0016128
									1865.6	45.3275	0.695278	0.870034	0.70505	0.585348	0.718378	0.707896	0.697146	0.713185	0.866278	0.694763	0.868233	0.702239	0.584231	0.716706	0.713259	0.707925	0.713471	0.866772	0.694475	0.868265	0.705141	0.583026	0.718541	0.713122	0.707424	0.720647	0.866787	1.09109	1.09692	1.10304	1865.6	45.3275	-0.000469312	-0.00303116	-0.000640688	-0.000293451	-0.000575377	0.000193657	-0.00161207
									1868.54	45.3778	0.695509	0.871367	0.705406	0.585084	0.718185	0.708471	0.696915	0.713446	0.867398	0.694965	0.868633	0.702148	0.583324	0.717304	0.713095	0.707738	0.714608	0.866568	0.694705	0.868513	0.704344	0.583341	0.718267	0.712878	0.707408	0.720603	0.867541	1.08999	1.1035	1.10557	1868.54	45.3778	-0.000470004	-0.00304307	-0.000640646	-0.000288446	-0.000579543	0.000197375	-0.00161131
									1871.57	45.4282	0.695005	0.870512	0.705878	0.584677	0.718964	0.708511	0.69737	0.712195	0.867997	0.695534	0.868935	0.703234	0.583526	0.716678	0.713137	0.707708	0.714638	0.86646	0.695195	0.869332	0.704335	0.583755	0.717854	0.71282	0.707165	0.719693	0.868515	1.09414	1.10788	1.10938	1871.57	45.4282	-0.000470626	-0.00305481	-0.000640496	-0.000283533	-0.000583717	0.000200837	-0.00161051
									1874.61	45.4786	0.694863	0.869374	0.704721	0.584435	0.718674	0.7085	0.696922	0.711462	0.867116	0.695778	0.868398	0.703332	0.584031	0.716539	0.712597	0.706673	0.713711	0.866794	0.694778	0.869314	0.704588	0.584266	0.717446	0.71257	0.707411	0.719164	0.867857	1.08709	1.10271	1.10503	1874.61	45.4786	-0.00047118	-0.00306636	-0.000640238	-0.00027872	-0.000587887	0.000204063	-0.00160964
									1877.58	45.529	0.694725	0.86986	0.70424	0.584521	0.718064	0.709653	0.695297	0.712471	0.86753	0.695774	0.868682	0.703241	0.583889	0.716504	0.712703	0.706086	0.712906	0.867605	0.69366	0.869269	0.705058	0.584008	0.717376	0.712535	0.707687	0.719748	0.866927	1.08092	1.10508	1.10665	1877.58	45.529	-0.00047167	-0.00307769	-0.000639877	-0.000274017	-0.00059204	0.000207075	-0.00160869
									1880.55	45.5793	0.694392	0.87024	0.704766	0.58486	0.718189	0.709698	0.695684	0.713114	0.868003	0.695032	0.868944	0.703978	0.584275	0.716377	0.713526	0.706807	0.713334	0.867251	0.692986	0.86875	0.705196	0.583228	0.717443	0.713012	0.707068	0.719826	0.867055	1.08085	1.111	1.11374	1880.55	45.5793	-0.000472099	-0.00308878	-0.000639417	-0.000269434	-0.000596165	0.000209894	-0.00160764
									1883.64	45.6297	0.696287	0.869892	0.704635	0.584814	0.718312	0.708829	0.695535	0.712605	0.867191	0.694868	0.868591	0.703424	0.584434	0.716934	0.713736	0.70709	0.713021	0.866458	0.693539	0.868274	0.705035	0.583667	0.71784	0.713503	0.706176	0.719412	0.867093	1.08076	1.11112	1.10899	1883.64	45.6297	-0.000472472	-0.00309964	-0.000638862	-0.000264978	-0.000600248	0.000212543	-0.00160646
									1886.74	45.6801	0.695914	0.870107	0.704584	0.58446	0.718796	0.708732	0.694743	0.713024	0.866781	0.694989	0.868372	0.703613	0.584366	0.716593	0.713057	0.707585	0.713278	0.866421	0.693722	0.868458	0.704838	0.584049	0.718357	0.714315	0.707525	0.718415	0.866838	1.08623	1.11227	1.10114	1886.74	45.6801	-0.000472794	-0.00311025	-0.000638215	-0.000260658	-0.000604278	0.000215042	-0.00160513
									1889.79	45.7305	0.694661	0.869794	0.703832	0.584172	0.719377	0.708224	0.695418	0.713136	0.866238	0.695186	0.86734	0.704056	0.583915	0.715993	0.712313	0.707762	0.713984	0.866615	0.692791	0.868528	0.704772	0.584202	0.718715	0.713666	0.708316	0.719323	0.866673	1.09087	1.11272	1.09794	1889.79	45.7305	-0.000473069	-0.0031206	-0.000637481	-0.000256483	-0.000608243	0.000217414	-0.00160362
									1892.79	45.7809	0.69465	0.86916	0.704202	0.583649	0.719419	0.70792	0.695241	0.712757	0.866089	0.695267	0.867413	0.703695	0.584016	0.715902	0.713129	0.708305	0.713267	0.867138	0.693018	0.868267	0.704728	0.584401	0.718657	0.71259	0.706466	0.72044	0.866689	1.08901	1.10217	1.0987	1892.79	45.7809	-0.000473303	-0.00313071	-0.000636666	-0.000252458	-0.000612132	0.000219678	-0.00160191
									1895.74	45.8312	0.695151	0.869214	0.705024	0.583733	0.718208	0.708775	0.695475	0.712751	0.866201	0.695279	0.868085	0.70317	0.583843	0.716702	0.71413	0.707625	0.713624	0.866919	0.693761	0.867445	0.704841	0.584165	0.717707	0.71261	0.706726	0.719979	0.866901	1.09451	1.09793	1.09169	1895.74	45.8312	-0.000473502	-0.00314057	-0.000635772	-0.000248588	-0.000615934	0.000221857	-0.00159996
									1898.68	45.8816	0.694558	0.86876	0.705106	0.583482	0.718123	0.709302	0.695731	0.712762	0.865903	0.69489	0.867587	0.702442	0.582553	0.71756	0.71377	0.706349	0.713354	0.865704	0.694269	0.867139	0.704177	0.583621	0.717144	0.712817	0.707574	0.719769	0.866604	1.09619	1.11426	1.09641	1898.68	45.8816	-0.000473671	-0.0031502	-0.000634806	-0.000244875	-0.000619638	0.000223968	-0.00159775
									1901.75	45.932	0.69474	0.869082	0.704134	0.584171	0.717703	0.708081	0.695395	0.71321	0.866595	0.69468	0.867526	0.70217	0.582581	0.716315	0.712916	0.706612	0.713155	0.86541	0.694778	0.867522	0.704117	0.582869	0.716866	0.712547	0.707092	0.719278	0.866317	1.09921	1.11406	1.09349	1901.75	45.932	-0.000473817	-0.0031596	-0.00063377	-0.000241316	-0.000623237	0.00022603	-0.00159525
									1904.86	45.9824	0.69515	0.869234	0.703747	0.584316	0.716927	0.708593	0.69519	0.713402	0.866572	0.695445	0.867428	0.704174	0.58285	0.716129	0.7121	0.707303	0.713328	0.866081	0.694256	0.867017	0.70407	0.583559	0.717138	0.712154	0.706928	0.719327	0.866382	1.09196	1.10205	1.09655	1904.86	45.9824	-0.000473945	-0.00316878	-0.000632669	-0.000237908	-0.000626721	0.00022806	-0.00159243
									1907.95	46.0327	0.694924	0.86916	0.704457	0.585086	0.717734	0.708101	0.696213	0.712656	0.866561	0.694892	0.867836	0.704169	0.583851	0.716196	0.713076	0.707369	0.713635	0.866358	0.693628	0.866303	0.704004	0.583954	0.718359	0.712082	0.706281	0.719307	0.866077	1.09632	1.11013	1.0919	1907.95	46.0327	-0.00047406	-0.00317777	-0.000631506	-0.000234643	-0.000630083	0.000230075	-0.00158926
									1911	46.0831	0.696061	0.869346	0.703946	0.584574	0.717319	0.707302	0.694999	0.712519	0.866624	0.695778	0.867645	0.703385	0.583059	0.715519	0.712748	0.707144	0.71297	0.865683	0.69318	0.866663	0.704365	0.583146	0.717613	0.712809	0.707232	0.719616	0.865751	1.0916	1.10786	1.10268	1911	46.0831	-0.000474168	-0.00318656	-0.000630287	-0.00023151	-0.000633317	0.000232089	-0.00158571
									1913.96	46.1335	0.69578	0.868943	0.704608	0.58404	0.717755	0.708671	0.694541	0.713992	0.866183	0.694993	0.867126	0.702764	0.583556	0.716697	0.712503	0.70696	0.712829	0.865703	0.693381	0.86593	0.704388	0.583021	0.717232	0.712731	0.707322	0.719005	0.866764	1.09268	1.11818	1.0978	1913.96	46.1335	-0.000474272	-0.00319519	-0.000629014	-0.000228496	-0.000636416	0.000234114	-0.00158174
									1916.95	46.1839	0.695155	0.868556	0.704095	0.583274	0.718513	0.708821	0.693416	0.711752	0.866532	0.694092	0.866778	0.702627	0.584106	0.716824	0.712931	0.706061	0.713175	0.865342	0.69382	0.866483	0.704772	0.583834	0.71705	0.711807	0.707208	0.718697	0.866573	1.09295	1.10272	1.11082	1916.95	46.1839	-0.000474377	-0.00320367	-0.000627693	-0.000225586	-0.000639376	0.000236164	-0.00157732
									1919.97	46.2343	0.69621	0.868035	0.704116	0.584281	0.718775	0.708026	0.694467	0.712059	0.865956	0.694348	0.867333	0.70277	0.583408	0.71656	0.712201	0.70615	0.713142	0.865096	0.69365	0.86615	0.703729	0.583624	0.717519	0.712154	0.708868	0.719497	0.865164	1.08412	1.10321	1.10886	1919.97	46.2343	-0.000474486	-0.00321203	-0.000626327	-0.000222762	-0.000642194	0.000238246	-0.00157243
									1922.97	46.2846	0.695314	0.868001	0.703569	0.582959	0.717509	0.708251	0.694354	0.711164	0.866376	0.694822	0.867634	0.702414	0.583275	0.715688	0.711142	0.706092	0.712472	0.865383	0.693993	0.865246	0.704165	0.583847	0.717198	0.712603	0.708046	0.7202	0.865207	1.09864	1.10159	1.10584	1922.97	46.2846	-0.000474601	-0.00322029	-0.000624921	-0.000220008	-0.000644865	0.00024037	-0.00156704
									1925.98	46.335	0.695281	0.867994	0.70457	0.584446	0.717121	0.708389	0.694288	0.712635	0.864473	0.694265	0.86594	0.702575	0.583773	0.717139	0.712235	0.707144	0.712827	0.865455	0.693235	0.866062	0.703549	0.582671	0.716681	0.711658	0.708276	0.719119	0.865332	1.09769	1.09848	1.11481	1925.98	46.335	-0.000474725	-0.00322846	-0.000623479	-0.000217307	-0.000647388	0.000242542	-0.00156112
									1928.98	46.3854	0.693685	0.867997	0.704203	0.584373	0.717177	0.708229	0.694083	0.712846	0.864489	0.693733	0.865439	0.702593	0.583851	0.715764	0.712437	0.706811	0.712734	0.865777	0.69316	0.865929	0.702658	0.583327	0.716498	0.711616	0.707523	0.718841	0.86496	1.08098	1.09766	1.09953	1928.98	46.3854	-0.000474861	-0.00323656	-0.000622007	-0.00021464	-0.000649761	0.000244766	-0.00155464
									1932	46.4358	0.696183	0.868109	0.703287	0.584418	0.718349	0.707834	0.694485	0.713002	0.865786	0.695286	0.865496	0.703147	0.5828	0.716032	0.713774	0.707779	0.714557	0.865717	0.693146	0.864371	0.703244	0.583099	0.716849	0.712066	0.708165	0.717645	0.865239	1.08193	1.09756	1.09197	1932	46.4358	-0.00047501	-0.00324462	-0.00062051	-0.000211989	-0.000651982	0.000247047	-0.00154756
									1934.98	46.4861	0.696332	0.867648	0.703853	0.583951	0.718056	0.708367	0.69479	0.712766	0.866449	0.694442	0.865196	0.704049	0.582574	0.717227	0.712812	0.707083	0.713916	0.863314	0.694069	0.865119	0.70428	0.583566	0.71782	0.711292	0.707308	0.720066	0.865367	1.09524	1.11287	1.10883	1934.98	46.4861	-0.000475175	-0.00325265	-0.00061899	-0.000209334	-0.00065405	0.000249385	-0.00153988
[truncated: 963 more rows]
[truncated: 214 more columns]

## Sheet: Figure 4b (left)
TTL WT
Replicates (30/03/2023)
Abs570							Glycerol [mM]							Glycerol/min
[truncated: 9 more rows]

## Sheet: Figure 4b (right)
WT, E43A, E43K, E72R, Y154A, Y154R, S113A, DeltaLid
Replicates (26/04/2023)
Abs570				Glycerol [mM]				Glycerol/min
[truncated: 30 more rows]

## Sheet: Figure 4c 
Enzymes		TTL		Conversion factors
[truncated: 34 more rows]

[truncated: 7 more sheets: Figure 4d, Figure 4e, Figure 4f, Supp. Figure 9, Supp. Figure 10, Figure 4 (scan), Supp. Figure 13 (scan)]
